# Supplementary material for: Spatiomolecular mapping reveals anatomical organization of heterogeneous cell types in the human nucleus accumbens
Source: bioRxiv. 2025 Sep 25:2025.09.10.675374. Originally published 2025 Sep 11. Preprint. [Version 2] doi: 10.1101/2025.09.10.675374 (PMC12439884; doi:10.1101/2025.09.10.675374)
Supplement: Supplement 3 [file media-3.xlsx]

## Sheet: Table S2
gene_id	gene_name	FDR	logFC	Type of test	Target cell type
ENSG00000147488	ST18	0	7.36195	1vALL	Oligo
ENSG00000123560	PLP1	0	7.33121	1vALL	Oligo
ENSG00000187147	RNF220	0	6.49837	1vALL	Oligo
ENSG00000164124	TMEM144	0	6.48399	1vALL	Oligo
ENSG00000197971	MBP	0	6.25742	1vALL	Oligo
ENSG00000183230	CTNNA3	0	5.39558	1vALL	Oligo
ENSG00000136960	ENPP2	0	5.30781	1vALL	Oligo
ENSG00000168314	MOBP	0	5.14914	1vALL	Oligo
ENSG00000253877	LINC01608	0	5.12474	1vALL	Oligo
ENSG00000054690	PLEKHH1	0	5.12012	1vALL	Oligo
ENSG00000167123	CERCAM	0	5.00528	1vALL	Oligo
ENSG00000147459	DOCK5	0	5.00118	1vALL	Oligo
ENSG00000091513	TF	0	4.79137	1vALL	Oligo
ENSG00000165959	CLMN	0	4.77389	1vALL	Oligo
ENSG00000204655	MOG	0	4.54216	1vALL	Oligo
ENSG00000198121	LPAR1	0	4.53285	1vALL	Oligo
ENSG00000154493	C10orf90	0	4.42203	1vALL	Oligo
ENSG00000146592	CREB5	0	4.41499	1vALL	Oligo
ENSG00000174607	UGT8	0	4.32307	1vALL	Oligo
ENSG00000183960	KCNH8	0	4.2817	1vALL	Oligo
ENSG00000198597	ZNF536	0	4.2682	1vALL	Oligo
ENSG00000070214	SLC44A1	0	4.19525	1vALL	Oligo
ENSG00000013297	CLDN11	0	4.05254	1vALL	Oligo
ENSG00000064787	BCAS1	0	3.99838	1vALL	Oligo
ENSG00000084453	SLCO1A2	0	3.9723	1vALL	Oligo
ENSG00000150867	PIP4K2A	0	3.87396	1vALL	Oligo
ENSG00000259070	LINC00639	0	3.82603	1vALL	Oligo
ENSG00000103089	FA2H	0	3.80556	1vALL	Oligo
ENSG00000124920	MYRF	0	3.77731	1vALL	Oligo
ENSG00000114757	PEX5L	0	3.70172	1vALL	Oligo
ENSG00000197430	OPALIN	0	3.67218	1vALL	Oligo
ENSG00000086205	FOLH1	0	3.66897	1vALL	Oligo
ENSG00000184144	CNTN2	0	3.66212	1vALL	Oligo
ENSG00000065809	FAM107B	0	3.65039	1vALL	Oligo
ENSG00000227088	AC012494.1	0	3.64671	1vALL	Oligo
ENSG00000188153	COL4A5	0	3.63286	1vALL	Oligo
ENSG00000173786	CNP	0	3.5687	1vALL	Oligo
ENSG00000150656	CNDP1	0	3.54842	1vALL	Oligo
ENSG00000137941	TTLL7	0	3.52738	1vALL	Oligo
ENSG00000106772	PRUNE2	0	3.48884	1vALL	Oligo
ENSG00000158352	SHROOM4	0	3.4765	1vALL	Oligo
ENSG00000099194	SCD	0	3.41897	1vALL	Oligo
ENSG00000141338	ABCA8	0	3.40199	1vALL	Oligo
ENSG00000164161	HHIP	0	3.39019	1vALL	Oligo
ENSG00000109458	GAB1	0	3.36739	1vALL	Oligo
ENSG00000146122	DAAM2	0	3.3665	1vALL	Oligo
ENSG00000100142	POLR2F	0	3.36608	1vALL	Oligo
ENSG00000117266	CDK18	0	3.35871	1vALL	Oligo
ENSG00000179104	TMTC2	0	3.32627	1vALL	Oligo
ENSG00000168297	PXK	0	3.26338	1vALL	Oligo
ENSG00000134851	TMEM165	0	3.24567	1vALL	Oligo
ENSG00000164176	EDIL3	0	3.21463	1vALL	Oligo
ENSG00000122545	SEPTIN7	0	3.19823	1vALL	Oligo
ENSG00000112893	MAN2A1	0	3.19769	1vALL	Oligo
ENSG00000286749	AC008571.2	0	3.10916	1vALL	Oligo
ENSG00000285051	SLC7A14-AS1	0	3.08543	1vALL	Oligo
ENSG00000187164	SHTN1	0	3.05596	1vALL	Oligo
ENSG00000080822	CLDND1	0	3.04652	1vALL	Oligo
ENSG00000012124	CD22	0	3.03967	1vALL	Oligo
ENSG00000176463	SLCO3A1	0	3.03676	1vALL	Oligo
ENSG00000155886	SLC24A2	0	3.03115	1vALL	Oligo
ENSG00000075539	FRYL	0	3.02073	1vALL	Oligo
ENSG00000105695	MAG	0	2.97534	1vALL	Oligo
ENSG00000170775	GPR37	0	2.97195	1vALL	Oligo
ENSG00000109654	TRIM2	0	2.93952	1vALL	Oligo
ENSG00000107331	ABCA2	0	2.91754	1vALL	Oligo
ENSG00000224924	LINC00320	0	2.90719	1vALL	Oligo
ENSG00000139737	SLAIN1	0	2.907	1vALL	Oligo
ENSG00000011426	ANLN	0	2.88482	1vALL	Oligo
ENSG00000102934	PLLP	0	2.87484	1vALL	Oligo
ENSG00000151572	ANO4	0	2.84666	1vALL	Oligo
ENSG00000078269	SYNJ2	0	2.83635	1vALL	Oligo
ENSG00000169247	SH3TC2	0	2.82254	1vALL	Oligo
ENSG00000169554	ZEB2	0	2.80798	1vALL	Oligo
ENSG00000135905	DOCK10	0	2.76399	1vALL	Oligo
ENSG00000172508	CARNS1	0	2.74877	1vALL	Oligo
ENSG00000005893	LAMP2	0	2.74275	1vALL	Oligo
ENSG00000176658	MYO1D	0	2.7293	1vALL	Oligo
ENSG00000073417	PDE8A	0	2.71801	1vALL	Oligo
ENSG00000213186	TRIM59	0	2.71193	1vALL	Oligo
ENSG00000081913	PHLPP1	0	2.71005	1vALL	Oligo
ENSG00000071991	CDH19	0	2.70671	1vALL	Oligo
ENSG00000028116	VRK2	0	2.70218	1vALL	Oligo
ENSG00000196187	TMEM63A	0	2.69907	1vALL	Oligo
ENSG00000251138	AC090015.1	0	2.69243	1vALL	Oligo
ENSG00000227115	LINC01630	0	2.68219	1vALL	Oligo
ENSG00000160584	SIK3	0	2.64983	1vALL	Oligo
ENSG00000157654	PALM2-AKAP2	0	2.63946	1vALL	Oligo
ENSG00000108387	SEPTIN4	0	2.63177	1vALL	Oligo
ENSG00000108381	ASPA	0	2.60462	1vALL	Oligo
ENSG00000065361	ERBB3	0	2.58982	1vALL	Oligo
ENSG00000075651	PLD1	0	2.58389	1vALL	Oligo
ENSG00000019144	PHLDB1	0	2.56574	1vALL	Oligo
ENSG00000181409	AATK	0	2.55991	1vALL	Oligo
ENSG00000112851	ERBIN	0	2.55836	1vALL	Oligo
ENSG00000152910	CNTNAP4	0	2.55696	1vALL	Oligo
ENSG00000171877	FRMD5	0	2.52629	1vALL	Oligo
ENSG00000135525	MAP7	0	2.50068	1vALL	Oligo
ENSG00000152894	PTPRK	0	2.48453	1vALL	Oligo
ENSG00000253807	LINC01170	0	2.45667	1vALL	Oligo
ENSG00000066084	DIP2B	0	2.45445	1vALL	Oligo
ENSG00000127946	HIP1	0	2.4434	1vALL	Oligo
ENSG00000186417	GLDN	0	2.43793	1vALL	Oligo
ENSG00000262223	AC110285.1	0	2.43683	1vALL	Oligo
ENSG00000064393	HIPK2	0	2.42477	1vALL	Oligo
ENSG00000207955	AL359091.1	0	2.4093	1vALL	Oligo
ENSG00000116675	DNAJC6	0	2.4041	1vALL	Oligo
ENSG00000166348	USP54	0	2.4037	1vALL	Oligo
ENSG00000039319	ZFYVE16	0	2.39417	1vALL	Oligo
ENSG00000198756	COLGALT2	0	2.38365	1vALL	Oligo
ENSG00000140479	PCSK6	0	2.38189	1vALL	Oligo
ENSG00000154864	PIEZO2	0	2.37813	1vALL	Oligo
ENSG00000151552	QDPR	0	2.3646	1vALL	Oligo
ENSG00000229989	MIR181A1HG	0	2.35878	1vALL	Oligo
ENSG00000118322	ATP10B	0	2.31361	1vALL	Oligo
ENSG00000148826	NKX6-2	0	2.30334	1vALL	Oligo
ENSG00000112531	QKI	0	2.29731	1vALL	Oligo
ENSG00000134243	SORT1	0	2.29585	1vALL	Oligo
ENSG00000135362	PRR5L	0	2.29477	1vALL	Oligo
ENSG00000155849	ELMO1	0	2.28364	1vALL	Oligo
ENSG00000176771	NCKAP5	0	2.27941	1vALL	Oligo
ENSG00000273507	AL354809.1	0	2.27749	1vALL	Oligo
ENSG00000176485	PLAAT3	0	2.25647	1vALL	Oligo
ENSG00000033170	FUT8	0	2.2508	1vALL	Oligo
ENSG00000169306	IL1RAPL1	0	2.24406	1vALL	Oligo
ENSG00000141540	TTYH2	0	2.24076	1vALL	Oligo
ENSG00000286279	AC108721.2	0	2.23603	1vALL	Oligo
ENSG00000184588	PDE4B	0	2.23112	1vALL	Oligo
ENSG00000197959	DNM3	0	2.2276	1vALL	Oligo
ENSG00000123684	LPGAT1	0	2.22057	1vALL	Oligo
ENSG00000114541	FRMD4B	0	2.2049	1vALL	Oligo
ENSG00000167641	PPP1R14A	0	2.20125	1vALL	Oligo
ENSG00000169504	CLIC4	0	2.19263	1vALL	Oligo
ENSG00000244274	DBNDD2	0	2.19218	1vALL	Oligo
ENSG00000066468	FGFR2	0	2.19051	1vALL	Oligo
ENSG00000136541	ERMN	0	2.19006	1vALL	Oligo
ENSG00000172005	MAL	0	2.18573	1vALL	Oligo
ENSG00000092529	CAPN3	0	2.17166	1vALL	Oligo
ENSG00000080815	PSEN1	0	2.15436	1vALL	Oligo
ENSG00000165566	AMER2	0	2.13854	1vALL	Oligo
ENSG00000115896	PLCL1	0	2.13826	1vALL	Oligo
ENSG00000154678	PDE1C	0	2.1374	1vALL	Oligo
ENSG00000167191	GPRC5B	0	2.13053	1vALL	Oligo
ENSG00000163602	RYBP	0	2.13044	1vALL	Oligo
ENSG00000152377	SPOCK1	0	2.12791	1vALL	Oligo
ENSG00000012171	SEMA3B	0	2.12195	1vALL	Oligo
ENSG00000187764	SEMA4D	0	2.12153	1vALL	Oligo
ENSG00000140600	SH3GL3	0	2.11324	1vALL	Oligo
ENSG00000064042	LIMCH1	0	2.10507	1vALL	Oligo
ENSG00000107317	PTGDS	0	2.09874	1vALL	Oligo
ENSG00000157483	MYO1E	0	2.09081	1vALL	Oligo
ENSG00000152689	RASGRP3	0	2.08269	1vALL	Oligo
ENSG00000163539	CLASP2	0	2.08233	1vALL	Oligo
ENSG00000186231	KLHL32	0	2.07581	1vALL	Oligo
ENSG00000204278	TMEM235	0	2.07384	1vALL	Oligo
ENSG00000150510	FAM124A	0	2.06154	1vALL	Oligo
ENSG00000071054	MAP4K4	0	2.05588	1vALL	Oligo
ENSG00000164627	KIF6	0	2.05448	1vALL	Oligo
ENSG00000117569	PTBP2	0	2.04331	1vALL	Oligo
ENSG00000115252	PDE1A	0	2.03963	1vALL	Oligo
ENSG00000163531	NFASC	0	2.02926	1vALL	Oligo
ENSG00000156475	PPP2R2B	0	2.02684	1vALL	Oligo
ENSG00000228793	AL033523.1	0	2.02285	1vALL	Oligo
ENSG00000100242	SUN2	0	2.02276	1vALL	Oligo
ENSG00000140262	TCF12	0	2.01499	1vALL	Oligo
ENSG00000250722	SELENOP	0	2.00312	1vALL	Oligo
ENSG00000157985	AGAP1	0	1.99567	1vALL	Oligo
ENSG00000277363	SRCIN1	0	1.97653	1vALL	Oligo
ENSG00000188706	ZDHHC9	0	1.97503	1vALL	Oligo
ENSG00000162944	RFTN2	0	1.9692	1vALL	Oligo
ENSG00000144339	TMEFF2	0	1.96422	1vALL	Oligo
ENSG00000092871	RFFL	0	1.96335	1vALL	Oligo
ENSG00000116574	RHOU	0	1.96293	1vALL	Oligo
ENSG00000104419	NDRG1	0	1.94998	1vALL	Oligo
ENSG00000075711	DLG1	0	1.94421	1vALL	Oligo
ENSG00000125703	ATG4C	0	1.94389	1vALL	Oligo
ENSG00000182168	UNC5C	0	1.94185	1vALL	Oligo
ENSG00000109846	CRYAB	0	1.94104	1vALL	Oligo
ENSG00000126822	PLEKHG3	0	1.93696	1vALL	Oligo
ENSG00000064651	SLC12A2	0	1.9355	1vALL	Oligo
ENSG00000129538	RNASE1	0	1.928	1vALL	Oligo
ENSG00000197892	KIF13B	0	1.92712	1vALL	Oligo
ENSG00000106078	COBL	0	1.91762	1vALL	Oligo
ENSG00000187391	MAGI2	0	1.91742	1vALL	Oligo
ENSG00000171840	NINJ2	0	1.90753	1vALL	Oligo
ENSG00000155111	CDK19	0	1.9072	1vALL	Oligo
ENSG00000104267	CA2	0	1.90286	1vALL	Oligo
ENSG00000140575	IQGAP1	0	1.89684	1vALL	Oligo
ENSG00000237166	LINC01792	0	1.88746	1vALL	Oligo
ENSG00000127955	GNAI1	0	1.88145	1vALL	Oligo
ENSG00000145416	MARCH1	0	1.85924	1vALL	Oligo
ENSG00000010278	CD9	0	1.85884	1vALL	Oligo
ENSG00000184226	PCDH9	0	1.82997	1vALL	Oligo
ENSG00000275832	ARHGAP23	0	1.82731	1vALL	Oligo
ENSG00000261329	AC016597.1	0	1.81975	1vALL	Oligo
ENSG00000046653	GPM6B	0	1.81603	1vALL	Oligo
ENSG00000115365	LANCL1	0	1.81212	1vALL	Oligo
ENSG00000122367	LDB3	0	1.80132	1vALL	Oligo
ENSG00000164171	ITGA2	0	1.80093	1vALL	Oligo
ENSG00000241163	LINC00877	0	1.7931	1vALL	Oligo
ENSG00000260788	AC009063.2	0	1.79278	1vALL	Oligo
ENSG00000228624	HDAC2-AS2	0	1.79047	1vALL	Oligo
ENSG00000132702	HAPLN2	0	1.78981	1vALL	Oligo
ENSG00000006831	ADIPOR2	0	1.78539	1vALL	Oligo
ENSG00000153707	PTPRD	0	1.78121	1vALL	Oligo
ENSG00000124251	TP53TG5	0	1.77747	1vALL	Oligo
ENSG00000196104	SPOCK3	0	1.77257	1vALL	Oligo
ENSG00000148541	FAM13C	0	1.76967	1vALL	Oligo
ENSG00000047365	ARAP2	0	1.76268	1vALL	Oligo
ENSG00000081479	LRP2	0	1.75309	1vALL	Oligo
ENSG00000158865	SLC5A11	0	1.74855	1vALL	Oligo
ENSG00000145284	SCD5	0	1.73035	1vALL	Oligo
ENSG00000149633	KIAA1755	0	1.7133	1vALL	Oligo
ENSG00000151150	ANK3	0	1.71175	1vALL	Oligo
ENSG00000163697	APBB2	0	1.70789	1vALL	Oligo
ENSG00000187239	FNBP1	0	1.7032	1vALL	Oligo
ENSG00000111110	PPM1H	0	1.69813	1vALL	Oligo
ENSG00000115355	CCDC88A	0	1.69509	1vALL	Oligo
ENSG00000033327	GAB2	0	1.69359	1vALL	Oligo
ENSG00000135643	KCNMB4	0	1.67819	1vALL	Oligo
ENSG00000125247	TMTC4	0	1.66978	1vALL	Oligo
ENSG00000109686	SH3D19	0	1.66797	1vALL	Oligo
ENSG00000035664	DAPK2	0	1.66453	1vALL	Oligo
ENSG00000157827	FMNL2	0	1.66429	1vALL	Oligo
ENSG00000105290	APLP1	0	1.66402	1vALL	Oligo
ENSG00000148180	GSN	0	1.66344	1vALL	Oligo
ENSG00000232310	AL078590.2	0	1.66112	1vALL	Oligo
ENSG00000196569	LAMA2	0	1.66065	1vALL	Oligo
ENSG00000235448	LURAP1L-AS1	0	1.65883	1vALL	Oligo
ENSG00000169398	PTK2	0	1.6579	1vALL	Oligo
ENSG00000154654	NCAM2	0	1.65737	1vALL	Oligo
ENSG00000006042	TMEM98	0	1.64921	1vALL	Oligo
ENSG00000107798	LIPA	0	1.64524	1vALL	Oligo
ENSG00000115468	EFHD1	0	1.64497	1vALL	Oligo
ENSG00000092421	SEMA6A	0	1.64149	1vALL	Oligo
ENSG00000166086	JAM3	0	1.64145	1vALL	Oligo
ENSG00000118985	ELL2	0	1.63302	1vALL	Oligo
ENSG00000109099	PMP22	0	1.63093	1vALL	Oligo
ENSG00000103540	CCP110	0	1.62725	1vALL	Oligo
ENSG00000012983	MAP4K5	0	1.62704	1vALL	Oligo
ENSG00000170537	TMC7	0	1.625	1vALL	Oligo
ENSG00000126860	EVI2A	0	1.59717	1vALL	Oligo
ENSG00000135678	CPM	0	1.59651	1vALL	Oligo
ENSG00000148120	AOPEP	0	1.5961	1vALL	Oligo
ENSG00000107863	ARHGAP21	0	1.59375	1vALL	Oligo
ENSG00000170802	FOXN2	0	1.59146	1vALL	Oligo
ENSG00000026652	AGPAT4	0	1.58923	1vALL	Oligo
ENSG00000170271	FAXDC2	0	1.58609	1vALL	Oligo
ENSG00000166923	GREM1	0	1.57508	1vALL	Oligo
ENSG00000102271	KLHL4	0	1.57465	1vALL	Oligo
ENSG00000112561	TFEB	0	1.57145	1vALL	Oligo
ENSG00000183077	AFMID	0	1.55855	1vALL	Oligo
ENSG00000154153	RETREG1	0	1.55498	1vALL	Oligo
ENSG00000136867	SLC31A2	0	1.5414	1vALL	Oligo
ENSG00000145794	MEGF10	0	1.535	1vALL	Oligo
ENSG00000188580	NKAIN2	0	1.53414	1vALL	Oligo
ENSG00000107104	KANK1	0	1.53265	1vALL	Oligo
ENSG00000237949	LINC00844	0	1.52835	1vALL	Oligo
ENSG00000136717	BIN1	0	1.5209	1vALL	Oligo
ENSG00000235903	CPB2-AS1	0	1.51126	1vALL	Oligo
ENSG00000089041	P2RX7	0	1.50989	1vALL	Oligo
ENSG00000115310	RTN4	0	1.50844	1vALL	Oligo
ENSG00000137177	KIF13A	0	1.49242	1vALL	Oligo
ENSG00000165124	SVEP1	0	1.4899	1vALL	Oligo
ENSG00000243701	DUBR	0	1.48436	1vALL	Oligo
ENSG00000150760	DOCK1	0	1.48347	1vALL	Oligo
ENSG00000183580	FBXL7	0	1.47861	1vALL	Oligo
ENSG00000072864	NDE1	0	1.47784	1vALL	Oligo
ENSG00000227392	HPN-AS1	0	1.47502	1vALL	Oligo
ENSG00000155792	DEPTOR	0	1.46355	1vALL	Oligo
ENSG00000138593	SECISBP2L	0	1.45598	1vALL	Oligo
ENSG00000132640	BTBD3	0	1.4554	1vALL	Oligo
ENSG00000176720	BOK	0	1.45462	1vALL	Oligo
ENSG00000250072	SH3TC2-DT	0	1.4507	1vALL	Oligo
ENSG00000141458	NPC1	0	1.43996	1vALL	Oligo
ENSG00000039068	CDH1	0	1.43858	1vALL	Oligo
ENSG00000168214	RBPJ	0	1.43578	1vALL	Oligo
ENSG00000189058	APOD	0	1.43305	1vALL	Oligo
ENSG00000165424	ZCCHC24	0	1.41777	1vALL	Oligo
ENSG00000188641	DPYD	0	1.41518	1vALL	Oligo
ENSG00000175130	MARCKSL1	0	1.41215	1vALL	Oligo
ENSG00000135049	AGTPBP1	0	1.40306	1vALL	Oligo
ENSG00000173988	LRRC63	0	1.40105	1vALL	Oligo
ENSG00000139433	GLTP	0	1.39808	1vALL	Oligo
ENSG00000152558	TMEM123	0	1.39248	1vALL	Oligo
ENSG00000008441	NFIX	0	1.3811	1vALL	Oligo
ENSG00000107731	UNC5B	0	1.38034	1vALL	Oligo
ENSG00000099282	TSPAN15	0	1.37043	1vALL	Oligo
ENSG00000175155	YPEL2	0	1.36557	1vALL	Oligo
ENSG00000104067	TJP1	0	1.36374	1vALL	Oligo
ENSG00000154642	C21orf91	0	1.36267	1vALL	Oligo
ENSG00000085832	EPS15	0	1.35272	1vALL	Oligo
ENSG00000163393	SLC22A15	0	1.3349	1vALL	Oligo
ENSG00000196352	CD55	0	1.33089	1vALL	Oligo
ENSG00000001629	ANKIB1	0	1.32227	1vALL	Oligo
ENSG00000133056	PIK3C2B	0	1.31932	1vALL	Oligo
ENSG00000088387	DOCK9	0	1.30852	1vALL	Oligo
ENSG00000139292	LGR5	0	1.30742	1vALL	Oligo
ENSG00000161671	EMC10	0	1.30491	1vALL	Oligo
ENSG00000179403	VWA1	0	1.30274	1vALL	Oligo
ENSG00000102760	RGCC	0	1.30266	1vALL	Oligo
ENSG00000100146	SOX10	0	1.30258	1vALL	Oligo
ENSG00000257585	LINC00609	0	1.30104	1vALL	Oligo
ENSG00000264522	OTUD7B	0	1.30023	1vALL	Oligo
ENSG00000137478	FCHSD2	0	1.29475	1vALL	Oligo
ENSG00000151320	AKAP6	0	1.29276	1vALL	Oligo
ENSG00000144036	EXOC6B	0	1.29132	1vALL	Oligo
ENSG00000138760	SCARB2	0	1.28853	1vALL	Oligo
ENSG00000004864	SLC25A13	0	1.28661	1vALL	Oligo
ENSG00000227110	LMCD1-AS1	0	1.28582	1vALL	Oligo
ENSG00000154027	AK5	0	1.28531	1vALL	Oligo
ENSG00000118785	SPP1	0	1.28457	1vALL	Oligo
ENSG00000184014	DENND5A	0	1.28059	1vALL	Oligo
ENSG00000130962	PRRG1	0	1.27623	1vALL	Oligo
ENSG00000075292	ZNF638	0	1.27226	1vALL	Oligo
ENSG00000129422	MTUS1	0	1.26409	1vALL	Oligo
ENSG00000107362	ABHD17B	0	1.26017	1vALL	Oligo
ENSG00000117707	PROX1	0	1.24787	1vALL	Oligo
ENSG00000150672	DLG2	0	1.2475	1vALL	Oligo
ENSG00000180891	CUEDC1	0	1.24501	1vALL	Oligo
ENSG00000187514	PTMA	0	1.24326	1vALL	Oligo
ENSG00000241345	AC004690.2	0	1.2356	1vALL	Oligo
ENSG00000138316	ADAMTS14	0	1.23319	1vALL	Oligo
ENSG00000126803	HSPA2	0	1.23086	1vALL	Oligo
ENSG00000174456	C12orf76	0	1.22881	1vALL	Oligo
ENSG00000175161	CADM2	0	1.22479	1vALL	Oligo
ENSG00000124406	ATP8A1	0	1.21806	1vALL	Oligo
ENSG00000140848	CPNE2	0	1.21705	1vALL	Oligo
ENSG00000114019	AMOTL2	0	1.21563	1vALL	Oligo
ENSG00000177103	DSCAML1	0	1.21417	1vALL	Oligo
ENSG00000158859	ADAMTS4	0	1.21393	1vALL	Oligo
ENSG00000189319	FAM53B	0	1.21325	1vALL	Oligo
ENSG00000170743	SYT9	0	1.21302	1vALL	Oligo
ENSG00000135636	DYSF	0	1.21047	1vALL	Oligo
ENSG00000196663	TECPR2	0	1.20513	1vALL	Oligo
ENSG00000166173	LARP6	0	1.20179	1vALL	Oligo
ENSG00000141934	PLPP2	0	1.19999	1vALL	Oligo
ENSG00000141447	OSBPL1A	0	1.19518	1vALL	Oligo
ENSG00000143507	DUSP10	0	1.18881	1vALL	Oligo
ENSG00000159433	STARD9	0	1.18816	1vALL	Oligo
ENSG00000113269	RNF130	0	1.18366	1vALL	Oligo
ENSG00000286558	AC098679.5	0	1.18168	1vALL	Oligo
ENSG00000159176	CSRP1	0	1.17922	1vALL	Oligo
ENSG00000176381	PRR18	0	1.17579	1vALL	Oligo
ENSG00000148158	SNX30	0	1.17515	1vALL	Oligo
ENSG00000232044	SILC1	0	1.17222	1vALL	Oligo
ENSG00000227544	AC018647.1	0	1.17212	1vALL	Oligo
ENSG00000138411	HECW2	0	1.1714	1vALL	Oligo
ENSG00000167755	KLK6	0	1.17128	1vALL	Oligo
ENSG00000103184	SEC14L5	0	1.17076	1vALL	Oligo
ENSG00000100697	DICER1	0	1.16941	1vALL	Oligo
ENSG00000136098	NEK3	0	1.16695	1vALL	Oligo
ENSG00000078124	ACER3	0	1.16312	1vALL	Oligo
ENSG00000104833	TUBB4A	0	1.16197	1vALL	Oligo
ENSG00000176912	TYMSOS	0	1.16044	1vALL	Oligo
ENSG00000142192	APP	0	1.16017	1vALL	Oligo
ENSG00000126878	AIF1L	0	1.15002	1vALL	Oligo
ENSG00000178722	C5orf64	0	1.14321	1vALL	Oligo
ENSG00000235189	AL034405.1	0	1.14276	1vALL	Oligo
ENSG00000137710	RDX	0	1.14257	1vALL	Oligo
ENSG00000115935	WIPF1	0	1.13815	1vALL	Oligo
ENSG00000078747	ITCH	0	1.13701	1vALL	Oligo
ENSG00000211584	SLC48A1	0	1.13608	1vALL	Oligo
ENSG00000149294	NCAM1	0	1.13573	1vALL	Oligo
ENSG00000242861	AL591895.1	0	1.13463	1vALL	Oligo
ENSG00000164300	SERINC5	0	1.13416	1vALL	Oligo
ENSG00000171316	CHD7	0	1.13244	1vALL	Oligo
ENSG00000081377	CDC14B	0	1.12872	1vALL	Oligo
ENSG00000171368	TPPP	0	1.12442	1vALL	Oligo
ENSG00000139438	FAM222A	0	1.12315	1vALL	Oligo
ENSG00000130147	SH3BP4	0	1.1209	1vALL	Oligo
ENSG00000065675	PRKCQ	0	1.11476	1vALL	Oligo
ENSG00000123505	AMD1	0	1.11248	1vALL	Oligo
ENSG00000171492	LRRC8D	0	1.10853	1vALL	Oligo
ENSG00000117115	PADI2	0	1.10736	1vALL	Oligo
ENSG00000141524	TMC6	0	1.10569	1vALL	Oligo
ENSG00000070759	TESK2	0	1.1046	1vALL	Oligo
ENSG00000112339	HBS1L	0	1.10301	1vALL	Oligo
ENSG00000217128	FNIP1	0	1.10293	1vALL	Oligo
ENSG00000102024	PLS3	0	1.10131	1vALL	Oligo
ENSG00000101542	CDH20	0	1.09907	1vALL	Oligo
ENSG00000087095	NLK	0	1.09894	1vALL	Oligo
ENSG00000106780	MEGF9	0	1.09191	1vALL	Oligo
ENSG00000021300	PLEKHB1	0	1.09128	1vALL	Oligo
ENSG00000143776	CDC42BPA	0	1.08584	1vALL	Oligo
ENSG00000198822	GRM3	0	1.08574	1vALL	Oligo
ENSG00000119121	TRPM6	0	1.08466	1vALL	Oligo
ENSG00000255733	IFNG-AS1	0	1.08339	1vALL	Oligo
ENSG00000167995	BEST1	0	1.07894	1vALL	Oligo
ENSG00000239922	AC092958.1	0	1.07791	1vALL	Oligo
ENSG00000072422	RHOBTB1	0	1.07681	1vALL	Oligo
ENSG00000184221	OLIG1	0	1.07275	1vALL	Oligo
ENSG00000140873	ADAMTS18	0	1.0712	1vALL	Oligo
ENSG00000124126	PREX1	0	1.06823	1vALL	Oligo
ENSG00000073921	PICALM	0	1.06658	1vALL	Oligo
ENSG00000082996	RNF13	0	1.06237	1vALL	Oligo
ENSG00000151914	DST	0	1.06131	1vALL	Oligo
ENSG00000168481	LGI3	0	1.0579	1vALL	Oligo
ENSG00000167106	FAM102A	0	1.05789	1vALL	Oligo
ENSG00000230084	AC006059.1	0	1.05744	1vALL	Oligo
ENSG00000237943	PRKCQ-AS1	0	1.05705	1vALL	Oligo
ENSG00000166979	EVA1C	0	1.05506	1vALL	Oligo
ENSG00000151240	DIP2C	0	1.05499	1vALL	Oligo
ENSG00000101265	RASSF2	0	1.05493	1vALL	Oligo
ENSG00000180834	MAP6D1	0	1.0536	1vALL	Oligo
ENSG00000249853	HS3ST5	0	1.05173	1vALL	Oligo
ENSG00000118515	SGK1	0	1.05054	1vALL	Oligo
ENSG00000110400	NECTIN1	0	1.04563	1vALL	Oligo
ENSG00000052795	FNIP2	0	1.04461	1vALL	Oligo
ENSG00000067141	NEO1	0	1.04247	1vALL	Oligo
ENSG00000235823	OLMALINC	0	1.0418	1vALL	Oligo
ENSG00000076706	MCAM	0	1.04032	1vALL	Oligo
ENSG00000139629	GALNT6	0	1.03798	1vALL	Oligo
ENSG00000175220	ARHGAP1	0	1.0322	1vALL	Oligo
ENSG00000016602	CLCA4	0	1.02722	1vALL	Oligo
ENSG00000114993	RTKN	0	1.02535	1vALL	Oligo
ENSG00000287706	AC092924.2	0	1.02357	1vALL	Oligo
ENSG00000007944	MYLIP	0	1.023	1vALL	Oligo
ENSG00000084628	NKAIN1	0	1.02017	1vALL	Oligo
ENSG00000175785	PRIMA1	0	1.01823	1vALL	Oligo
ENSG00000225937	PCA3	0	1.01726	1vALL	Oligo
ENSG00000166046	TCP11L2	0	1.01703	1vALL	Oligo
ENSG00000144815	NXPE3	0	1.01393	1vALL	Oligo
ENSG00000242808	SOX2-OT	0	1.01168	1vALL	Oligo
ENSG00000166387	PPFIBP2	0	1.01085	1vALL	Oligo
ENSG00000149571	KIRREL3	0	1.00973	1vALL	Oligo
ENSG00000161048	NAPEPLD	0	1.00875	1vALL	Oligo
ENSG00000135924	DNAJB2	0	1.00725	1vALL	Oligo
ENSG00000057704	TMCC3	0	1.00685	1vALL	Oligo
ENSG00000169562	GJB1	0	1.0068	1vALL	Oligo
ENSG00000254081	LINC01299	0	1.00166	1vALL	Oligo
ENSG00000245293	AC096564.1	0	1.00136	1vALL	Oligo
ENSG00000171766	GATM	0	1.00121	1vALL	Oligo
ENSG00000187098	MITF	0	0.998141	1vALL	Oligo
ENSG00000130150	MOSPD2	0	0.997441	1vALL	Oligo
ENSG00000128283	CDC42EP1	0	0.996793	1vALL	Oligo
ENSG00000286217	AC064829.1	0	0.996109	1vALL	Oligo
ENSG00000157978	LDLRAP1	0	0.995978	1vALL	Oligo
ENSG00000179178	TMEM125	0	0.993222	1vALL	Oligo
ENSG00000182263	FIGN	0	0.989531	1vALL	Oligo
ENSG00000166091	CMTM5	0	0.987997	1vALL	Oligo
ENSG00000164684	ZNF704	0	0.987404	1vALL	Oligo
ENSG00000149557	FEZ1	0	0.98611	1vALL	Oligo
ENSG00000167996	FTH1	0	0.985749	1vALL	Oligo
ENSG00000137221	TJAP1	0	0.984024	1vALL	Oligo
ENSG00000133121	STARD13	0	0.982724	1vALL	Oligo
ENSG00000179455	MKRN3	0	0.982542	1vALL	Oligo
ENSG00000130338	TULP4	0	0.982061	1vALL	Oligo
ENSG00000113578	FGF1	0	0.979653	1vALL	Oligo
ENSG00000244055	AC007566.1	0	0.979308	1vALL	Oligo
ENSG00000112379	ARFGEF3	0	0.979277	1vALL	Oligo
ENSG00000196628	TCF4	0	0.978103	1vALL	Oligo
ENSG00000158715	SLC45A3	0	0.977392	1vALL	Oligo
ENSG00000169918	OTUD7A	0	0.976041	1vALL	Oligo
ENSG00000233828	LINC01949	0	0.975427	1vALL	Oligo
ENSG00000239828	AC063944.1	0	0.973029	1vALL	Oligo
ENSG00000258342	AL133304.3	0	0.970264	1vALL	Oligo
ENSG00000164741	DLC1	0	0.966298	1vALL	Oligo
ENSG00000234807	LINC01135	0	0.959819	1vALL	Oligo
ENSG00000119139	TJP2	0	0.958714	1vALL	Oligo
ENSG00000111912	NCOA7	0	0.9569	1vALL	Oligo
ENSG00000066322	ELOVL1	0	0.956241	1vALL	Oligo
ENSG00000144283	PKP4	0	0.95379	1vALL	Oligo
ENSG00000204767	INSYN2B	0	0.951881	1vALL	Oligo
ENSG00000113319	RASGRF2	0	0.951692	1vALL	Oligo
ENSG00000251504	LINC01099	0	0.950819	1vALL	Oligo
ENSG00000238217	LINC01877	0	0.950163	1vALL	Oligo
ENSG00000122591	FAM126A	0	0.949622	1vALL	Oligo
ENSG00000159228	CBR1	0	0.949238	1vALL	Oligo
ENSG00000231607	DLEU2	0	0.947791	1vALL	Oligo
ENSG00000240687	AC082651.1	0	0.946832	1vALL	Oligo
ENSG00000132199	ENOSF1	0	0.946161	1vALL	Oligo
ENSG00000121964	GTDC1	0	0.945449	1vALL	Oligo
ENSG00000106261	ZKSCAN1	0	0.940703	1vALL	Oligo
ENSG00000149218	ENDOD1	0	0.937668	1vALL	Oligo
ENSG00000153721	CNKSR3	0	0.937298	1vALL	Oligo
ENSG00000134308	YWHAQ	0	0.936207	1vALL	Oligo
ENSG00000178425	NT5DC1	0	0.935709	1vALL	Oligo
ENSG00000166016	ABTB2	0	0.931878	1vALL	Oligo
ENSG00000268518	AC020909.2	0	0.930508	1vALL	Oligo
ENSG00000132561	MATN2	0	0.929478	1vALL	Oligo
ENSG00000181722	ZBTB20	0	0.929133	1vALL	Oligo
ENSG00000196814	MVB12B	0	0.923205	1vALL	Oligo
ENSG00000131069	ACSS2	0	0.92278	1vALL	Oligo
ENSG00000089053	ANAPC5	0	0.922573	1vALL	Oligo
ENSG00000226994	AC079352.1	0	0.920217	1vALL	Oligo
ENSG00000109381	ELF2	0	0.914573	1vALL	Oligo
ENSG00000109046	WSB1	0	0.914534	1vALL	Oligo
ENSG00000182141	ZNF708	0	0.912372	1vALL	Oligo
ENSG00000145362	ANK2	0	0.91099	1vALL	Oligo
ENSG00000141298	SSH2	0	0.910839	1vALL	Oligo
ENSG00000111266	DUSP16	0	0.908747	1vALL	Oligo
ENSG00000087053	MTMR2	0	0.905813	1vALL	Oligo
ENSG00000116266	STXBP3	0	0.902967	1vALL	Oligo
ENSG00000129757	CDKN1C	0	0.902311	1vALL	Oligo
ENSG00000187231	SESTD1	0	0.901158	1vALL	Oligo
ENSG00000164659	KIAA1324L	0	0.89978	1vALL	Oligo
ENSG00000163377	TAFA4	0	0.896342	1vALL	Oligo
ENSG00000184007	PTP4A2	0	0.894738	1vALL	Oligo
ENSG00000223482	NUTM2A-AS1	0	0.887955	1vALL	Oligo
ENSG00000227757	AP000282.1	0	0.886053	1vALL	Oligo
ENSG00000170017	ALCAM	0	0.885535	1vALL	Oligo
ENSG00000117408	IPO13	0	0.885102	1vALL	Oligo
ENSG00000165478	HEPACAM	0	0.88478	1vALL	Oligo
ENSG00000100991	TRPC4AP	0	0.881872	1vALL	Oligo
ENSG00000167552	TUBA1A	0	0.880322	1vALL	Oligo
ENSG00000169926	KLF13	0	0.878756	1vALL	Oligo
ENSG00000196159	FAT4	0	0.878175	1vALL	Oligo
ENSG00000230490	AL139383.1	0	0.877599	1vALL	Oligo
ENSG00000073711	PPP2R3A	0	0.876033	1vALL	Oligo
ENSG00000165443	PHYHIPL	0	0.873429	1vALL	Oligo
ENSG00000087258	GNAO1	0	0.87235	1vALL	Oligo
ENSG00000130958	SLC35D2	0	0.87184	1vALL	Oligo
ENSG00000126861	OMG	0	0.867202	1vALL	Oligo
ENSG00000072134	EPN2	0	0.866539	1vALL	Oligo
ENSG00000133835	HSD17B4	0	0.865942	1vALL	Oligo
ENSG00000092758	COL9A3	0	0.863843	1vALL	Oligo
ENSG00000136237	RAPGEF5	0	0.860231	1vALL	Oligo
ENSG00000075223	SEMA3C	0	0.857957	1vALL	Oligo
ENSG00000176058	TPRN	0	0.856198	1vALL	Oligo
ENSG00000133069	TMCC2	0	0.855566	1vALL	Oligo
ENSG00000100596	SPTLC2	0	0.853845	1vALL	Oligo
ENSG00000196586	MYO6	0	0.853343	1vALL	Oligo
ENSG00000168785	TSPAN5	0	0.85151	1vALL	Oligo
ENSG00000162073	PAQR4	0	0.851031	1vALL	Oligo
ENSG00000121957	GPSM2	0	0.849593	1vALL	Oligo
ENSG00000163517	HDAC11	0	0.848829	1vALL	Oligo
ENSG00000099331	MYO9B	0	0.848018	1vALL	Oligo
ENSG00000137269	LRRC1	0	0.847924	1vALL	Oligo
ENSG00000100842	EFS	0	0.846771	1vALL	Oligo
ENSG00000203485	INF2	0	0.846708	1vALL	Oligo
ENSG00000165175	MID1IP1	0	0.845571	1vALL	Oligo
ENSG00000135250	SRPK2	0	0.845431	1vALL	Oligo
ENSG00000287645	AC092939.1	0	0.844751	1vALL	Oligo
ENSG00000125746	EML2	0	0.842666	1vALL	Oligo
ENSG00000160285	LSS	0	0.841833	1vALL	Oligo
ENSG00000092964	DPYSL2	0	0.840582	1vALL	Oligo
ENSG00000139793	MBNL2	0	0.84031	1vALL	Oligo
ENSG00000160223	ICOSLG	0	0.838491	1vALL	Oligo
ENSG00000167635	ZNF146	0	0.83834	1vALL	Oligo
ENSG00000080819	CPOX	0	0.83746	1vALL	Oligo
ENSG00000186868	MAPT	0	0.837187	1vALL	Oligo
ENSG00000286856	AC061708.1	0	0.834225	1vALL	Oligo
ENSG00000165410	CFL2	0	0.831544	1vALL	Oligo
ENSG00000138032	PPM1B	0	0.828658	1vALL	Oligo
ENSG00000162869	PPP1R21	0	0.828415	1vALL	Oligo
ENSG00000185634	SHC4	0	0.82764	1vALL	Oligo
ENSG00000060237	WNK1	0	0.827131	1vALL	Oligo
ENSG00000164530	PI16	0	0.826288	1vALL	Oligo
ENSG00000169760	NLGN1	0	0.82566	1vALL	Oligo
ENSG00000260664	AC004158.1	0	0.825228	1vALL	Oligo
ENSG00000104324	CPQ	0	0.82381	1vALL	Oligo
ENSG00000133805	AMPD3	0	0.823401	1vALL	Oligo
ENSG00000123700	KCNJ2	0	0.822686	1vALL	Oligo
ENSG00000177807	KCNJ10	0	0.821238	1vALL	Oligo
ENSG00000147533	GOLGA7	0	0.820907	1vALL	Oligo
ENSG00000153002	CPB1	0	0.8194	1vALL	Oligo
ENSG00000198835	GJC2	0	0.817853	1vALL	Oligo
ENSG00000234690	EPCAM-DT	0	0.817598	1vALL	Oligo
ENSG00000197993	KEL	0	0.81604	1vALL	Oligo
ENSG00000184005	ST6GALNAC3	0	0.816004	1vALL	Oligo
ENSG00000181744	DIPK2A	0	0.814995	1vALL	Oligo
ENSG00000231427	LINC01445	0	0.811609	1vALL	Oligo
ENSG00000106665	CLIP2	0	0.810236	1vALL	Oligo
ENSG00000147050	KDM6A	0	0.809174	1vALL	Oligo
ENSG00000095383	TBC1D2	0	0.807456	1vALL	Oligo
ENSG00000165675	ENOX2	0	0.806016	1vALL	Oligo
ENSG00000110080	ST3GAL4	0	0.803428	1vALL	Oligo
ENSG00000117859	OSBPL9	0	0.802156	1vALL	Oligo
ENSG00000101695	RNF125	0	0.799186	1vALL	Oligo
ENSG00000135929	CYP27A1	0	0.797983	1vALL	Oligo
ENSG00000090097	PCBP4	0	0.796999	1vALL	Oligo
ENSG00000136861	CDK5RAP2	0	0.794266	1vALL	Oligo
ENSG00000103381	CPPED1	0	0.794107	1vALL	Oligo
ENSG00000250131	AC078881.1	0	0.793212	1vALL	Oligo
ENSG00000105976	MET	0	0.792903	1vALL	Oligo
ENSG00000035862	TIMP2	0	0.792536	1vALL	Oligo
ENSG00000137502	RAB30	0	0.79253	1vALL	Oligo
ENSG00000140153	WDR20	0	0.792111	1vALL	Oligo
ENSG00000233061	TTLL7-IT1	0	0.78565	1vALL	Oligo
ENSG00000287306	AC016821.1	0	0.783353	1vALL	Oligo
ENSG00000067955	CBFB	0	0.782753	1vALL	Oligo
ENSG00000120658	ENOX1	0	0.781569	1vALL	Oligo
ENSG00000136451	VEZF1	0	0.779548	1vALL	Oligo
ENSG00000100399	CHADL	0	0.779496	1vALL	Oligo
ENSG00000183111	ARHGEF37	0	0.778049	1vALL	Oligo
ENSG00000158321	AUTS2	0	0.775946	1vALL	Oligo
ENSG00000120162	MOB3B	0	0.774935	1vALL	Oligo
ENSG00000147113	DIPK2B	0	0.773765	1vALL	Oligo
ENSG00000087495	PHACTR3	0	0.771648	1vALL	Oligo
ENSG00000068885	IFT80	0	0.771327	1vALL	Oligo
ENSG00000179364	PACS2	0	0.770925	1vALL	Oligo
ENSG00000245532	NEAT1	0	0.770216	1vALL	Oligo
ENSG00000176438	SYNE3	0	0.769602	1vALL	Oligo
ENSG00000102452	NALCN	0	0.768162	1vALL	Oligo
ENSG00000250198	LINC02199	0	0.76803	1vALL	Oligo
ENSG00000065600	PACC1	0	0.765868	1vALL	Oligo
ENSG00000164327	RICTOR	0	0.765699	1vALL	Oligo
ENSG00000157514	TSC22D3	0	0.765629	1vALL	Oligo
ENSG00000286541	AC105941.1	0	0.765256	1vALL	Oligo
ENSG00000085117	CD82	0	0.762178	1vALL	Oligo
ENSG00000177105	RHOG	0	0.761025	1vALL	Oligo
ENSG00000103544	VPS35L	0	0.760917	1vALL	Oligo
ENSG00000142599	RERE	0	0.760697	1vALL	Oligo
ENSG00000101049	SGK2	0	0.755759	1vALL	Oligo
ENSG00000196547	MAN2A2	0	0.755042	1vALL	Oligo
ENSG00000186318	BACE1	0	0.752956	1vALL	Oligo
ENSG00000160179	ABCG1	0	0.751571	1vALL	Oligo
ENSG00000177694	NAALADL2	0	0.748509	1vALL	Oligo
ENSG00000180776	ZDHHC20	0	0.746046	1vALL	Oligo
ENSG00000119280	C1orf198	0	0.745512	1vALL	Oligo
ENSG00000160307	S100B	0	0.745508	1vALL	Oligo
ENSG00000130939	UBE4B	0	0.742907	1vALL	Oligo
ENSG00000287801	AP000477.3	0	0.741637	1vALL	Oligo
ENSG00000134222	PSRC1	0	0.740172	1vALL	Oligo
ENSG00000112144	ICK	0	0.739886	1vALL	Oligo
ENSG00000072310	SREBF1	0	0.739531	1vALL	Oligo
ENSG00000130787	HIP1R	0	0.737598	1vALL	Oligo
ENSG00000260071	AC012178.1	0	0.734961	1vALL	Oligo
ENSG00000086991	NOX4	0	0.734923	1vALL	Oligo
ENSG00000068903	SIRT2	0	0.733283	1vALL	Oligo
ENSG00000166313	APBB1	0	0.732711	1vALL	Oligo
ENSG00000005513	SOX8	0	0.732641	1vALL	Oligo
ENSG00000035687	ADSS	0	0.731246	1vALL	Oligo
ENSG00000261121	LINC02473	0	0.730719	1vALL	Oligo
ENSG00000141255	SPATA22	0	0.729608	1vALL	Oligo
ENSG00000137449	CPEB2	0	0.727555	1vALL	Oligo
ENSG00000185418	TARSL2	0	0.727116	1vALL	Oligo
ENSG00000110841	PPFIBP1	0	0.72668	1vALL	Oligo
ENSG00000144278	GALNT13	0	0.726661	1vALL	Oligo
ENSG00000021645	NRXN3	0	0.726524	1vALL	Oligo
ENSG00000189067	LITAF	0	0.726248	1vALL	Oligo
ENSG00000283462	AC008505.1	0	0.724758	1vALL	Oligo
ENSG00000204381	LAYN	0	0.7247	1vALL	Oligo
ENSG00000122694	GLIPR2	0	0.722216	1vALL	Oligo
ENSG00000119906	SLF2	0	0.721442	1vALL	Oligo
ENSG00000136870	ZNF189	0	0.721265	1vALL	Oligo
ENSG00000221914	PPP2R2A	0	0.720718	1vALL	Oligo
ENSG00000104728	ARHGEF10	0	0.719592	1vALL	Oligo
ENSG00000168916	ZNF608	0	0.718905	1vALL	Oligo
ENSG00000175764	TTLL11	0	0.718096	1vALL	Oligo
ENSG00000130475	FCHO1	0	0.717576	1vALL	Oligo
ENSG00000198648	STK39	0	0.717534	1vALL	Oligo
ENSG00000143995	MEIS1	0	0.717337	1vALL	Oligo
ENSG00000175224	ATG13	0	0.716323	1vALL	Oligo
ENSG00000286271	AC008945.2	0	0.714321	1vALL	Oligo
ENSG00000104375	STK3	0	0.713549	1vALL	Oligo
ENSG00000109906	ZBTB16	0	0.713044	1vALL	Oligo
ENSG00000134716	CYP2J2	0	0.711002	1vALL	Oligo
ENSG00000234456	MAGI2-AS3	0	0.709708	1vALL	Oligo
ENSG00000001461	NIPAL3	0	0.70806	1vALL	Oligo
ENSG00000214575	CPEB1	0	0.707753	1vALL	Oligo
ENSG00000138698	RAP1GDS1	0	0.707414	1vALL	Oligo
ENSG00000015592	STMN4	0	0.7069	1vALL	Oligo
ENSG00000151690	MFSD6	0	0.706095	1vALL	Oligo
ENSG00000095397	WHRN	0	0.705518	1vALL	Oligo
ENSG00000196323	ZBTB44	0	0.704253	1vALL	Oligo
ENSG00000198382	UVRAG	0	0.703657	1vALL	Oligo
ENSG00000093167	LRRFIP2	0	0.703033	1vALL	Oligo
ENSG00000171604	CXXC5	0	0.701017	1vALL	Oligo
ENSG00000112319	EYA4	0	0.699653	1vALL	Oligo
ENSG00000068878	PSME4	0	0.699415	1vALL	Oligo
ENSG00000103978	TMEM87A	0	0.698156	1vALL	Oligo
ENSG00000196361	ELAVL3	0	0.696664	1vALL	Oligo
ENSG00000245648	AC022075.1	0	0.696037	1vALL	Oligo
ENSG00000134294	SLC38A2	0	0.695231	1vALL	Oligo
ENSG00000228842	PCDH9-AS2	0	0.694922	1vALL	Oligo
ENSG00000179292	TMEM151A	0	0.693495	1vALL	Oligo
ENSG00000164402	SEPTIN8	0	0.693125	1vALL	Oligo
ENSG00000185483	ROR1	0	0.692054	1vALL	Oligo
ENSG00000114166	KAT2B	0	0.690911	1vALL	Oligo
ENSG00000186480	INSIG1	0	0.686509	1vALL	Oligo
ENSG00000249306	LINC01411	0	0.686344	1vALL	Oligo
ENSG00000162599	NFIA	0	0.686006	1vALL	Oligo
ENSG00000163686	ABHD6	0	0.685651	1vALL	Oligo
ENSG00000116584	ARHGEF2	0	0.685581	1vALL	Oligo
ENSG00000170915	PAQR8	0	0.685493	1vALL	Oligo
ENSG00000165476	REEP3	0	0.685475	1vALL	Oligo
ENSG00000171105	INSR	0	0.68536	1vALL	Oligo
ENSG00000284377	AL589669.1	0	0.68485	1vALL	Oligo
ENSG00000265763	ZNF488	0	0.684705	1vALL	Oligo
ENSG00000182247	UBE2E2	0	0.683978	1vALL	Oligo
ENSG00000267452	LINC02073	0	0.683117	1vALL	Oligo
ENSG00000170832	USP32	0	0.681716	1vALL	Oligo
ENSG00000277829	AL031651.2	0	0.680023	1vALL	Oligo
ENSG00000133195	SLC39A11	0	0.678969	1vALL	Oligo
ENSG00000010282	HHATL	0	0.676782	1vALL	Oligo
ENSG00000170234	PWWP2A	0	0.676057	1vALL	Oligo
ENSG00000287299	AC012459.1	0	0.675792	1vALL	Oligo
ENSG00000235180	LINC00601	0	0.675299	1vALL	Oligo
ENSG00000249484	LINC01470	0	0.674758	1vALL	Oligo
ENSG00000225376	TMEM246-AS1	0	0.674457	1vALL	Oligo
ENSG00000111344	RASAL1	0	0.673827	1vALL	Oligo
ENSG00000186812	ZNF397	0	0.673705	1vALL	Oligo
ENSG00000259048	AL392023.2	0	0.672815	1vALL	Oligo
ENSG00000205683	DPF3	0	0.672456	1vALL	Oligo
ENSG00000108669	CYTH1	0	0.67217	1vALL	Oligo
ENSG00000164961	WASHC5	0	0.672114	1vALL	Oligo
ENSG00000142459	EVI5L	0	0.670342	1vALL	Oligo
ENSG00000112182	BACH2	0	0.669416	1vALL	Oligo
ENSG00000180929	GPR62	0	0.668848	1vALL	Oligo
ENSG00000101445	PPP1R16B	0	0.668826	1vALL	Oligo
ENSG00000049089	COL9A2	0	0.668307	1vALL	Oligo
ENSG00000170242	USP47	0	0.667728	1vALL	Oligo
ENSG00000204282	TNRC6C-AS1	0	0.66772	1vALL	Oligo
ENSG00000070018	LRP6	0	0.663993	1vALL	Oligo
ENSG00000107679	PLEKHA1	0	0.66232	1vALL	Oligo
ENSG00000076554	TPD52	0	0.661823	1vALL	Oligo
ENSG00000197601	FAR1	0	0.659552	1vALL	Oligo
ENSG00000100433	KCNK10	0	0.659263	1vALL	Oligo
ENSG00000151414	NEK7	0	0.657402	1vALL	Oligo
ENSG00000170653	ATF7	0	0.655527	1vALL	Oligo
ENSG00000286625	AC113370.1	0	0.655103	1vALL	Oligo
ENSG00000154734	ADAMTS1	0	0.65461	1vALL	Oligo
ENSG00000114439	BBX	0	0.653975	1vALL	Oligo
ENSG00000049323	LTBP1	0	0.653216	1vALL	Oligo
ENSG00000101464	PIGU	0	0.652806	1vALL	Oligo
ENSG00000230461	PROX1-AS1	0	0.651641	1vALL	Oligo
ENSG00000128242	GAL3ST1	0	0.650062	1vALL	Oligo
ENSG00000187957	DNER	0	0.649573	1vALL	Oligo
ENSG00000036549	AC118549.1	0	0.648503	1vALL	Oligo
ENSG00000250159	AC106791.1	0	0.643651	1vALL	Oligo
ENSG00000243449	C4orf48	0	0.642144	1vALL	Oligo
ENSG00000258844	AL162511.1	0	0.641682	1vALL	Oligo
ENSG00000248752	AC116362.1	0	0.641045	1vALL	Oligo
ENSG00000168952	STXBP6	0	0.639763	1vALL	Oligo
ENSG00000001561	ENPP4	0	0.639514	1vALL	Oligo
ENSG00000111961	SASH1	0	0.638729	1vALL	Oligo
ENSG00000257139	LINC02821	0	0.637343	1vALL	Oligo
ENSG00000182771	GRID1	0	0.635884	1vALL	Oligo
ENSG00000156831	NSMCE2	0	0.63455	1vALL	Oligo
ENSG00000119917	IFIT3	0	0.634443	1vALL	Oligo
ENSG00000243156	MICAL3	0	0.6343	1vALL	Oligo
ENSG00000286314	AC010359.3	0	0.634267	1vALL	Oligo
ENSG00000100225	FBXO7	0	0.634168	1vALL	Oligo
ENSG00000286992	AP001360.3	0	0.632093	1vALL	Oligo
ENSG00000171621	SPSB1	0	0.632047	1vALL	Oligo
ENSG00000225683	PACRG-AS3	0	0.630845	1vALL	Oligo
ENSG00000123636	BAZ2B	0	0.629542	1vALL	Oligo
ENSG00000139668	WDFY2	0	0.629389	1vALL	Oligo
ENSG00000205927	OLIG2	0	0.628854	1vALL	Oligo
ENSG00000224536	AC096677.1	0	0.628634	1vALL	Oligo
ENSG00000151322	NPAS3	0	0.62777	1vALL	Oligo
ENSG00000203721	LINC00862	0	0.625243	1vALL	Oligo
ENSG00000107338	SHB	0	0.624389	1vALL	Oligo
ENSG00000099954	CECR2	0	0.624246	1vALL	Oligo
ENSG00000137266	SLC22A23	0	0.623866	1vALL	Oligo
ENSG00000156804	FBXO32	0	0.622783	1vALL	Oligo
ENSG00000166925	TSC22D4	0	0.622611	1vALL	Oligo
ENSG00000129932	DOHH	0	0.622163	1vALL	Oligo
ENSG00000179134	SAMD4B	0	0.621957	1vALL	Oligo
ENSG00000101463	SYNDIG1	0	0.621799	1vALL	Oligo
ENSG00000281692	PACRG-AS1	0	0.619734	1vALL	Oligo
ENSG00000105889	STEAP1B	0	0.619047	1vALL	Oligo
ENSG00000237994	AC003659.1	0	0.61887	1vALL	Oligo
ENSG00000180739	S1PR5	0	0.617551	1vALL	Oligo
ENSG00000141542	RAB40B	0	0.615904	1vALL	Oligo
ENSG00000236287	ZBED5	0	0.615868	1vALL	Oligo
ENSG00000231969	AC007364.1	0	0.614816	1vALL	Oligo
ENSG00000187775	DNAH17	0	0.614431	1vALL	Oligo
ENSG00000177156	TALDO1	0	0.613222	1vALL	Oligo
ENSG00000234056	LINC00463	0	0.612026	1vALL	Oligo
ENSG00000196169	KIF19	0	0.611489	1vALL	Oligo
ENSG00000166912	MTMR10	0	0.611032	1vALL	Oligo
ENSG00000109089	CDR2L	0	0.610766	1vALL	Oligo
ENSG00000225140	AL358216.1	0	0.61043	1vALL	Oligo
ENSG00000139263	LRIG3	0	0.610044	1vALL	Oligo
ENSG00000105767	CADM4	0	0.609587	1vALL	Oligo
ENSG00000150764	DIXDC1	0	0.608712	1vALL	Oligo
ENSG00000185896	LAMP1	0	0.607168	1vALL	Oligo
ENSG00000181804	SLC9A9	0	0.606252	1vALL	Oligo
ENSG00000132842	AP3B1	0	0.604794	1vALL	Oligo
ENSG00000105707	HPN	0	0.602523	1vALL	Oligo
ENSG00000143862	ARL8A	0	0.601641	1vALL	Oligo
ENSG00000183876	ARSI	0	0.600592	1vALL	Oligo
ENSG00000186340	THBS2	0	0.600302	1vALL	Oligo
ENSG00000137871	ZNF280D	0	0.598665	1vALL	Oligo
ENSG00000066855	MTFR1	0	0.59666	1vALL	Oligo
ENSG00000115808	STRN	0	0.596393	1vALL	Oligo
ENSG00000162949	CAPN13	0	0.595959	1vALL	Oligo
ENSG00000105499	PLA2G4C	0	0.595707	1vALL	Oligo
ENSG00000158987	RAPGEF6	0	0.594414	1vALL	Oligo
ENSG00000161896	IP6K3	0	0.59401	1vALL	Oligo
ENSG00000177058	SLC38A9	0	0.594001	1vALL	Oligo
ENSG00000028528	SNX1	0	0.593138	1vALL	Oligo
ENSG00000103550	KNOP1	0	0.592757	1vALL	Oligo
ENSG00000254777	AC022182.1	0	0.592136	1vALL	Oligo
ENSG00000172548	NIPAL4	0	0.592005	1vALL	Oligo
ENSG00000008311	AASS	0	0.590766	1vALL	Oligo
ENSG00000137845	ADAM10	0	0.589841	1vALL	Oligo
ENSG00000231971	CT69	0	0.58973	1vALL	Oligo
ENSG00000135074	ADAM19	0	0.589332	1vALL	Oligo
ENSG00000134313	KIDINS220	0	0.589219	1vALL	Oligo
ENSG00000259380	AC087473.1	0	0.588602	1vALL	Oligo
ENSG00000139323	POC1B	0	0.587371	1vALL	Oligo
ENSG00000141441	GAREM1	0	0.585913	1vALL	Oligo
ENSG00000077157	PPP1R12B	0	0.58546	1vALL	Oligo
ENSG00000168754	FAM178B	0	0.584588	1vALL	Oligo
ENSG00000121653	MAPK8IP1	0	0.584081	1vALL	Oligo
ENSG00000134480	CCNH	0	0.582122	1vALL	Oligo
ENSG00000167861	HID1	0	0.581898	1vALL	Oligo
ENSG00000182158	CREB3L2	0	0.581852	1vALL	Oligo
ENSG00000277494	GPIHBP1	0	0.579513	1vALL	Oligo
ENSG00000157259	GATAD1	0	0.578963	1vALL	Oligo
ENSG00000134825	TMEM258	0	0.578793	1vALL	Oligo
ENSG00000254420	AP003086.1	0	0.578345	1vALL	Oligo
ENSG00000143418	CERS2	0	0.577421	1vALL	Oligo
ENSG00000241697	TMEFF1	0	0.575947	1vALL	Oligo
ENSG00000197712	FAM114A1	0	0.574168	1vALL	Oligo
ENSG00000030304	MUSK	0	0.573492	1vALL	Oligo
ENSG00000104332	SFRP1	0	0.573154	1vALL	Oligo
ENSG00000160218	TRAPPC10	0	0.572154	1vALL	Oligo
ENSG00000079337	RAPGEF3	0	0.569936	1vALL	Oligo
ENSG00000135069	PSAT1	0	0.569871	1vALL	Oligo
ENSG00000169242	EFNA1	0	0.56898	1vALL	Oligo
ENSG00000221817	PPP3CB-AS1	0	0.56841	1vALL	Oligo
ENSG00000123119	NECAB1	0	0.56837	1vALL	Oligo
ENSG00000198948	MFAP3L	0	0.568028	1vALL	Oligo
ENSG00000115392	FANCL	0	0.567785	1vALL	Oligo
ENSG00000050438	SLC4A8	0	0.566447	1vALL	Oligo
ENSG00000232855	AF165147.1	0	0.566359	1vALL	Oligo
ENSG00000164050	PLXNB1	0	0.565303	1vALL	Oligo
ENSG00000125820	NKX2-2	0	0.56513	1vALL	Oligo
ENSG00000137831	UACA	0	0.564425	1vALL	Oligo
ENSG00000007237	GAS7	0	0.563258	1vALL	Oligo
ENSG00000174749	FAM241A	0	0.562473	1vALL	Oligo
ENSG00000188687	SLC4A5	0	0.562216	1vALL	Oligo
ENSG00000231171	LINC01098	0	0.561401	1vALL	Oligo
ENSG00000151773	CCDC122	0	0.561154	1vALL	Oligo
ENSG00000168453	HR	0	0.560026	1vALL	Oligo
ENSG00000080824	HSP90AA1	0	0.559505	1vALL	Oligo
ENSG00000031003	FAM13B	0	0.559287	1vALL	Oligo
ENSG00000118762	PKD2	0	0.559263	1vALL	Oligo
ENSG00000181544	FANCB	0	0.558621	1vALL	Oligo
ENSG00000259678	AC066613.2	0	0.558381	1vALL	Oligo
ENSG00000285269	AL160269.1	0	0.558338	1vALL	Oligo
ENSG00000122482	ZNF644	0	0.557659	1vALL	Oligo
ENSG00000078687	TNRC6C	0	0.557199	1vALL	Oligo
ENSG00000115271	GCA	0	0.557038	1vALL	Oligo
ENSG00000204138	PHACTR4	0	0.553613	1vALL	Oligo
ENSG00000136274	NACAD	0	0.551906	1vALL	Oligo
ENSG00000234323	LINC01505	0	0.549571	1vALL	Oligo
ENSG00000182185	RAD51B	0	0.548803	1vALL	Oligo
ENSG00000143153	ATP1B1	0	0.547248	1vALL	Oligo
ENSG00000231999	LRRC8C-DT	0	0.547217	1vALL	Oligo
ENSG00000133392	MYH11	0	0.544937	1vALL	Oligo
ENSG00000176890	TYMS	0	0.542745	1vALL	Oligo
ENSG00000117691	NENF	0	0.542607	1vALL	Oligo
ENSG00000087274	ADD1	0	0.541876	1vALL	Oligo
ENSG00000179630	LACC1	0	0.541842	1vALL	Oligo
ENSG00000153956	CACNA2D1	0	0.541555	1vALL	Oligo
ENSG00000149639	SOGA1	0	0.541425	1vALL	Oligo
ENSG00000166394	CYB5R2	0	0.541187	1vALL	Oligo
ENSG00000248719	AC021127.1	0	0.539926	1vALL	Oligo
ENSG00000114999	TTL	0	0.539515	1vALL	Oligo
ENSG00000003987	MTMR7	0	0.538132	1vALL	Oligo
ENSG00000075618	FSCN1	0	0.537977	1vALL	Oligo
ENSG00000206077	ZDHHC11B	0	0.537315	1vALL	Oligo
ENSG00000134594	RAB33A	0	0.53657	1vALL	Oligo
ENSG00000125844	RRBP1	0	0.536319	1vALL	Oligo
ENSG00000106392	C1GALT1	0	0.536207	1vALL	Oligo
ENSG00000198947	DMD	0	0.536179	1vALL	Oligo
ENSG00000117632	STMN1	0	0.535838	1vALL	Oligo
ENSG00000224189	HAGLR	0	0.535011	1vALL	Oligo
ENSG00000109956	B3GAT1	0	0.533924	1vALL	Oligo
ENSG00000174373	RALGAPA1	0	0.532799	1vALL	Oligo
ENSG00000008294	SPAG9	0	0.532192	1vALL	Oligo
ENSG00000260019	LINC01992	0	0.529631	1vALL	Oligo
ENSG00000178177	LCORL	0	0.528812	1vALL	Oligo
ENSG00000108239	TBC1D12	0	0.52828	1vALL	Oligo
ENSG00000123146	ADGRE5	0	0.526566	1vALL	Oligo
ENSG00000154380	ENAH	0	0.526178	1vALL	Oligo
ENSG00000116473	RAP1A	0	0.525694	1vALL	Oligo
ENSG00000124374	PAIP2B	0	0.525605	1vALL	Oligo
ENSG00000286321	AC093791.2	0	0.5253	1vALL	Oligo
ENSG00000118298	CA14	0	0.524825	1vALL	Oligo
ENSG00000185736	ADARB2	0	0.524052	1vALL	Oligo
ENSG00000171552	BCL2L1	0	0.52359	1vALL	Oligo
ENSG00000229494	AC012494.2	0	0.523589	1vALL	Oligo
ENSG00000068796	KIF2A	0	0.523337	1vALL	Oligo
ENSG00000078596	ITM2A	0	0.522391	1vALL	Oligo
ENSG00000236854	AL133244.2	0	0.522189	1vALL	Oligo
ENSG00000119950	MXI1	0	0.522126	1vALL	Oligo
ENSG00000115183	TANC1	0	0.522116	1vALL	Oligo
ENSG00000229294	AL139294.1	0	0.520791	1vALL	Oligo
ENSG00000253154	AC100801.1	0	0.5195	1vALL	Oligo
ENSG00000280870	AC233296.1	0	0.518713	1vALL	Oligo
ENSG00000079435	LIPE	0	0.518529	1vALL	Oligo
ENSG00000262877	AC110285.2	0	0.518044	1vALL	Oligo
ENSG00000127507	ADGRE2	0	0.517691	1vALL	Oligo
ENSG00000157111	TMEM171	0	0.517199	1vALL	Oligo
ENSG00000143442	POGZ	0	0.515535	1vALL	Oligo
ENSG00000105254	TBCB	0	0.514561	1vALL	Oligo
ENSG00000108639	SYNGR2	0	0.512702	1vALL	Oligo
ENSG00000205268	PDE7A	0	0.512615	1vALL	Oligo
ENSG00000187773	DIPK1C	0	0.512515	1vALL	Oligo
ENSG00000186001	LRCH3	0	0.511105	1vALL	Oligo
ENSG00000172986	GXYLT2	0	0.508492	1vALL	Oligo
ENSG00000198646	NCOA6	0	0.508373	1vALL	Oligo
ENSG00000182504	CEP97	0	0.506285	1vALL	Oligo
ENSG00000164403	SHROOM1	0	0.503141	1vALL	Oligo
ENSG00000198740	ZNF652	0	0.502666	1vALL	Oligo
ENSG00000130175	PRKCSH	0	0.501085	1vALL	Oligo
ENSG00000177570	SAMD12	0	0.500324	1vALL	Oligo
ENSG00000143797	MBOAT2	0	0.49952	1vALL	Oligo
ENSG00000054523	KIF1B	0	0.499366	1vALL	Oligo
ENSG00000162444	RBP7	0	0.499357	1vALL	Oligo
ENSG00000198911	SREBF2	0	0.498769	1vALL	Oligo
ENSG00000110880	CORO1C	0	0.498483	1vALL	Oligo
ENSG00000239521	CASTOR3	0	0.497613	1vALL	Oligo
ENSG00000132780	NASP	0	0.496581	1vALL	Oligo
ENSG00000224101	ELMO1-AS1	0	0.495471	1vALL	Oligo
ENSG00000035928	RFC1	0	0.495369	1vALL	Oligo
ENSG00000120594	PLXDC2	0	0.495275	1vALL	Oligo
ENSG00000140025	EFCAB11	0	0.494664	1vALL	Oligo
ENSG00000166147	FBN1	0	0.493727	1vALL	Oligo
ENSG00000122786	CALD1	0	0.493567	1vALL	Oligo
ENSG00000092445	TYRO3	0	0.492263	1vALL	Oligo
ENSG00000156218	ADAMTSL3	0	0.490765	1vALL	Oligo
ENSG00000006607	FARP2	0	0.490356	1vALL	Oligo
ENSG00000120690	ELF1	0	0.4894	1vALL	Oligo
ENSG00000134369	NAV1	0	0.488074	1vALL	Oligo
ENSG00000287092	AL589693.1	0	0.487113	1vALL	Oligo
ENSG00000127412	TRPV5	0	0.485412	1vALL	Oligo
ENSG00000152977	ZIC1	0	0.485084	1vALL	Oligo
ENSG00000186522	SEPTIN10	0	0.48477	1vALL	Oligo
ENSG00000254343	AC091563.1	0	0.484641	1vALL	Oligo
ENSG00000136144	RCBTB1	0	0.48344	1vALL	Oligo
ENSG00000143772	ITPKB	0	0.483277	1vALL	Oligo
ENSG00000283003	AC007221.1	0	0.482234	1vALL	Oligo
ENSG00000287069	AC061958.1	0	0.48211	1vALL	Oligo
ENSG00000278041	AL133325.3	0	0.480841	1vALL	Oligo
ENSG00000100364	KIAA0930	0	0.480203	1vALL	Oligo
ENSG00000166845	C18orf54	0	0.479518	1vALL	Oligo
ENSG00000198914	POU3F3	0	0.478713	1vALL	Oligo
ENSG00000130304	SLC27A1	0	0.477994	1vALL	Oligo
ENSG00000285367	AC087564.1	0	0.477877	1vALL	Oligo
ENSG00000141376	BCAS3	0	0.477436	1vALL	Oligo
ENSG00000129968	ABHD17A	0	0.476678	1vALL	Oligo
ENSG00000233359	AC114485.1	0	0.476304	1vALL	Oligo
ENSG00000173327	MAP3K11	0	0.476049	1vALL	Oligo
ENSG00000285769	AP003100.2	0	0.475651	1vALL	Oligo
ENSG00000228392	AL162391.1	0	0.474714	1vALL	Oligo
ENSG00000107816	LZTS2	0	0.473532	1vALL	Oligo
ENSG00000255650	FAM222A-AS1	0	0.472972	1vALL	Oligo
ENSG00000180287	PLD5	0	0.471753	1vALL	Oligo
ENSG00000179066	AC020907.1	0	0.471715	1vALL	Oligo
ENSG00000286525	AC023787.2	0	0.470301	1vALL	Oligo
ENSG00000110777	POU2AF1	0	0.470283	1vALL	Oligo
ENSG00000103404	USP31	0	0.470114	1vALL	Oligo
ENSG00000244302	PEX5L-AS2	0	0.46932	1vALL	Oligo
ENSG00000116209	TMEM59	0	0.464297	1vALL	Oligo
ENSG00000233393	AP000688.2	0	0.46249	1vALL	Oligo
ENSG00000188732	FAM221A	0	0.46175	1vALL	Oligo
ENSG00000180573	HIST1H2AC	0	0.4613	1vALL	Oligo
ENSG00000122863	CHST3	0	0.460846	1vALL	Oligo
ENSG00000233410	LINC01222	0	0.460241	1vALL	Oligo
ENSG00000163605	PPP4R2	0	0.45991	1vALL	Oligo
ENSG00000198168	SVIP	0	0.459305	1vALL	Oligo
ENSG00000276663	AC009090.3	0	0.458056	1vALL	Oligo
ENSG00000196839	ADA	0	0.457806	1vALL	Oligo
ENSG00000146966	DENND2A	0	0.455819	1vALL	Oligo
ENSG00000172673	THEMIS	0	0.454839	1vALL	Oligo
ENSG00000259462	CPEB1-AS1	0	0.454743	1vALL	Oligo
ENSG00000196535	MYO18A	0	0.45411	1vALL	Oligo
ENSG00000174307	PHLDA3	0	0.453455	1vALL	Oligo
ENSG00000080618	CPB2	0	0.452944	1vALL	Oligo
ENSG00000061987	MON2	0	0.452532	1vALL	Oligo
ENSG00000134996	OSTF1	0	0.452314	1vALL	Oligo
ENSG00000050820	BCAR1	0	0.452138	1vALL	Oligo
ENSG00000105894	PTN	0	0.451337	1vALL	Oligo
ENSG00000089063	TMEM230	0	0.450752	1vALL	Oligo
ENSG00000068650	ATP11A	0	0.450708	1vALL	Oligo
ENSG00000137501	SYTL2	0	0.450653	1vALL	Oligo
ENSG00000271826	PLS3-AS1	0	0.449809	1vALL	Oligo
ENSG00000233334	FAM53B-AS1	0	0.448833	1vALL	Oligo
ENSG00000152784	PRDM8	0	0.448308	1vALL	Oligo
ENSG00000120451	SNX19	0	0.448234	1vALL	Oligo
ENSG00000155621	C9orf85	0	0.44682	1vALL	Oligo
ENSG00000168758	SEMA4C	0	0.446786	1vALL	Oligo
ENSG00000272182	AC135507.1	0	0.44646	1vALL	Oligo
ENSG00000248869	LINC02511	0	0.445802	1vALL	Oligo
ENSG00000116044	NFE2L2	0	0.445751	1vALL	Oligo
ENSG00000269821	KCNQ1OT1	0	0.445563	1vALL	Oligo
ENSG00000178568	ERBB4	0	0.443076	1vALL	Oligo
ENSG00000175305	CCNE2	0	0.442915	1vALL	Oligo
ENSG00000132122	SPATA6	0	0.440456	1vALL	Oligo
ENSG00000130402	ACTN4	0	0.440446	1vALL	Oligo
ENSG00000174705	SH3PXD2B	0	0.440403	1vALL	Oligo
ENSG00000164181	ELOVL7	0	0.440321	1vALL	Oligo
ENSG00000235513	AL035681.1	0	0.439412	1vALL	Oligo
ENSG00000142875	PRKACB	0	0.439373	1vALL	Oligo
ENSG00000287655	AC023283.1	0	0.439109	1vALL	Oligo
ENSG00000148341	SH3GLB2	0	0.43836	1vALL	Oligo
ENSG00000163629	PTPN13	0	0.438273	1vALL	Oligo
ENSG00000062725	APPBP2	0	0.438101	1vALL	Oligo
ENSG00000285712	AC068707.1	0	0.437917	1vALL	Oligo
ENSG00000286438	AL591115.1	0	0.437338	1vALL	Oligo
ENSG00000099822	HCN2	0	0.436937	1vALL	Oligo
ENSG00000269386	RAB11B-AS1	0	0.436754	1vALL	Oligo
ENSG00000280206	AC026401.3	0	0.436086	1vALL	Oligo
ENSG00000162702	ZNF281	0	0.435909	1vALL	Oligo
ENSG00000047849	MAP4	0	0.433961	1vALL	Oligo
ENSG00000158315	RHBDL2	0	0.43385	1vALL	Oligo
ENSG00000132911	NMUR2	0	0.433722	1vALL	Oligo
ENSG00000236700	LINC01010	0	0.433056	1vALL	Oligo
ENSG00000125970	RALY	0	0.432771	1vALL	Oligo
ENSG00000262188	LINC01978	0	0.432406	1vALL	Oligo
ENSG00000149798	CDC42EP2	0	0.432206	1vALL	Oligo
ENSG00000197982	C1orf122	0	0.431188	1vALL	Oligo
ENSG00000166974	MAPRE2	0	0.430531	1vALL	Oligo
ENSG00000214253	FIS1	0	0.430437	1vALL	Oligo
ENSG00000235597	LINC01102	0	0.430269	1vALL	Oligo
ENSG00000151689	INPP1	0	0.429634	1vALL	Oligo
ENSG00000133226	SRRM1	0	0.429391	1vALL	Oligo
ENSG00000074356	NCBP3	0	0.428805	1vALL	Oligo
ENSG00000144395	CCDC150	0	0.426123	1vALL	Oligo
ENSG00000079459	FDFT1	0	0.425194	1vALL	Oligo
ENSG00000281186	LINC00706	0	0.424561	1vALL	Oligo
ENSG00000151327	FAM177A1	0	0.424374	1vALL	Oligo
ENSG00000113594	LIFR	0	0.424095	1vALL	Oligo
ENSG00000185862	EVI2B	0	0.423087	1vALL	Oligo
ENSG00000285642	AL139330.1	0	0.422829	1vALL	Oligo
ENSG00000188316	ENO4	0	0.422102	1vALL	Oligo
ENSG00000260042	AC025810.1	0	0.422003	1vALL	Oligo
ENSG00000121211	MND1	0	0.421737	1vALL	Oligo
ENSG00000178764	ZHX2	0	0.4213	1vALL	Oligo
ENSG00000168672	LRATD2	0	0.419288	1vALL	Oligo
ENSG00000178878	APOLD1	0	0.418377	1vALL	Oligo
ENSG00000114796	KLHL24	0	0.418257	1vALL	Oligo
ENSG00000187546	AGMO	0	0.41791	1vALL	Oligo
ENSG00000114054	PCCB	0	0.417831	1vALL	Oligo
ENSG00000108679	LGALS3BP	0	0.416307	1vALL	Oligo
ENSG00000104412	EMC2	0	0.415377	1vALL	Oligo
ENSG00000023191	RNH1	0	0.414977	1vALL	Oligo
ENSG00000196932	TMEM26	0	0.414919	1vALL	Oligo
ENSG00000230773	AC092650.1	0	0.413816	1vALL	Oligo
ENSG00000205930	C21orf62-AS1	0	0.413477	1vALL	Oligo
ENSG00000267339	LINC00906	0	0.413307	1vALL	Oligo
ENSG00000110042	DTX4	0	0.413059	1vALL	Oligo
ENSG00000135720	DYNC1LI2	0	0.412863	1vALL	Oligo
ENSG00000073350	LLGL2	0	0.412797	1vALL	Oligo
ENSG00000260930	LINC01416	0	0.410583	1vALL	Oligo
ENSG00000008282	SYPL1	0	0.410256	1vALL	Oligo
ENSG00000177406	AC021054.1	0	0.409502	1vALL	Oligo
ENSG00000164086	DUSP7	0	0.409475	1vALL	Oligo
ENSG00000263335	AF001548.2	0	0.40933	1vALL	Oligo
ENSG00000067836	ROGDI	0	0.408085	1vALL	Oligo
ENSG00000164548	TRA2A	0	0.407697	1vALL	Oligo
ENSG00000144847	IGSF11	0	0.407528	1vALL	Oligo
ENSG00000235033	AL590999.1	0	0.406497	1vALL	Oligo
ENSG00000072415	MPP5	0	0.406364	1vALL	Oligo
ENSG00000154447	SH3RF1	0	0.406089	1vALL	Oligo
ENSG00000255176	AP000941.1	0	0.405605	1vALL	Oligo
ENSG00000127328	RAB3IP	0	0.405395	1vALL	Oligo
ENSG00000138623	SEMA7A	0	0.404338	1vALL	Oligo
ENSG00000082196	C1QTNF3	0	0.404014	1vALL	Oligo
ENSG00000285588	AL160254.1	0	0.403854	1vALL	Oligo
ENSG00000117602	RCAN3	0	0.403777	1vALL	Oligo
ENSG00000107341	UBE2R2	0	0.403734	1vALL	Oligo
ENSG00000204323	SMIM5	0	0.401683	1vALL	Oligo
ENSG00000141431	ASXL3	0	0.401292	1vALL	Oligo
ENSG00000163820	FYCO1	0	0.400802	1vALL	Oligo
ENSG00000099219	ERMP1	0	0.39981	1vALL	Oligo
ENSG00000163235	TGFA	0	0.399062	1vALL	Oligo
ENSG00000232504	ST3GAL5-AS1	0	0.398693	1vALL	Oligo
ENSG00000180628	PCGF5	0	0.398605	1vALL	Oligo
ENSG00000054267	ARID4B	0	0.398474	1vALL	Oligo
ENSG00000203710	CR1	0	0.397989	1vALL	Oligo
ENSG00000104859	CLASRP	0	0.397837	1vALL	Oligo
ENSG00000153714	LURAP1L	0	0.396691	1vALL	Oligo
ENSG00000215915	ATAD3C	0	0.396162	1vALL	Oligo
ENSG00000178401	DNAJC22	0	0.396031	1vALL	Oligo
ENSG00000073712	FERMT2	0	0.393659	1vALL	Oligo
ENSG00000180596	HIST1H2BC	0	0.39364	1vALL	Oligo
ENSG00000138035	PNPT1	0	0.393317	1vALL	Oligo
ENSG00000173253	DMRT2	0	0.392776	1vALL	Oligo
ENSG00000105855	ITGB8	0	0.391808	1vALL	Oligo
ENSG00000226824	AC006001.2	0	0.391114	1vALL	Oligo
ENSG00000113810	SMC4	0	0.389429	1vALL	Oligo
ENSG00000179241	LDLRAD3	0	0.389165	1vALL	Oligo
ENSG00000178980	SELENOW	0	0.389079	1vALL	Oligo
ENSG00000116525	TRIM62	0	0.388532	1vALL	Oligo
ENSG00000169372	CRADD	0	0.388444	1vALL	Oligo
ENSG00000143409	MINDY1	0	0.387931	1vALL	Oligo
ENSG00000122435	TRMT13	0	0.387884	1vALL	Oligo
ENSG00000112200	ZNF451	0	0.387602	1vALL	Oligo
ENSG00000159202	UBE2Z	0	0.387072	1vALL	Oligo
ENSG00000158985	CDC42SE2	0	0.386747	1vALL	Oligo
ENSG00000235098	ANKRD65	0	0.386094	1vALL	Oligo
ENSG00000233885	YEATS2-AS1	0	0.386025	1vALL	Oligo
ENSG00000249061	AC109492.1	0	0.385842	1vALL	Oligo
ENSG00000229491	AC136489.1	0	0.384686	1vALL	Oligo
ENSG00000204580	DDR1	0	0.384415	1vALL	Oligo
ENSG00000214140	PRCD	0	0.384363	1vALL	Oligo
ENSG00000261617	LINC02177	0	0.384049	1vALL	Oligo
ENSG00000130821	SLC6A8	0	0.383984	1vALL	Oligo
ENSG00000178235	SLITRK1	0	0.38328	1vALL	Oligo
ENSG00000085982	USP40	0	0.382493	1vALL	Oligo
ENSG00000134070	IRAK2	0	0.382231	1vALL	Oligo
ENSG00000110911	SLC11A2	0	0.381833	1vALL	Oligo
ENSG00000224795	NTM-AS1	0	0.380272	1vALL	Oligo
ENSG00000141068	KSR1	0	0.38024	1vALL	Oligo
ENSG00000254129	AC108449.1	0	0.379997	1vALL	Oligo
ENSG00000230876	LINC00486	0	0.379822	1vALL	Oligo
ENSG00000131899	LLGL1	0	0.378971	1vALL	Oligo
ENSG00000188026	RILPL1	0	0.378923	1vALL	Oligo
ENSG00000240405	SAMMSON	0	0.378746	1vALL	Oligo
ENSG00000197380	DACT3	0	0.378057	1vALL	Oligo
ENSG00000100201	DDX17	0	0.378015	1vALL	Oligo
ENSG00000071967	CYBRD1	0	0.37788	1vALL	Oligo
ENSG00000138311	ZNF365	0	0.377824	1vALL	Oligo
ENSG00000249348	UGDH-AS1	0	0.377489	1vALL	Oligo
ENSG00000118094	TREH	0	0.376938	1vALL	Oligo
ENSG00000197880	MDS2	0	0.37675	1vALL	Oligo
ENSG00000044115	CTNNA1	0	0.37668	1vALL	Oligo
ENSG00000145675	PIK3R1	0	0.376389	1vALL	Oligo
ENSG00000196975	ANXA4	0	0.375605	1vALL	Oligo
ENSG00000130522	JUND	0	0.375325	1vALL	Oligo
ENSG00000255248	MIR100HG	0	0.374974	1vALL	Oligo
ENSG00000076258	FMO4	0	0.374869	1vALL	Oligo
ENSG00000064102	INTS13	0	0.374736	1vALL	Oligo
ENSG00000287270	AL137140.1	0	0.374724	1vALL	Oligo
ENSG00000197182	MIRLET7BHG	0	0.374382	1vALL	Oligo
ENSG00000185104	FAF1	0	0.373666	1vALL	Oligo
ENSG00000151967	SCHIP1	0	0.373641	1vALL	Oligo
ENSG00000180354	MTURN	0	0.37362	1vALL	Oligo
ENSG00000196109	ZNF676	0	0.372853	1vALL	Oligo
ENSG00000247199	AC011346.1	0	0.372309	1vALL	Oligo
ENSG00000167588	GPD1	0	0.371849	1vALL	Oligo
ENSG00000062194	GPBP1	0	0.371546	1vALL	Oligo
ENSG00000287185	AC041005.1	0	0.370444	1vALL	Oligo
ENSG00000232560	LINC01549	0	0.369613	1vALL	Oligo
ENSG00000189079	ARID2	0	0.369176	1vALL	Oligo
ENSG00000105643	ARRDC2	0	0.369149	1vALL	Oligo
ENSG00000204130	RUFY2	0	0.36909	1vALL	Oligo
ENSG00000133256	PDE6B	0	0.368906	1vALL	Oligo
ENSG00000165795	NDRG2	0	0.368493	1vALL	Oligo
ENSG00000149485	FADS1	0	0.368414	1vALL	Oligo
ENSG00000243083	LINC00870	0	0.367615	1vALL	Oligo
ENSG00000234281	LANCL1-AS1	0	0.366705	1vALL	Oligo
ENSG00000101745	ANKRD12	0	0.366197	1vALL	Oligo
ENSG00000164889	SLC4A2	0	0.365235	1vALL	Oligo
ENSG00000135821	GLUL	0	0.364879	1vALL	Oligo
ENSG00000169085	VXN	0	0.364635	1vALL	Oligo
ENSG00000261710	AC104417.2	0	0.364584	1vALL	Oligo
ENSG00000227486	AL050309.1	0	0.364108	1vALL	Oligo
ENSG00000249437	NAIP	0	0.363248	1vALL	Oligo
ENSG00000109787	KLF3	0	0.363205	1vALL	Oligo
ENSG00000147526	TACC1	0	0.363154	1vALL	Oligo
ENSG00000226317	LINC00351	0	0.363033	1vALL	Oligo
ENSG00000128645	HOXD1	0	0.362877	1vALL	Oligo
ENSG00000180694	TMEM64	0	0.362119	1vALL	Oligo
ENSG00000165138	ANKS6	0	0.361385	1vALL	Oligo
ENSG00000111816	FRK	0	0.36119	1vALL	Oligo
ENSG00000225877	PSG8-AS1	0	0.361153	1vALL	Oligo
ENSG00000260418	AL023284.4	0	0.361022	1vALL	Oligo
ENSG00000065413	ANKRD44	0	0.360221	1vALL	Oligo
ENSG00000151276	MAGI1	0	0.360085	1vALL	Oligo
ENSG00000080345	RIF1	0	0.359776	1vALL	Oligo
ENSG00000173801	JUP	0	0.359685	1vALL	Oligo
ENSG00000161677	JOSD2	0	0.359604	1vALL	Oligo
ENSG00000121690	DEPDC7	0	0.359341	1vALL	Oligo
ENSG00000108100	CCNY	0	0.358841	1vALL	Oligo
ENSG00000287422	AL442071.2	0	0.358537	1vALL	Oligo
ENSG00000079805	DNM2	0	0.358459	1vALL	Oligo
ENSG00000168264	IRF2BP2	0	0.358145	1vALL	Oligo
ENSG00000103449	SALL1	0	0.357372	1vALL	Oligo
ENSG00000111596	CNOT2	0	0.357291	1vALL	Oligo
ENSG00000259604	AC015712.4	0	0.357289	1vALL	Oligo
ENSG00000109854	HTATIP2	0	0.356558	1vALL	Oligo
ENSG00000149177	PTPRJ	0	0.354503	1vALL	Oligo
ENSG00000072041	SLC6A15	0	0.354357	1vALL	Oligo
ENSG00000196517	SLC6A9	0	0.353846	1vALL	Oligo
ENSG00000133104	SPART	3.57542e-308	0.35372	1vALL	Oligo
ENSG00000206560	ANKRD28	2.48548e-307	0.353231	1vALL	Oligo
ENSG00000239445	ST3GAL6-AS1	1.14659e-306	0.352845	1vALL	Oligo
ENSG00000246067	RAB30-DT	3.03812e-306	0.352599	1vALL	Oligo
ENSG00000104969	SGTA	8.23818e-306	0.352347	1vALL	Oligo
ENSG00000261103	AC009063.3	1.98196e-305	0.352124	1vALL	Oligo
ENSG00000133313	CNDP2	5.45241e-305	0.351868	1vALL	Oligo
ENSG00000111276	CDKN1B	4.09217e-304	0.351358	1vALL	Oligo
ENSG00000005483	KMT2E	4.1655e-304	0.351353	1vALL	Oligo
ENSG00000172197	MBOAT1	4.71497e-304	0.351321	1vALL	Oligo
ENSG00000171634	BPTF	5.47707e-304	0.351283	1vALL	Oligo
ENSG00000259072	AL355835.1	8.02983e-304	0.351186	1vALL	Oligo
ENSG00000078814	MYH7B	1.5353e-303	0.351021	1vALL	Oligo
ENSG00000121898	CPXM2	9.59216e-303	0.350556	1vALL	Oligo
ENSG00000233725	NRAD1	1.45534e-302	0.35045	1vALL	Oligo
ENSG00000170634	ACYP2	1.4933e-302	0.350443	1vALL	Oligo
ENSG00000100605	ITPK1	3.36896e-301	0.34965	1vALL	Oligo
ENSG00000154710	RABGEF1	4.92582e-300	0.348966	1vALL	Oligo
ENSG00000177469	CAVIN1	3.96575e-298	0.347845	1vALL	Oligo
ENSG00000250195	AC109927.1	8.41244e-298	0.347652	1vALL	Oligo
ENSG00000266111	AC068025.2	3.82027e-297	0.347264	1vALL	Oligo
ENSG00000172466	ZNF24	1.16477e-296	0.346978	1vALL	Oligo
ENSG00000172183	ISG20	2.02841e-296	0.346836	1vALL	Oligo
ENSG00000126266	FFAR1	9.6336e-294	0.34525	1vALL	Oligo
ENSG00000100139	MICALL1	2.00961e-293	0.345061	1vALL	Oligo
ENSG00000285999	AC025442.2	2.43589e-293	0.345011	1vALL	Oligo
ENSG00000138152	BTBD16	2.48879e-293	0.345005	1vALL	Oligo
ENSG00000183760	ACP7	8.5202e-293	0.344687	1vALL	Oligo
ENSG00000129493	HEATR5A	4.13844e-292	0.344279	1vALL	Oligo
ENSG00000186056	MATN1-AS1	5.22369e-292	0.344218	1vALL	Oligo
ENSG00000258214	AC108721.1	2.26207e-291	0.343839	1vALL	Oligo
ENSG00000108107	RPL28	7.22027e-287	0.341144	1vALL	Oligo
ENSG00000128052	KDR	2.23254e-286	0.34085	1vALL	Oligo
ENSG00000233816	IFNA13	3.20937e-286	0.340755	1vALL	Oligo
ENSG00000151923	TIAL1	6.32607e-285	0.339975	1vALL	Oligo
ENSG00000128512	DOCK4	8.64403e-285	0.339893	1vALL	Oligo
ENSG00000038002	AGA	8.67652e-285	0.339892	1vALL	Oligo
ENSG00000151726	ACSL1	9.91131e-284	0.339254	1vALL	Oligo
ENSG00000285695	AC016383.2	1.4347e-282	0.338552	1vALL	Oligo
ENSG00000140577	CRTC3	2.19893e-282	0.33844	1vALL	Oligo
ENSG00000138376	BARD1	4.74263e-282	0.338238	1vALL	Oligo
ENSG00000061936	SFSWAP	3.07978e-280	0.337138	1vALL	Oligo
ENSG00000142920	AZIN2	2.78476e-277	0.335337	1vALL	Oligo
ENSG00000136895	GARNL3	1.58066e-274	0.333651	1vALL	Oligo
ENSG00000160271	RALGDS	7.30502e-274	0.333243	1vALL	Oligo
ENSG00000114302	PRKAR2A	1.19547e-273	0.333111	1vALL	Oligo
ENSG00000268069	AC004466.1	3.45725e-272	0.332212	1vALL	Oligo
ENSG00000083168	KAT6A	6.27814e-272	0.332052	1vALL	Oligo
ENSG00000198964	SGMS1	9.75208e-272	0.331934	1vALL	Oligo
ENSG00000129480	DTD2	1.23458e-271	0.33187	1vALL	Oligo
ENSG00000127324	TSPAN8	4.31685e-271	0.331535	1vALL	Oligo
ENSG00000108852	MPP2	5.43104e-271	0.331473	1vALL	Oligo
ENSG00000231401	AC023481.1	1.48404e-270	0.331203	1vALL	Oligo
ENSG00000095587	TLL2	1.24131e-269	0.330632	1vALL	Oligo
ENSG00000236882	LINC01554	5.74348e-269	0.33022	1vALL	Oligo
ENSG00000249604	AC096564.2	6.76577e-268	0.329555	1vALL	Oligo
ENSG00000183018	SPNS2	2.46642e-267	0.329206	1vALL	Oligo
ENSG00000167578	RAB4B	3.63669e-267	0.329101	1vALL	Oligo
ENSG00000184792	OSBP2	4.54325e-267	0.32904	1vALL	Oligo
ENSG00000234129	AC073529.1	3.47633e-266	0.32849	1vALL	Oligo
ENSG00000064225	ST3GAL6	1.84032e-265	0.328038	1vALL	Oligo
ENSG00000119684	MLH3	2.26467e-264	0.327357	1vALL	Oligo
ENSG00000160862	AZGP1	2.88699e-264	0.327291	1vALL	Oligo
ENSG00000137106	GRHPR	9.97183e-264	0.326954	1vALL	Oligo
ENSG00000162729	IGSF8	1.61639e-263	0.326823	1vALL	Oligo
ENSG00000179564	LSMEM2	3.60161e-263	0.326605	1vALL	Oligo
ENSG00000105963	ADAP1	8.02309e-263	0.326386	1vALL	Oligo
ENSG00000168398	BDKRB2	5.45647e-262	0.325864	1vALL	Oligo
ENSG00000264151	AC090403.1	5.46047e-260	0.324605	1vALL	Oligo
ENSG00000261696	AL353732.1	8.21933e-258	0.32323	1vALL	Oligo
ENSG00000170348	TMED10	1.59924e-257	0.323046	1vALL	Oligo
ENSG00000196357	ZNF565	6.99322e-256	0.322005	1vALL	Oligo
ENSG00000251629	LINC02241	1.07485e-255	0.321887	1vALL	Oligo
ENSG00000135845	PIGC	2.36994e-255	0.321668	1vALL	Oligo
ENSG00000135547	HEY2	4.15272e-254	0.320876	1vALL	Oligo
ENSG00000088970	KIZ	5.15549e-254	0.320816	1vALL	Oligo
ENSG00000138835	RGS3	6.08375e-254	0.32077	1vALL	Oligo
ENSG00000140807	NKD1	3.4151e-253	0.320292	1vALL	Oligo
ENSG00000182359	KBTBD3	6.64047e-253	0.320107	1vALL	Oligo
ENSG00000198752	CDC42BPB	2.47708e-252	0.319741	1vALL	Oligo
ENSG00000224020	MIR181A2HG	3.27915e-252	0.319663	1vALL	Oligo
ENSG00000066027	PPP2R5A	4.98871e-251	0.318906	1vALL	Oligo
ENSG00000186153	WWOX	8.09493e-251	0.318771	1vALL	Oligo
ENSG00000259668	AC066613.1	3.92008e-250	0.318331	1vALL	Oligo
ENSG00000286415	AC017050.1	2.06282e-248	0.317223	1vALL	Oligo
ENSG00000226764	AC010145.1	4.82623e-248	0.316984	1vALL	Oligo
ENSG00000283633	AP000547.3	1.98513e-247	0.316588	1vALL	Oligo
ENSG00000144867	SRPRB	2.60368e-247	0.316511	1vALL	Oligo
ENSG00000155380	SLC16A1	2.73034e-247	0.316498	1vALL	Oligo
ENSG00000128039	SRD5A3	3.97209e-244	0.314448	1vALL	Oligo
ENSG00000197461	PDGFA	1.59358e-243	0.314055	1vALL	Oligo
ENSG00000130005	GAMT	1.69624e-243	0.314037	1vALL	Oligo
ENSG00000116871	MAP7D1	3.69605e-243	0.313817	1vALL	Oligo
ENSG00000259351	AC015914.1	4.50661e-243	0.31376	1vALL	Oligo
ENSG00000131374	TBC1D5	6.28762e-242	0.313014	1vALL	Oligo
ENSG00000260971	AC119674.1	4.76619e-241	0.312438	1vALL	Oligo
ENSG00000198860	TSEN15	4.23029e-239	0.311161	1vALL	Oligo
ENSG00000253924	AC103831.1	7.17017e-239	0.31101	1vALL	Oligo
ENSG00000287609	AL589787.2	3.56208e-238	0.310552	1vALL	Oligo
ENSG00000105856	HBP1	1.19163e-237	0.310207	1vALL	Oligo
ENSG00000122783	CYREN	2.02088e-237	0.310055	1vALL	Oligo
ENSG00000062716	VMP1	4.56237e-235	0.3085	1vALL	Oligo
ENSG00000231840	AC073342.1	5.7617e-235	0.308432	1vALL	Oligo
ENSG00000155324	GRAMD2B	1.08681e-234	0.308249	1vALL	Oligo
ENSG00000168066	SF1	1.63744e-234	0.308131	1vALL	Oligo
ENSG00000107077	KDM4C	3.3361e-234	0.307926	1vALL	Oligo
ENSG00000151239	TWF1	3.85712e-234	0.307884	1vALL	Oligo
ENSG00000285331	AC090517.5	1.58986e-233	0.307475	1vALL	Oligo
ENSG00000167460	TPM4	1.81541e-233	0.307437	1vALL	Oligo
ENSG00000135093	USP30	2.29941e-233	0.307368	1vALL	Oligo
ENSG00000256577	AC007406.4	1.19895e-231	0.306224	1vALL	Oligo
ENSG00000160781	PAQR6	1.77349e-231	0.306111	1vALL	Oligo
ENSG00000286292	AC099343.4	2.87435e-231	0.30597	1vALL	Oligo
ENSG00000267432	DNAH17-AS1	1.56003e-230	0.305479	1vALL	Oligo
ENSG00000059758	CDK17	3.36829e-230	0.305255	1vALL	Oligo
ENSG00000274015	AL136038.5	4.41506e-230	0.305177	1vALL	Oligo
ENSG00000009830	POMT2	7.67399e-230	0.305016	1vALL	Oligo
ENSG00000157837	SPPL3	9.11844e-230	0.304965	1vALL	Oligo
ENSG00000101190	TCFL5	3.00614e-229	0.304618	1vALL	Oligo
ENSG00000104472	CHRAC1	2.48739e-227	0.303329	1vALL	Oligo
ENSG00000149231	CCDC82	1.32364e-226	0.302839	1vALL	Oligo
ENSG00000160310	PRMT2	2.43741e-226	0.30266	1vALL	Oligo
ENSG00000266599	AC079336.4	7.65374e-225	0.301648	1vALL	Oligo
ENSG00000146859	TMEM140	8.96235e-225	0.301601	1vALL	Oligo
ENSG00000128591	FLNC	2.37301e-224	0.301314	1vALL	Oligo
ENSG00000236581	STARD13-AS	2.51365e-224	0.301297	1vALL	Oligo
ENSG00000159713	TPPP3	4.04755e-224	0.301157	1vALL	Oligo
ENSG00000146247	PHIP	9.46527e-224	0.300906	1vALL	Oligo
ENSG00000237844	AC016766.1	2.37867e-223	0.300634	1vALL	Oligo
ENSG00000243944	AC117386.2	6.97802e-222	0.299635	1vALL	Oligo
ENSG00000120860	WASHC3	2.05167e-221	0.299316	1vALL	Oligo
ENSG00000030419	IKZF2	3.54745e-221	0.299153	1vALL	Oligo
ENSG00000132475	H3F3B	4.79058e-221	0.299064	1vALL	Oligo
ENSG00000258760	AL355076.2	3.92444e-220	0.298439	1vALL	Oligo
ENSG00000157570	TSPAN18	5.94185e-220	0.298316	1vALL	Oligo
ENSG00000198355	PIM3	3.83661e-219	0.297761	1vALL	Oligo
ENSG00000286068	AC010974.2	4.55432e-219	0.297709	1vALL	Oligo
ENSG00000105229	PIAS4	7.88384e-219	0.297546	1vALL	Oligo
ENSG00000165125	TRPV6	1.85234e-218	0.297291	1vALL	Oligo
ENSG00000107021	TBC1D13	3.00915e-218	0.297146	1vALL	Oligo
ENSG00000183196	CHST6	4.80294e-218	0.297006	1vALL	Oligo
ENSG00000144802	NFKBIZ	7.72443e-218	0.296864	1vALL	Oligo
ENSG00000266714	MYO15B	7.98547e-218	0.296854	1vALL	Oligo
ENSG00000264513	AC006270.1	1.7373e-217	0.296621	1vALL	Oligo
ENSG00000245573	BDNF-AS	2.35329e-217	0.29653	1vALL	Oligo
ENSG00000198513	ATL1	3.89931e-216	0.295689	1vALL	Oligo
ENSG00000272564	AC012511.1	6.14056e-216	0.295553	1vALL	Oligo
ENSG00000099622	CIRBP	8.26878e-216	0.295463	1vALL	Oligo
ENSG00000180817	PPA1	1.58887e-215	0.295267	1vALL	Oligo
ENSG00000115286	NDUFS7	6.1524e-215	0.29486	1vALL	Oligo
ENSG00000123200	ZC3H13	1.932e-214	0.294516	1vALL	Oligo
ENSG00000113971	NPHP3	2.44888e-213	0.29375	1vALL	Oligo
ENSG00000108784	NAGLU	1.0703e-212	0.293304	1vALL	Oligo
ENSG00000151692	RNF144A	2.02516e-212	0.293111	1vALL	Oligo
ENSG00000286685	AL158077.2	2.9611e-212	0.292996	1vALL	Oligo
ENSG00000058063	ATP11B	1.45065e-211	0.292515	1vALL	Oligo
ENSG00000236975	LINC02814	7.95888e-211	0.291998	1vALL	Oligo
ENSG00000270419	CAHM	9.79582e-211	0.291935	1vALL	Oligo
ENSG00000198792	TMEM184B	1.99558e-210	0.291718	1vALL	Oligo
ENSG00000138356	AOX1	2.11066e-210	0.291701	1vALL	Oligo
ENSG00000287174	AC092596.1	1.44132e-209	0.291117	1vALL	Oligo
ENSG00000078804	TP53INP2	5.67379e-209	0.290699	1vALL	Oligo
ENSG00000265972	TXNIP	8.48562e-209	0.290576	1vALL	Oligo
ENSG00000077380	DYNC1I2	9.40191e-209	0.290544	1vALL	Oligo
ENSG00000100241	SBF1	1.30093e-207	0.289741	1vALL	Oligo
ENSG00000135926	TMBIM1	5.23274e-207	0.289315	1vALL	Oligo
ENSG00000188379	IFNA2	7.03826e-207	0.289224	1vALL	Oligo
ENSG00000116809	ZBTB17	1.19864e-206	0.289061	1vALL	Oligo
ENSG00000222044	AL031587.1	1.2415e-206	0.28905	1vALL	Oligo
ENSG00000163166	IWS1	2.14346e-206	0.288882	1vALL	Oligo
ENSG00000088881	EBF4	5.39067e-206	0.288599	1vALL	Oligo
ENSG00000167118	URM1	1.31159e-205	0.288325	1vALL	Oligo
ENSG00000233766	AC098617.1	3.37295e-204	0.287325	1vALL	Oligo
ENSG00000240770	C21orf91-OT1	1.2984e-203	0.286909	1vALL	Oligo
ENSG00000286970	AC010491.2	4.56054e-203	0.286521	1vALL	Oligo
ENSG00000112559	MDFI	4.19828e-202	0.285833	1vALL	Oligo
ENSG00000214013	GANC	4.38539e-202	0.285819	1vALL	Oligo
ENSG00000205696	ADARB2-AS1	7.972e-202	0.285634	1vALL	Oligo
ENSG00000181924	COA4	1.92545e-201	0.28536	1vALL	Oligo
ENSG00000281852	LINC00891	3.97427e-201	0.285135	1vALL	Oligo
ENSG00000104133	SPG11	4.97118e-201	0.285065	1vALL	Oligo
ENSG00000196233	LCOR	2.64274e-200	0.284545	1vALL	Oligo
ENSG00000067113	PLPP1	2.83777e-200	0.284522	1vALL	Oligo
ENSG00000188811	NHLRC3	1.04512e-199	0.284116	1vALL	Oligo
ENSG00000257181	AC025423.4	2.98654e-199	0.283788	1vALL	Oligo
ENSG00000139644	TMBIM6	3.18074e-199	0.283768	1vALL	Oligo
ENSG00000123908	AGO2	4.96724e-198	0.282909	1vALL	Oligo
ENSG00000162545	CAMK2N1	2.50082e-197	0.282402	1vALL	Oligo
ENSG00000260911	AC135050.3	8.07871e-197	0.282034	1vALL	Oligo
ENSG00000287326	AL589787.1	8.89589e-197	0.282003	1vALL	Oligo
ENSG00000165996	HACD1	7.04089e-195	0.280626	1vALL	Oligo
ENSG00000087086	FTL	3.19972e-194	0.280148	1vALL	Oligo
ENSG00000286695	AC026316.5	8.33945e-194	0.279845	1vALL	Oligo
ENSG00000198718	TOGARAM1	9.89712e-194	0.27979	1vALL	Oligo
ENSG00000156219	ART3	1.3104e-193	0.279701	1vALL	Oligo
ENSG00000130695	CEP85	1.87748e-193	0.279587	1vALL	Oligo
ENSG00000157734	SNX22	4.32318e-193	0.279323	1vALL	Oligo
ENSG00000132854	KANK4	5.63189e-193	0.279238	1vALL	Oligo
ENSG00000284966	AL138689.2	9.00078e-193	0.279089	1vALL	Oligo
ENSG00000227360	AL512658.1	9.32078e-193	0.279078	1vALL	Oligo
ENSG00000166033	HTRA1	1.0415e-192	0.279043	1vALL	Oligo
ENSG00000134538	SLCO1B1	1.62849e-192	0.278901	1vALL	Oligo
ENSG00000111181	SLC6A12	1.76837e-192	0.278874	1vALL	Oligo
ENSG00000230960	AL109910.1	3.26707e-192	0.278679	1vALL	Oligo
ENSG00000152795	HNRNPDL	3.51709e-192	0.278655	1vALL	Oligo
ENSG00000237742	AL365259.1	6.22568e-192	0.278473	1vALL	Oligo
ENSG00000203865	ATP1A1-AS1	5.1665e-190	0.277065	1vALL	Oligo
ENSG00000177479	ARIH2	6.17965e-190	0.277007	1vALL	Oligo
ENSG00000170315	UBB	8.59806e-190	0.276901	1vALL	Oligo
ENSG00000236289	GACAT3	6.60101e-189	0.276248	1vALL	Oligo
ENSG00000235865	GSN-AS1	1.3218e-187	0.275286	1vALL	Oligo
ENSG00000286446	AL353688.1	1.6244e-187	0.275219	1vALL	Oligo
ENSG00000132718	SYT11	5.55396e-187	0.274823	1vALL	Oligo
ENSG00000196335	STK31	1.65804e-186	0.274471	1vALL	Oligo
ENSG00000242154	AC004884.2	4.97779e-186	0.274116	1vALL	Oligo
ENSG00000123610	TNFAIP6	5.45686e-186	0.274086	1vALL	Oligo
ENSG00000256824	AP000721.2	4.53409e-185	0.273401	1vALL	Oligo
ENSG00000074590	NUAK1	1.25843e-183	0.272322	1vALL	Oligo
ENSG00000092621	PHGDH	1.74925e-183	0.272215	1vALL	Oligo
ENSG00000198892	SHISA4	4.82443e-183	0.271884	1vALL	Oligo
ENSG00000129515	SNX6	2.97557e-182	0.271291	1vALL	Oligo
ENSG00000160469	BRSK1	3.29203e-182	0.271258	1vALL	Oligo
ENSG00000107186	MPDZ	4.83087e-182	0.271133	1vALL	Oligo
ENSG00000124795	DEK	5.50229e-182	0.27109	1vALL	Oligo
ENSG00000138658	ZGRF1	7.21549e-182	0.271001	1vALL	Oligo
ENSG00000258162	AC069228.1	2.09871e-181	0.270652	1vALL	Oligo
ENSG00000287949	AC025508.1	3.44567e-181	0.27049	1vALL	Oligo
ENSG00000143537	ADAM15	2.67969e-180	0.269817	1vALL	Oligo
ENSG00000119403	PHF19	3.23258e-180	0.269756	1vALL	Oligo
ENSG00000100036	SLC35E4	4.18663e-180	0.26967	1vALL	Oligo
ENSG00000133138	TBC1D8B	4.27426e-180	0.269663	1vALL	Oligo
ENSG00000010292	NCAPD2	1.72184e-179	0.269206	1vALL	Oligo
ENSG00000185278	ZBTB37	1.81781e-179	0.269187	1vALL	Oligo
ENSG00000106397	PLOD3	1.94912e-179	0.269164	1vALL	Oligo
ENSG00000198625	MDM4	2.51882e-179	0.26908	1vALL	Oligo
ENSG00000021826	CPS1	2.75414e-179	0.26905	1vALL	Oligo
ENSG00000156384	SFR1	4.85338e-178	0.268104	1vALL	Oligo
ENSG00000141380	SS18	7.3675e-178	0.267966	1vALL	Oligo
ENSG00000280486	AC005329.3	2.12075e-176	0.266854	1vALL	Oligo
ENSG00000187135	VSTM2B	1.34523e-175	0.266241	1vALL	Oligo
ENSG00000274029	AC069209.1	3.45665e-175	0.265927	1vALL	Oligo
ENSG00000118564	FBXL5	3.61039e-175	0.265912	1vALL	Oligo
ENSG00000110315	RNF141	3.84126e-175	0.265891	1vALL	Oligo
ENSG00000102595	UGGT2	4.32108e-175	0.265852	1vALL	Oligo
ENSG00000172687	ZNF738	7.96776e-175	0.265648	1vALL	Oligo
ENSG00000182372	CLN8	3.66013e-174	0.265139	1vALL	Oligo
ENSG00000174428	GTF2IRD2B	4.36136e-174	0.26508	1vALL	Oligo
ENSG00000185697	MYBL1	7.70957e-174	0.26489	1vALL	Oligo
ENSG00000261195	AC027130.1	4.70974e-173	0.264285	1vALL	Oligo
ENSG00000125534	PPDPF	1.27593e-172	0.263951	1vALL	Oligo
ENSG00000185236	RAB11B	2.38554e-172	0.26374	1vALL	Oligo
ENSG00000124155	PIGT	3.3299e-172	0.263628	1vALL	Oligo
ENSG00000218672	AC008060.1	4.62321e-172	0.263518	1vALL	Oligo
ENSG00000167363	FN3K	5.5113e-172	0.263459	1vALL	Oligo
ENSG00000287132	AC092881.2	9.59104e-172	0.263272	1vALL	Oligo
ENSG00000286642	AC091646.1	2.06257e-171	0.263015	1vALL	Oligo
ENSG00000234694	AL139289.2	4.60073e-171	0.262744	1vALL	Oligo
ENSG00000001084	GCLC	9.45925e-171	0.262501	1vALL	Oligo
ENSG00000265995	AC069114.1	2.7682e-170	0.262139	1vALL	Oligo
ENSG00000125337	KIF25	7.35463e-170	0.261809	1vALL	Oligo
ENSG00000172348	RCAN2	2.20939e-169	0.261437	1vALL	Oligo
ENSG00000164303	ENPP6	5.04593e-169	0.261157	1vALL	Oligo
ENSG00000255311	AP002370.2	6.6819e-169	0.261062	1vALL	Oligo
ENSG00000257869	AL139023.1	9.77867e-169	0.260932	1vALL	Oligo
ENSG00000132429	POPDC3	1.90685e-168	0.260706	1vALL	Oligo
ENSG00000281120	AC006355.2	2.20326e-168	0.260656	1vALL	Oligo
ENSG00000135373	EHF	4.16625e-168	0.26044	1vALL	Oligo
ENSG00000248890	HHIP-AS1	4.64952e-168	0.260402	1vALL	Oligo
ENSG00000154122	ANKH	1.15169e-167	0.260094	1vALL	Oligo
ENSG00000184343	SRPK3	4.46826e-167	0.259632	1vALL	Oligo
ENSG00000105854	PON2	6.95072e-167	0.259481	1vALL	Oligo
ENSG00000119922	IFIT2	3.61112e-166	0.258919	1vALL	Oligo
ENSG00000105355	PLIN3	3.79463e-166	0.258902	1vALL	Oligo
ENSG00000168484	SFTPC	4.60617e-166	0.258835	1vALL	Oligo
ENSG00000068366	ACSL4	5.9111e-166	0.25875	1vALL	Oligo
ENSG00000175581	MRPL48	8.44109e-166	0.258628	1vALL	Oligo
ENSG00000243799	PEX5L-AS1	1.49243e-165	0.258432	1vALL	Oligo
ENSG00000174137	FAM53A	3.81545e-165	0.258111	1vALL	Oligo
ENSG00000251170	AC004052.1	7.65529e-165	0.257872	1vALL	Oligo
ENSG00000099338	CATSPERG	1.09046e-164	0.25775	1vALL	Oligo
ENSG00000109743	BST1	4.73551e-164	0.257246	1vALL	Oligo
ENSG00000235292	AL109838.1	1.15594e-163	0.256939	1vALL	Oligo
ENSG00000176101	SSNA1	1.55485e-163	0.256836	1vALL	Oligo
ENSG00000221932	HEPN1	3.46192e-162	0.255765	1vALL	Oligo
ENSG00000273214	AL031587.4	8.0928e-162	0.255471	1vALL	Oligo
ENSG00000271955	AC007100.1	3.56989e-161	0.254957	1vALL	Oligo
ENSG00000100865	CINP	3.9863e-161	0.254919	1vALL	Oligo
ENSG00000105357	MYH14	4.26779e-161	0.254895	1vALL	Oligo
ENSG00000167414	GNG8	1.11246e-160	0.254562	1vALL	Oligo
ENSG00000131725	WDR44	5.972e-160	0.253977	1vALL	Oligo
ENSG00000259104	PTCSC3	3.28777e-159	0.253383	1vALL	Oligo
ENSG00000235492	LINC01221	4.74053e-158	0.25245	1vALL	Oligo
ENSG00000196456	ZNF775	1.44236e-157	0.252059	1vALL	Oligo
ENSG00000196275	GTF2IRD2	1.68162e-157	0.252005	1vALL	Oligo
ENSG00000171451	DSEL	2.85106e-157	0.25182	1vALL	Oligo
ENSG00000198130	HIBCH	2.92161e-157	0.251811	1vALL	Oligo
ENSG00000104549	SQLE	3.27327e-157	0.251771	1vALL	Oligo
ENSG00000131386	GALNT15	3.73304e-157	0.251724	1vALL	Oligo
ENSG00000271646	AC099343.3	6.36379e-157	0.251537	1vALL	Oligo
ENSG00000233009	NALCN-AS1	9.37796e-157	0.2514	1vALL	Oligo
ENSG00000135535	CD164	1.60983e-156	0.25121	1vALL	Oligo
ENSG00000124786	SLC35B3	6.58954e-156	0.250713	1vALL	Oligo
ENSG00000113369	ARRDC3	8.38262e-156	0.250628	1vALL	Oligo
ENSG00000286515	AC142116.2	5.23995e-155	0.249981	1vALL	Oligo
ENSG00000148204	CRB2	1.27366e-154	0.249666	1vALL	Oligo
ENSG00000251364	AC107884.1	1.57996e-154	0.24959	1vALL	Oligo
ENSG00000287875	AC068193.1	8.75685e-154	0.248982	1vALL	Oligo
ENSG00000278390	AL354696.2	1.7287e-153	0.24874	1vALL	Oligo
ENSG00000112276	BVES	3.57089e-152	0.247662	1vALL	Oligo
ENSG00000156256	USP16	1.31273e-151	0.247197	1vALL	Oligo
ENSG00000172086	KRCC1	5.13403e-150	0.245882	1vALL	Oligo
ENSG00000132323	ILKAP	1.01557e-149	0.245637	1vALL	Oligo
ENSG00000238194	AL121908.1	1.77423e-148	0.244605	1vALL	Oligo
ENSG00000235049	LINC00940	1.93908e-148	0.244573	1vALL	Oligo
ENSG00000128487	SPECC1	2.20538e-148	0.244526	1vALL	Oligo
ENSG00000143811	PYCR2	2.46473e-148	0.244486	1vALL	Oligo
ENSG00000249899	AC025180.1	6.53609e-148	0.244133	1vALL	Oligo
ENSG00000262246	CORO7	9.78799e-148	0.243987	1vALL	Oligo
ENSG00000205116	TMEM88B	1.64241e-147	0.243799	1vALL	Oligo
ENSG00000198373	WWP2	5.15521e-147	0.243384	1vALL	Oligo
ENSG00000066926	FECH	7.53268e-147	0.243246	1vALL	Oligo
ENSG00000233621	LINC01137	6.97511e-146	0.242436	1vALL	Oligo
ENSG00000286020	AC011997.2	1.09878e-145	0.24227	1vALL	Oligo
ENSG00000204446	C9orf170	1.3286e-145	0.2422	1vALL	Oligo
ENSG00000173517	PEAK1	2.01847e-145	0.242048	1vALL	Oligo
ENSG00000151748	SAV1	2.15373e-145	0.242024	1vALL	Oligo
ENSG00000259914	AC009063.1	4.73951e-145	0.241735	1vALL	Oligo
ENSG00000225450	AL021707.1	7.62578e-145	0.241561	1vALL	Oligo
ENSG00000172888	ZNF621	2.20749e-144	0.241172	1vALL	Oligo
ENSG00000163251	FZD5	6.9238e-144	0.240753	1vALL	Oligo
ENSG00000286810	AL513128.3	1.31318e-143	0.240517	1vALL	Oligo
ENSG00000134970	TMED7	1.42267e-143	0.240488	1vALL	Oligo
ENSG00000217702	AC073263.1	1.22794e-142	0.239694	1vALL	Oligo
ENSG00000021355	SERPINB1	1.88775e-142	0.239536	1vALL	Oligo
ENSG00000176105	YES1	2.32992e-142	0.239458	1vALL	Oligo
ENSG00000157502	PWWP3B	3.06848e-142	0.239356	1vALL	Oligo
ENSG00000101868	POLA1	1.31664e-141	0.238818	1vALL	Oligo
ENSG00000148700	ADD3	1.59066e-141	0.238747	1vALL	Oligo
ENSG00000090661	CERS4	2.71905e-141	0.238549	1vALL	Oligo
ENSG00000248296	AC025465.1	6.26598e-141	0.238239	1vALL	Oligo
ENSG00000257750	LINC02445	6.4881e-141	0.238226	1vALL	Oligo
ENSG00000276600	RAB7B	9.76733e-141	0.238074	1vALL	Oligo
ENSG00000286602	AC021660.4	1.79277e-140	0.237849	1vALL	Oligo
ENSG00000197937	ZNF347	6.12185e-140	0.237392	1vALL	Oligo
ENSG00000166289	PLEKHF1	8.23746e-140	0.237281	1vALL	Oligo
ENSG00000261357	AC099518.2	1.31559e-139	0.237107	1vALL	Oligo
ENSG00000187908	DMBT1	2.19464e-139	0.236916	1vALL	Oligo
ENSG00000108518	PFN1	2.53106e-138	0.236002	1vALL	Oligo
ENSG00000157593	SLC35B2	3.02447e-138	0.235935	1vALL	Oligo
ENSG00000177551	NHLH2	3.90024e-138	0.23584	1vALL	Oligo
ENSG00000104883	PEX11G	5.20532e-138	0.235731	1vALL	Oligo
ENSG00000156795	WDYHV1	6.26301e-138	0.235662	1vALL	Oligo
ENSG00000259891	AC107375.1	7.71933e-138	0.235583	1vALL	Oligo
ENSG00000018699	TTC27	7.95002e-138	0.235572	1vALL	Oligo
ENSG00000104880	ARHGEF18	1.52311e-137	0.235328	1vALL	Oligo
ENSG00000067208	EVI5	3.14236e-137	0.235056	1vALL	Oligo
ENSG00000234235	BOK-AS1	3.32965e-137	0.235034	1vALL	Oligo
ENSG00000120800	UTP20	7.02929e-137	0.234753	1vALL	Oligo
ENSG00000168575	SLC20A2	3.35896e-136	0.234163	1vALL	Oligo
ENSG00000226833	AC092164.1	9.34659e-136	0.233777	1vALL	Oligo
ENSG00000286855	AC074024.1	9.48276e-136	0.233771	1vALL	Oligo
ENSG00000111536	IL26	1.13932e-135	0.233702	1vALL	Oligo
ENSG00000174469	CNTNAP2	1.16227e-135	0.233694	1vALL	Oligo
ENSG00000181449	SOX2	1.83565e-135	0.233521	1vALL	Oligo
ENSG00000180998	GPR137C	2.2813e-135	0.233438	1vALL	Oligo
ENSG00000117335	CD46	2.33688e-135	0.233429	1vALL	Oligo
ENSG00000112679	DUSP22	3.42263e-135	0.233284	1vALL	Oligo
ENSG00000068724	TTC7A	3.99042e-135	0.233226	1vALL	Oligo
ENSG00000264808	AC068025.1	1.51539e-134	0.23272	1vALL	Oligo
ENSG00000150787	PTS	1.70466e-134	0.232675	1vALL	Oligo
ENSG00000153147	SMARCA5	1.60721e-133	0.231822	1vALL	Oligo
ENSG00000186635	ARAP1	2.25084e-133	0.231693	1vALL	Oligo
ENSG00000102230	PCYT1B	3.18346e-131	0.229799	1vALL	Oligo
ENSG00000170632	ARMC10	6.34919e-131	0.229533	1vALL	Oligo
ENSG00000254251	AC103770.1	1.37402e-130	0.229236	1vALL	Oligo
ENSG00000158813	EDA	1.37694e-130	0.229235	1vALL	Oligo
ENSG00000055211	GINM1	2.51166e-130	0.229003	1vALL	Oligo
ENSG00000134569	LRP4	3.2064e-130	0.228909	1vALL	Oligo
ENSG00000189283	FHIT	3.44915e-130	0.22888	1vALL	Oligo
ENSG00000197147	LRRC8B	1.74203e-129	0.228254	1vALL	Oligo
ENSG00000105404	RABAC1	9.94187e-129	0.22758	1vALL	Oligo
ENSG00000171456	ASXL1	1.91934e-128	0.227324	1vALL	Oligo
ENSG00000259349	AC011921.1	1.94384e-128	0.227319	1vALL	Oligo
ENSG00000277117	FP565260.3	3.5776e-128	0.227082	1vALL	Oligo
ENSG00000012048	BRCA1	4.53828e-128	0.226989	1vALL	Oligo
ENSG00000221887	HMSD	8.71122e-128	0.226735	1vALL	Oligo
ENSG00000285885	AC092058.1	1.05996e-127	0.226659	1vALL	Oligo
ENSG00000254186	AC113414.1	1.3084e-127	0.226576	1vALL	Oligo
ENSG00000119004	CYP20A1	2.55232e-127	0.226316	1vALL	Oligo
ENSG00000104442	ARMC1	1.7866e-126	0.225555	1vALL	Oligo
ENSG00000181588	MEX3D	3.39304e-126	0.225304	1vALL	Oligo
ENSG00000100100	PIK3IP1	6.39539e-126	0.225055	1vALL	Oligo
ENSG00000122218	COPA	7.77568e-126	0.224978	1vALL	Oligo
ENSG00000111077	TNS2	1.72639e-125	0.224665	1vALL	Oligo
ENSG00000223797	ENTPD3-AS1	7.09075e-125	0.224109	1vALL	Oligo
ENSG00000123159	GIPC1	1.18619e-124	0.223906	1vALL	Oligo
ENSG00000115525	ST3GAL5	1.24166e-124	0.223888	1vALL	Oligo
ENSG00000159784	FAM131B	1.54338e-124	0.223802	1vALL	Oligo
ENSG00000168522	FNTA	2.06369e-124	0.223687	1vALL	Oligo
ENSG00000259120	SMIM6	3.56343e-124	0.223471	1vALL	Oligo
ENSG00000154645	CHODL	1.28945e-123	0.222963	1vALL	Oligo
ENSG00000249526	AC008667.1	2.86312e-123	0.222647	1vALL	Oligo
ENSG00000078246	TULP3	3.28196e-123	0.222592	1vALL	Oligo
ENSG00000180488	MIGA1	3.53792e-123	0.222562	1vALL	Oligo
ENSG00000171606	ZNF274	2.94768e-122	0.22172	1vALL	Oligo
ENSG00000147082	CCNB3	2.95058e-122	0.221719	1vALL	Oligo
ENSG00000165406	MARCH8	5.56613e-122	0.221466	1vALL	Oligo
ENSG00000124356	STAMBP	2.82093e-121	0.220819	1vALL	Oligo
ENSG00000227466	AL590783.1	6.73405e-120	0.219547	1vALL	Oligo
ENSG00000250786	SNHG18	1.04721e-119	0.219369	1vALL	Oligo
ENSG00000173811	CCDC13-AS1	1.08233e-119	0.219356	1vALL	Oligo
ENSG00000234915	AL360091.3	2.68841e-119	0.218989	1vALL	Oligo
ENSG00000185955	C7orf61	2.87545e-119	0.218962	1vALL	Oligo
ENSG00000073464	CLCN4	9.66816e-119	0.218473	1vALL	Oligo
ENSG00000141452	RMC1	1.90729e-118	0.218198	1vALL	Oligo
ENSG00000012660	ELOVL5	2.09167e-117	0.217228	1vALL	Oligo
ENSG00000163485	ADORA1	2.9743e-117	0.217084	1vALL	Oligo
ENSG00000285842	AP000820.2	3.44654e-117	0.217024	1vALL	Oligo
ENSG00000099256	PRTFDC1	6.69172e-117	0.216754	1vALL	Oligo
ENSG00000110871	COQ5	2.07999e-116	0.216292	1vALL	Oligo
ENSG00000135773	CAPN9	3.97556e-116	0.216027	1vALL	Oligo
ENSG00000079308	TNS1	1.88122e-115	0.215392	1vALL	Oligo
ENSG00000167658	EEF2	2.17897e-115	0.215331	1vALL	Oligo
ENSG00000164190	NIPBL	2.6224e-115	0.215255	1vALL	Oligo
ENSG00000267879	AC011483.1	3.53567e-115	0.215132	1vALL	Oligo
ENSG00000224739	AC016735.1	3.65556e-115	0.215118	1vALL	Oligo
ENSG00000264968	AC090844.2	4.14271e-115	0.215067	1vALL	Oligo
ENSG00000204161	TMEM273	4.48514e-114	0.214088	1vALL	Oligo
ENSG00000105176	URI1	4.48909e-114	0.214087	1vALL	Oligo
ENSG00000141627	DYM	9.47065e-114	0.213779	1vALL	Oligo
ENSG00000122507	BBS9	1.052e-113	0.213735	1vALL	Oligo
ENSG00000126883	NUP214	5.32264e-113	0.213065	1vALL	Oligo
ENSG00000255247	NECTIN1-AS1	6.89046e-113	0.212958	1vALL	Oligo
ENSG00000286771	AC097658.3	1.41762e-112	0.212659	1vALL	Oligo
ENSG00000203808	BVES-AS1	1.71505e-112	0.21258	1vALL	Oligo
ENSG00000147852	VLDLR	1.90443e-112	0.212536	1vALL	Oligo
ENSG00000233920	AL162595.2	1.92555e-112	0.212531	1vALL	Oligo
ENSG00000102871	TRADD	3.24399e-112	0.212314	1vALL	Oligo
ENSG00000227244	LINC00845	3.75994e-112	0.212253	1vALL	Oligo
ENSG00000231102	AL035588.1	8.10564e-112	0.211933	1vALL	Oligo
ENSG00000172830	SSH3	9.48205e-112	0.211868	1vALL	Oligo
ENSG00000225263	PCDH9-AS3	1.36847e-111	0.211715	1vALL	Oligo
ENSG00000168152	THAP9	1.96277e-111	0.211564	1vALL	Oligo
ENSG00000143375	CGN	2.60408e-111	0.211446	1vALL	Oligo
ENSG00000115295	CLIP4	1.11932e-110	0.210837	1vALL	Oligo
ENSG00000267327	AC009271.1	1.34061e-110	0.210761	1vALL	Oligo
ENSG00000267365	KCNJ2-AS1	1.38349e-110	0.210748	1vALL	Oligo
ENSG00000102158	MAGT1	1.56784e-110	0.210695	1vALL	Oligo
ENSG00000105974	CAV1	1.95537e-110	0.210602	1vALL	Oligo
ENSG00000225331	LINC01678	1.22191e-109	0.209834	1vALL	Oligo
ENSG00000272316	AL021368.2	4.79163e-109	0.209258	1vALL	Oligo
ENSG00000196263	ZNF471	8.41159e-109	0.209021	1vALL	Oligo
ENSG00000181751	C5orf30	1.1269e-108	0.208897	1vALL	Oligo
ENSG00000268170	AC073342.2	1.34002e-108	0.208824	1vALL	Oligo
ENSG00000285230	RALY-AS1	6.80465e-108	0.208137	1vALL	Oligo
ENSG00000084093	REST	1.07167e-107	0.207944	1vALL	Oligo
ENSG00000095574	IKZF5	1.59853e-106	0.206795	1vALL	Oligo
ENSG00000136859	ANGPTL2	1.84599e-106	0.206733	1vALL	Oligo
ENSG00000286043	AC091214.1	3.01525e-106	0.206524	1vALL	Oligo
ENSG00000122547	EEPD1	3.80309e-106	0.206424	1vALL	Oligo
ENSG00000198816	ZNF358	6.35737e-106	0.206205	1vALL	Oligo
ENSG00000233840	PCDH9-AS4	7.83332e-106	0.206115	1vALL	Oligo
ENSG00000226179	LINC00685	1.9501e-105	0.205725	1vALL	Oligo
ENSG00000244738	AC026316.3	4.99382e-105	0.205321	1vALL	Oligo
ENSG00000117676	RPS6KA1	1.3619e-104	0.20489	1vALL	Oligo
ENSG00000183878	UTY	2.02424e-104	0.204719	1vALL	Oligo
ENSG00000006007	GDE1	2.04758e-104	0.204714	1vALL	Oligo
ENSG00000064300	NGFR	2.90061e-104	0.204563	1vALL	Oligo
ENSG00000119537	KDSR	4.52375e-104	0.204372	1vALL	Oligo
ENSG00000249042	AC008771.1	1.23013e-103	0.203939	1vALL	Oligo
ENSG00000169836	TACR3	2.09017e-103	0.20371	1vALL	Oligo
ENSG00000251314	AC104123.1	3.25032e-103	0.203519	1vALL	Oligo
ENSG00000285664	AL139317.5	3.34226e-103	0.203506	1vALL	Oligo
ENSG00000130340	SNX9	3.87354e-103	0.203442	1vALL	Oligo
ENSG00000146263	MMS22L	4.56331e-103	0.203371	1vALL	Oligo
ENSG00000254469	AP002495.1	1.07689e-102	0.202998	1vALL	Oligo
ENSG00000204764	RANBP17	1.96896e-102	0.202736	1vALL	Oligo
ENSG00000188177	ZC3H6	1.97232e-102	0.202735	1vALL	Oligo
ENSG00000259744	AC009269.4	3.34682e-102	0.202505	1vALL	Oligo
ENSG00000076928	ARHGEF1	1.23513e-101	0.201935	1vALL	Oligo
ENSG00000166575	TMEM135	2.05995e-101	0.201712	1vALL	Oligo
ENSG00000104331	IMPAD1	2.86566e-101	0.201567	1vALL	Oligo
ENSG00000100523	DDHD1	2.95551e-101	0.201554	1vALL	Oligo
ENSG00000226496	LINC00323	1.10283e-100	0.200977	1vALL	Oligo
ENSG00000078487	ZCWPW1	1.21469e-100	0.200934	1vALL	Oligo
ENSG00000129521	EGLN3	1.27059e-100	0.200914	1vALL	Oligo
ENSG00000110721	CHKA	2.72082e-100	0.20058	1vALL	Oligo
ENSG00000135164	DMTF1	3.09941e-100	0.200522	1vALL	Oligo
ENSG00000170236	USP50	4.31511e-100	0.200377	1vALL	Oligo
ENSG00000175662	TOM1L2	4.33895e-100	0.200374	1vALL	Oligo
ENSG00000283118	AC009951.5	5.4843e-100	0.200271	1vALL	Oligo
ENSG00000153140	CETN3	3.91361e-99	0.199404	1vALL	Oligo
ENSG00000234614	C2CD4D-AS1	4.27954e-99	0.199364	1vALL	Oligo
ENSG00000166526	ZNF3	5.81089e-99	0.199229	1vALL	Oligo
ENSG00000286569	AC245427.2	1.18266e-98	0.198914	1vALL	Oligo
ENSG00000281195	AC007878.1	3.33747e-98	0.198454	1vALL	Oligo
ENSG00000280725	LINC00251	8.14631e-98	0.198057	1vALL	Oligo
ENSG00000162600	OMA1	6.90571e-97	0.197104	1vALL	Oligo
ENSG00000285680	AL355481.1	8.75311e-97	0.196997	1vALL	Oligo
ENSG00000069956	MAPK6	2.28402e-96	0.196568	1vALL	Oligo
ENSG00000141449	GREB1L	2.88523e-96	0.196463	1vALL	Oligo
ENSG00000120963	ZNF706	3.77643e-96	0.196342	1vALL	Oligo
ENSG00000136738	STAM	1.3404e-95	0.195772	1vALL	Oligo
ENSG00000119812	FAM98A	2.05168e-95	0.195581	1vALL	Oligo
ENSG00000048471	SNX29	6.84837e-95	0.195037	1vALL	Oligo
ENSG00000076043	REXO2	1.45101e-94	0.194697	1vALL	Oligo
ENSG00000165714	BORCS5	1.51976e-94	0.194676	1vALL	Oligo
ENSG00000039560	RAI14	1.94951e-94	0.194563	1vALL	Oligo
ENSG00000103460	TOX3	1.00691e-93	0.193818	1vALL	Oligo
ENSG00000175110	MRPS22	1.33768e-93	0.193689	1vALL	Oligo
ENSG00000232939	AL158829.1	2.87157e-93	0.193341	1vALL	Oligo
ENSG00000132688	NES	3.33503e-93	0.193272	1vALL	Oligo
ENSG00000119042	SATB2	3.72236e-93	0.193222	1vALL	Oligo
ENSG00000148219	ASTN2	4.29199e-93	0.193157	1vALL	Oligo
ENSG00000184381	PLA2G6	4.40077e-93	0.193145	1vALL	Oligo
ENSG00000168283	BMI1	4.60083e-93	0.193125	1vALL	Oligo
ENSG00000245849	RAD51-AS1	1.08255e-92	0.192734	1vALL	Oligo
ENSG00000166311	SMPD1	1.66088e-92	0.192538	1vALL	Oligo
ENSG00000111790	FGFR1OP2	1.71913e-91	0.191466	1vALL	Oligo
ENSG00000137776	SLTM	2.42933e-91	0.191306	1vALL	Oligo
ENSG00000100300	TSPO	5.36596e-91	0.190941	1vALL	Oligo
ENSG00000170248	PDCD6IP	7.9645e-91	0.190758	1vALL	Oligo
ENSG00000287975	AC113143.3	1.3207e-90	0.190525	1vALL	Oligo
ENSG00000164111	ANXA5	1.94252e-90	0.190346	1vALL	Oligo
ENSG00000197535	MYO5A	2.75966e-90	0.190183	1vALL	Oligo
ENSG00000108582	CPD	4.28818e-90	0.189979	1vALL	Oligo
ENSG00000231236	AP001605.1	8.38813e-90	0.189667	1vALL	Oligo
ENSG00000198753	PLXNB3	1.10422e-89	0.189539	1vALL	Oligo
ENSG00000083896	YTHDC1	1.10779e-89	0.189538	1vALL	Oligo
ENSG00000166750	SLFN5	1.56323e-89	0.189377	1vALL	Oligo
ENSG00000174599	TRAM1L1	1.86934e-89	0.189294	1vALL	Oligo
ENSG00000157851	DPYSL5	2.28259e-89	0.189201	1vALL	Oligo
ENSG00000266844	AC093330.1	2.39009e-89	0.189179	1vALL	Oligo
ENSG00000257354	AC048341.1	2.54173e-89	0.18915	1vALL	Oligo
ENSG00000118263	KLF7	3.04874e-89	0.189065	1vALL	Oligo
ENSG00000234224	TMEM229A	3.82314e-89	0.188959	1vALL	Oligo
ENSG00000235397	EPN2-AS1	4.56786e-89	0.188876	1vALL	Oligo
ENSG00000287917	AP000944.7	1.87792e-88	0.188216	1vALL	Oligo
ENSG00000269439	AC010618.3	2.08778e-88	0.188166	1vALL	Oligo
ENSG00000287870	AC093433.2	2.60047e-88	0.188063	1vALL	Oligo
ENSG00000248544	AC008676.1	3.27034e-88	0.187955	1vALL	Oligo
ENSG00000084207	GSTP1	4.57548e-88	0.187798	1vALL	Oligo
ENSG00000087116	ADAMTS2	8.59305e-88	0.187502	1vALL	Oligo
ENSG00000227070	AC104170.1	2.03008e-87	0.187097	1vALL	Oligo
ENSG00000163126	ANKRD23	2.17563e-87	0.187065	1vALL	Oligo
ENSG00000244676	AL109761.1	2.87652e-87	0.186933	1vALL	Oligo
ENSG00000145781	COMMD10	6.89526e-87	0.18652	1vALL	Oligo
ENSG00000286896	AC112236.3	2.49289e-86	0.185913	1vALL	Oligo
ENSG00000253551	AC021915.1	2.73773e-86	0.185868	1vALL	Oligo
ENSG00000240849	TMEM189	2.93468e-86	0.185835	1vALL	Oligo
ENSG00000260981	AC091932.1	5.24893e-86	0.185559	1vALL	Oligo
ENSG00000115827	DCAF17	8.09925e-86	0.185353	1vALL	Oligo
ENSG00000285948	AC123768.5	1.04874e-85	0.18523	1vALL	Oligo
ENSG00000249700	SRD5A3-AS1	1.3947e-85	0.185094	1vALL	Oligo
ENSG00000071626	DAZAP1	2.96558e-85	0.184735	1vALL	Oligo
ENSG00000159086	PAXBP1	3.23733e-85	0.184693	1vALL	Oligo
ENSG00000174796	THAP6	3.24314e-85	0.184692	1vALL	Oligo
ENSG00000260439	LMF1-AS1	6.11216e-85	0.184389	1vALL	Oligo
ENSG00000163069	SGCB	7.77139e-85	0.184274	1vALL	Oligo
ENSG00000128309	MPST	9.26896e-85	0.18419	1vALL	Oligo
ENSG00000168763	CNNM3	2.12624e-84	0.183792	1vALL	Oligo
ENSG00000115306	SPTBN1	8.77067e-84	0.183112	1vALL	Oligo
ENSG00000224738	AC099850.1	9.50554e-84	0.183073	1vALL	Oligo
ENSG00000174502	SLC26A9	1.88138e-83	0.182744	1vALL	Oligo
ENSG00000287721	AC061975.8	4.19832e-83	0.182357	1vALL	Oligo
ENSG00000230105	AL354793.1	1.21934e-82	0.181842	1vALL	Oligo
ENSG00000147536	GINS4	1.30451e-82	0.181809	1vALL	Oligo
ENSG00000187210	GCNT1	1.31436e-82	0.181805	1vALL	Oligo
ENSG00000248529	AC026746.1	2.02394e-82	0.181595	1vALL	Oligo
ENSG00000156162	DPY19L4	2.22687e-82	0.181549	1vALL	Oligo
ENSG00000230190	AC005518.1	2.79818e-82	0.181438	1vALL	Oligo
ENSG00000284052	AC006460.2	3.94644e-82	0.181271	1vALL	Oligo
ENSG00000135090	TAOK3	6.83726e-82	0.181004	1vALL	Oligo
ENSG00000169221	TBC1D10B	9.29572e-82	0.180854	1vALL	Oligo
ENSG00000103226	NOMO3	1.52837e-81	0.180612	1vALL	Oligo
ENSG00000124467	PSG8	2.22589e-81	0.180428	1vALL	Oligo
ENSG00000105810	CDK6	2.50347e-81	0.18037	1vALL	Oligo
ENSG00000143315	PIGM	3.64626e-81	0.180187	1vALL	Oligo
ENSG00000198818	SFT2D1	4.08261e-81	0.180131	1vALL	Oligo
ENSG00000198862	LTN1	4.25099e-81	0.180111	1vALL	Oligo
ENSG00000167642	SPINT2	6.30494e-81	0.179918	1vALL	Oligo
ENSG00000196417	ZNF765	6.47485e-81	0.179905	1vALL	Oligo
ENSG00000263753	LINC00667	6.82053e-81	0.179879	1vALL	Oligo
ENSG00000100307	CBX7	7.42577e-81	0.179837	1vALL	Oligo
ENSG00000233729	NCKAP5-AS1	9.5937e-81	0.179712	1vALL	Oligo
ENSG00000079999	KEAP1	1.25171e-80	0.179581	1vALL	Oligo
ENSG00000099797	TECR	2.18961e-80	0.179307	1vALL	Oligo
ENSG00000258272	AC007513.1	3.40685e-80	0.179089	1vALL	Oligo
ENSG00000166398	KIAA0355	4.03807e-80	0.179005	1vALL	Oligo
ENSG00000156239	N6AMT1	4.57069e-80	0.178944	1vALL	Oligo
ENSG00000110075	PPP6R3	1.06931e-79	0.178526	1vALL	Oligo
ENSG00000287969	AL355474.1	1.26079e-79	0.178444	1vALL	Oligo
ENSG00000075624	ACTB	1.43412e-79	0.17838	1vALL	Oligo
ENSG00000258696	AL359233.1	1.43935e-79	0.178378	1vALL	Oligo
ENSG00000170962	PDGFD	1.83165e-79	0.178259	1vALL	Oligo
ENSG00000234754	LINC02817	3.31147e-79	0.177966	1vALL	Oligo
ENSG00000148400	NOTCH1	4.18972e-79	0.17785	1vALL	Oligo
ENSG00000105426	PTPRS	9.14569e-79	0.177463	1vALL	Oligo
ENSG00000237941	KCNQ1DN	1.86872e-78	0.177108	1vALL	Oligo
ENSG00000117528	ABCD3	2.60365e-78	0.176943	1vALL	Oligo
ENSG00000148153	INIP	9.96947e-78	0.176274	1vALL	Oligo
ENSG00000242880	AC026341.1	1.02881e-77	0.176258	1vALL	Oligo
ENSG00000255775	AC005845.1	1.34454e-77	0.176124	1vALL	Oligo
ENSG00000169891	REPS2	1.38535e-77	0.176109	1vALL	Oligo
ENSG00000054282	SDCCAG8	1.60233e-77	0.176036	1vALL	Oligo
ENSG00000262528	AL022341.2	1.63828e-77	0.176025	1vALL	Oligo
ENSG00000242618	AC112219.1	1.94497e-77	0.175939	1vALL	Oligo
ENSG00000084636	COL16A1	3.44623e-77	0.175652	1vALL	Oligo
ENSG00000227704	AL354892.1	4.49181e-77	0.175519	1vALL	Oligo
ENSG00000139220	PPFIA2	4.58679e-77	0.175508	1vALL	Oligo
ENSG00000250241	AC105383.1	5.05991e-77	0.175459	1vALL	Oligo
ENSG00000087303	NID2	2.55081e-76	0.174646	1vALL	Oligo
ENSG00000100281	HMGXB4	4.63723e-76	0.174344	1vALL	Oligo
ENSG00000102699	PARP4	6.73789e-76	0.174155	1vALL	Oligo
ENSG00000264458	AC025211.1	8.04199e-76	0.174066	1vALL	Oligo
ENSG00000188486	H2AFX	1.04469e-75	0.173933	1vALL	Oligo
ENSG00000167220	HDHD2	1.0766e-75	0.173918	1vALL	Oligo
ENSG00000092020	PPP2R3C	1.26757e-75	0.173835	1vALL	Oligo
ENSG00000182667	NTM	4.18753e-75	0.173229	1vALL	Oligo
ENSG00000114268	PFKFB4	5.51203e-75	0.173089	1vALL	Oligo
ENSG00000268191	AC010503.1	7.84699e-75	0.172909	1vALL	Oligo
ENSG00000162300	ZFPL1	1.00977e-74	0.172781	1vALL	Oligo
ENSG00000259571	BLID	1.15154e-74	0.172713	1vALL	Oligo
ENSG00000136940	PDCL	1.18106e-74	0.1727	1vALL	Oligo
ENSG00000283769	CR392000.2	1.43655e-74	0.1726	1vALL	Oligo
ENSG00000132185	FCRLA	2.34674e-74	0.17235	1vALL	Oligo
ENSG00000267317	AC027307.2	3.01815e-74	0.172221	1vALL	Oligo
ENSG00000222014	RAB6C	7.3581e-74	0.171765	1vALL	Oligo
ENSG00000147614	ATP6V0D2	8.67035e-74	0.171681	1vALL	Oligo
ENSG00000120925	RNF170	1.01443e-73	0.1716	1vALL	Oligo
ENSG00000246334	PRR7-AS1	1.04717e-73	0.171583	1vALL	Oligo
ENSG00000228839	PIK3IP1-AS1	1.55934e-73	0.171379	1vALL	Oligo
ENSG00000197355	UAP1L1	2.41433e-73	0.171154	1vALL	Oligo
ENSG00000128655	PDE11A	7.27162e-73	0.170587	1vALL	Oligo
ENSG00000176907	TCIM	1.05561e-72	0.170394	1vALL	Oligo
ENSG00000230454	U73166.1	1.13932e-72	0.170354	1vALL	Oligo
ENSG00000263417	GTSCR1	2.80865e-72	0.169888	1vALL	Oligo
ENSG00000183864	TOB2	3.29119e-72	0.169805	1vALL	Oligo
ENSG00000130948	HSD17B3	4.20094e-72	0.169679	1vALL	Oligo
ENSG00000261241	LINC02128	5.06575e-72	0.169581	1vALL	Oligo
ENSG00000196743	GM2A	1.17861e-71	0.169143	1vALL	Oligo
ENSG00000165912	PACSIN3	3.70704e-71	0.168546	1vALL	Oligo
ENSG00000233654	AC108047.1	3.85476e-71	0.168525	1vALL	Oligo
ENSG00000090238	YPEL3	4.3855e-71	0.168458	1vALL	Oligo
ENSG00000258458	AL160314.2	4.44768e-71	0.16845	1vALL	Oligo
ENSG00000083799	CYLD	4.51426e-71	0.168442	1vALL	Oligo
ENSG00000143126	CELSR2	4.5613e-71	0.168436	1vALL	Oligo
ENSG00000271065	AC107031.1	4.79997e-71	0.168409	1vALL	Oligo
ENSG00000144468	RHBDD1	5.12072e-71	0.168375	1vALL	Oligo
ENSG00000213977	TAX1BP3	5.14303e-71	0.168373	1vALL	Oligo
ENSG00000110497	AMBRA1	5.19058e-71	0.168368	1vALL	Oligo
ENSG00000163041	H3F3A	8.04204e-71	0.168139	1vALL	Oligo
ENSG00000164118	CEP44	9.32899e-71	0.168061	1vALL	Oligo
ENSG00000168092	PAFAH1B2	2.46838e-70	0.167551	1vALL	Oligo
ENSG00000168310	IRF2	2.96945e-70	0.167453	1vALL	Oligo
ENSG00000228486	C2orf92	3.70449e-70	0.167337	1vALL	Oligo
ENSG00000272597	AC063944.3	5.1804e-70	0.16716	1vALL	Oligo
ENSG00000260213	AC092718.2	5.7599e-70	0.167104	1vALL	Oligo
ENSG00000144579	CTDSP1	6.15199e-70	0.167069	1vALL	Oligo
ENSG00000100490	CDKL1	1.14399e-69	0.166742	1vALL	Oligo
ENSG00000260850	AC007344.1	2.27913e-69	0.166378	1vALL	Oligo
ENSG00000165509	MAGEC3	2.50915e-69	0.166327	1vALL	Oligo
ENSG00000232656	IDI2-AS1	3.09659e-69	0.166216	1vALL	Oligo
ENSG00000150201	FXYD4	3.65509e-69	0.166128	1vALL	Oligo
ENSG00000286784	AC116611.1	4.74347e-69	0.165989	1vALL	Oligo
ENSG00000239300	AC080162.1	5.98501e-69	0.165866	1vALL	Oligo
ENSG00000173473	SMARCC1	1.6848e-68	0.165316	1vALL	Oligo
ENSG00000102606	ARHGEF7	2.22305e-68	0.165169	1vALL	Oligo
ENSG00000253549	CA3-AS1	2.39997e-68	0.165128	1vALL	Oligo
ENSG00000225706	PTPRD-AS1	2.74192e-68	0.165056	1vALL	Oligo
ENSG00000011114	BTBD7	3.13115e-68	0.164985	1vALL	Oligo
ENSG00000107957	SH3PXD2A	3.9501e-68	0.164861	1vALL	Oligo
ENSG00000143614	GATAD2B	4.0932e-68	0.164842	1vALL	Oligo
ENSG00000136938	ANP32B	5.3857e-68	0.164695	1vALL	Oligo
ENSG00000235389	AL583805.2	6.94571e-68	0.164559	1vALL	Oligo
ENSG00000103512	NOMO1	9.53781e-68	0.16439	1vALL	Oligo
ENSG00000014123	UFL1	1.12114e-67	0.164303	1vALL	Oligo
ENSG00000285533	RELA-DT	1.23523e-67	0.164251	1vALL	Oligo
ENSG00000249917	LINC00536	1.87911e-67	0.164026	1vALL	Oligo
ENSG00000285480	AC021097.2	2.3433e-67	0.163907	1vALL	Oligo
ENSG00000274275	AC009831.3	4.04597e-67	0.163614	1vALL	Oligo
ENSG00000140905	GCSH	6.4658e-67	0.163361	1vALL	Oligo
ENSG00000137817	PARP6	6.46946e-67	0.163361	1vALL	Oligo
ENSG00000144848	ATG3	8.41513e-67	0.163219	1vALL	Oligo
ENSG00000167723	TRPV3	1.03551e-66	0.163107	1vALL	Oligo
ENSG00000138621	PPCDC	1.08999e-66	0.163079	1vALL	Oligo
ENSG00000180539	C9orf139	1.30483e-66	0.162982	1vALL	Oligo
ENSG00000090989	EXOC1	1.33871e-66	0.162968	1vALL	Oligo
ENSG00000113658	SMAD5	3.98121e-66	0.162379	1vALL	Oligo
ENSG00000198894	CIPC	6.79284e-66	0.162089	1vALL	Oligo
ENSG00000116062	MSH6	6.79589e-66	0.162088	1vALL	Oligo
ENSG00000251635	LINC02278	9.17415e-66	0.161925	1vALL	Oligo
ENSG00000156876	SASS6	2.53466e-65	0.161373	1vALL	Oligo
ENSG00000273270	AC090114.2	3.27996e-65	0.161232	1vALL	Oligo
ENSG00000177463	NR2C2	4.53526e-65	0.161055	1vALL	Oligo
ENSG00000287806	AL135784.1	5.14335e-65	0.160986	1vALL	Oligo
ENSG00000129933	MAU2	5.58769e-65	0.160941	1vALL	Oligo
ENSG00000286939	U82671.1	5.68346e-65	0.160931	1vALL	Oligo
ENSG00000113140	SPARC	8.79597e-65	0.160692	1vALL	Oligo
ENSG00000176974	SHMT1	1.00964e-64	0.160616	1vALL	Oligo
ENSG00000228862	AC068389.1	1.23942e-64	0.160504	1vALL	Oligo
ENSG00000114200	BCHE	2.72025e-64	0.160073	1vALL	Oligo
ENSG00000287256	AC137494.1	3.25335e-64	0.159974	1vALL	Oligo
ENSG00000170113	NIPA1	4.53886e-64	0.159791	1vALL	Oligo
ENSG00000107669	ATE1	5.20653e-64	0.159715	1vALL	Oligo
ENSG00000108840	HDAC5	5.3149e-64	0.159703	1vALL	Oligo
ENSG00000260798	AC099314.1	9.40503e-64	0.159389	1vALL	Oligo
ENSG00000107902	LHPP	1.08723e-63	0.159309	1vALL	Oligo
ENSG00000143702	CEP170	1.65588e-63	0.159076	1vALL	Oligo
ENSG00000177556	ATOX1	2.6191e-63	0.158823	1vALL	Oligo
ENSG00000119640	ACYP1	9.61692e-63	0.158101	1vALL	Oligo
ENSG00000077063	CTTNBP2	1.91155e-62	0.157719	1vALL	Oligo
ENSG00000264340	AC009704.1	2.11999e-62	0.157661	1vALL	Oligo
ENSG00000149089	APIP	2.56064e-62	0.157555	1vALL	Oligo
ENSG00000114353	GNAI2	3.57684e-62	0.157368	1vALL	Oligo
ENSG00000127483	HP1BP3	3.57684e-62	0.157368	1vALL	Oligo
ENSG00000260661	AC116903.2	3.97199e-62	0.157309	1vALL	Oligo
ENSG00000247193	AC104078.1	4.31105e-62	0.157263	1vALL	Oligo
ENSG00000233540	DNM3-IT1	4.54082e-62	0.157234	1vALL	Oligo
ENSG00000010310	GIPR	5.32995e-62	0.157144	1vALL	Oligo
ENSG00000117475	BLZF1	5.33228e-62	0.157144	1vALL	Oligo
ENSG00000184371	CSF1	5.93552e-62	0.157083	1vALL	Oligo
ENSG00000273360	AC022017.1	6.9474e-62	0.156995	1vALL	Oligo
ENSG00000170836	PPM1D	9.22197e-62	0.156836	1vALL	Oligo
ENSG00000221986	MYBPHL	9.67307e-62	0.156809	1vALL	Oligo
ENSG00000285564	AL031121.2	9.77661e-62	0.156803	1vALL	Oligo
ENSG00000285692	AC023509.6	1.97159e-61	0.156409	1vALL	Oligo
ENSG00000146233	CYP39A1	2.50152e-61	0.156275	1vALL	Oligo
ENSG00000180423	HARBI1	4.74031e-61	0.155915	1vALL	Oligo
ENSG00000182287	AP1S2	5.1472e-61	0.155869	1vALL	Oligo
ENSG00000144736	SHQ1	1.18347e-60	0.155398	1vALL	Oligo
ENSG00000080031	PTPRH	1.21052e-60	0.155385	1vALL	Oligo
ENSG00000272941	AC083862.2	1.30647e-60	0.155342	1vALL	Oligo
ENSG00000223528	AL359094.1	2.02254e-60	0.155094	1vALL	Oligo
ENSG00000144115	THNSL2	2.09237e-60	0.155075	1vALL	Oligo
ENSG00000189308	LIN54	2.1438e-60	0.155061	1vALL	Oligo
ENSG00000185670	ZBTB3	3.9278e-60	0.154717	1vALL	Oligo
ENSG00000264914	AC015845.1	5.10731e-60	0.154568	1vALL	Oligo
ENSG00000122566	HNRNPA2B1	7.7383e-60	0.154331	1vALL	Oligo
ENSG00000013441	CLK1	1.24352e-59	0.154061	1vALL	Oligo
ENSG00000001460	STPG1	1.4744e-59	0.153963	1vALL	Oligo
ENSG00000006611	USH1C	1.68964e-59	0.153885	1vALL	Oligo
ENSG00000275672	AC025580.3	1.8816e-59	0.153824	1vALL	Oligo
ENSG00000267760	AC011478.1	4.19374e-59	0.153365	1vALL	Oligo
ENSG00000259448	LINC02352	6.10639e-59	0.15315	1vALL	Oligo
ENSG00000234527	PCDH9-AS1	6.63654e-59	0.153102	1vALL	Oligo
ENSG00000064961	HMG20B	1.05542e-58	0.152835	1vALL	Oligo
ENSG00000224764	AL353768.1	1.22802e-58	0.152748	1vALL	Oligo
ENSG00000273151	AC073957.3	1.55593e-58	0.152611	1vALL	Oligo
ENSG00000230082	PRRT3-AS1	1.64511e-58	0.152579	1vALL	Oligo
ENSG00000058335	RASGRF1	2.3966e-58	0.152362	1vALL	Oligo
ENSG00000168887	C2orf68	2.69515e-58	0.152294	1vALL	Oligo
ENSG00000254938	AP002833.1	3.7614e-58	0.152101	1vALL	Oligo
ENSG00000254314	AC021915.2	8.07127e-58	0.15166	1vALL	Oligo
ENSG00000110047	EHD1	1.12252e-57	0.151468	1vALL	Oligo
ENSG00000172869	DMXL1	1.64926e-57	0.151245	1vALL	Oligo
ENSG00000261534	AL596244.1	2.89444e-57	0.150918	1vALL	Oligo
ENSG00000101972	STAG2	3.67161e-57	0.150779	1vALL	Oligo
ENSG00000147862	NFIB	3.93329e-57	0.150738	1vALL	Oligo
ENSG00000263154	AC110285.3	4.43475e-57	0.150668	1vALL	Oligo
ENSG00000228878	SEPTIN7-AS1	6.3232e-57	0.150461	1vALL	Oligo
ENSG00000144535	DIS3L2	1.76431e-56	0.149861	1vALL	Oligo
ENSG00000236449	AC010894.3	1.84657e-56	0.149834	1vALL	Oligo
ENSG00000287421	AC131237.1	2.39056e-56	0.149682	1vALL	Oligo
ENSG00000259764	PCSK6-AS1	2.62644e-56	0.149627	1vALL	Oligo
ENSG00000085733	CTTN	3.03216e-56	0.149542	1vALL	Oligo
ENSG00000150347	ARID5B	7.75085e-56	0.14899	1vALL	Oligo
ENSG00000124479	NDP	1.3008e-55	0.148684	1vALL	Oligo
ENSG00000247151	CSTF3-DT	2.34652e-55	0.148335	1vALL	Oligo
ENSG00000248015	AC005329.1	2.36888e-55	0.148329	1vALL	Oligo
ENSG00000104852	SNRNP70	5.10658e-55	0.147874	1vALL	Oligo
ENSG00000267457	AC004223.2	7.28455e-55	0.147662	1vALL	Oligo
ENSG00000275799	AP001059.2	1.00082e-54	0.147473	1vALL	Oligo
ENSG00000287413	AL449363.2	1.01271e-54	0.147466	1vALL	Oligo
ENSG00000188107	EYS	1.04749e-54	0.147446	1vALL	Oligo
ENSG00000160305	DIP2A	1.30983e-54	0.147312	1vALL	Oligo
ENSG00000116679	IVNS1ABP	1.77733e-54	0.14713	1vALL	Oligo
ENSG00000146963	LUC7L2	2.10837e-54	0.147028	1vALL	Oligo
ENSG00000288002	AC091912.3	2.52094e-54	0.146921	1vALL	Oligo
ENSG00000265352	LINC01899	6.34992e-54	0.146367	1vALL	Oligo
ENSG00000196812	ZSCAN16	7.49651e-54	0.146268	1vALL	Oligo
ENSG00000139428	MMAB	1.08347e-53	0.146046	1vALL	Oligo
ENSG00000159763	PIP	2.84241e-53	0.145465	1vALL	Oligo
ENSG00000142798	HSPG2	3.7692e-53	0.145294	1vALL	Oligo
ENSG00000231528	FAM225A	6.10736e-53	0.145002	1vALL	Oligo
ENSG00000117594	HSD11B1	6.59961e-53	0.144955	1vALL	Oligo
ENSG00000184743	ATL3	7.67042e-53	0.144864	1vALL	Oligo
ENSG00000286543	AC138409.3	9.9215e-53	0.144708	1vALL	Oligo
ENSG00000275465	AL449403.2	1.20467e-52	0.144589	1vALL	Oligo
ENSG00000276791	AC092117.1	1.53369e-52	0.144443	1vALL	Oligo
ENSG00000175874	CREG2	1.59983e-52	0.144417	1vALL	Oligo
ENSG00000235314	LINC00957	1.79824e-52	0.144345	1vALL	Oligo
ENSG00000152700	SAR1B	1.81033e-52	0.144341	1vALL	Oligo
ENSG00000108799	EZH1	2.10402e-52	0.144249	1vALL	Oligo
ENSG00000269553	U62631.1	2.5597e-52	0.14413	1vALL	Oligo
ENSG00000265750	AC090772.3	2.66131e-52	0.144106	1vALL	Oligo
ENSG00000128805	ARHGAP22	2.72169e-52	0.144092	1vALL	Oligo
ENSG00000154945	ANKRD40	2.7784e-52	0.144079	1vALL	Oligo
ENSG00000170681	CAVIN4	3.14569e-52	0.144003	1vALL	Oligo
ENSG00000277149	TYW1B	3.54332e-52	0.14393	1vALL	Oligo
ENSG00000171109	MFN1	4.12157e-52	0.143837	1vALL	Oligo
ENSG00000236559	AL117381.1	8.90991e-52	0.143366	1vALL	Oligo
ENSG00000246898	LINC00920	1.02616e-51	0.143279	1vALL	Oligo
ENSG00000136518	ACTL6A	1.06018e-51	0.143259	1vALL	Oligo
ENSG00000262380	AC026401.2	1.30058e-51	0.143133	1vALL	Oligo
ENSG00000273186	AL359091.5	1.87687e-51	0.142908	1vALL	Oligo
ENSG00000100226	GTPBP1	1.93691e-51	0.142889	1vALL	Oligo
ENSG00000146828	SLC12A9	2.05376e-51	0.142852	1vALL	Oligo
ENSG00000125657	TNFSF9	2.79059e-51	0.142664	1vALL	Oligo
ENSG00000185591	SP1	3.17598e-51	0.142584	1vALL	Oligo
ENSG00000274001	AL512506.1	3.54918e-51	0.142515	1vALL	Oligo
ENSG00000225556	C2CD4D	3.82084e-51	0.142469	1vALL	Oligo
ENSG00000198093	ZNF649	3.85903e-51	0.142463	1vALL	Oligo
ENSG00000144746	ARL6IP5	5.67011e-51	0.142225	1vALL	Oligo
ENSG00000120235	IFNA6	7.61056e-51	0.142043	1vALL	Oligo
ENSG00000106404	CLDN15	9.262e-51	0.141922	1vALL	Oligo
ENSG00000231770	TMEM44-AS1	9.28828e-51	0.14192	1vALL	Oligo
ENSG00000114480	GBE1	1.5894e-50	0.141587	1vALL	Oligo
ENSG00000257325	AC138360.1	1.69697e-50	0.141546	1vALL	Oligo
ENSG00000117450	PRDX1	1.81376e-50	0.141504	1vALL	Oligo
ENSG00000180425	C11orf71	2.01199e-50	0.14144	1vALL	Oligo
ENSG00000182240	BACE2	2.17799e-50	0.14139	1vALL	Oligo
ENSG00000284968	AC093827.4	2.83939e-50	0.141225	1vALL	Oligo
ENSG00000148704	VAX1	3.7294e-50	0.141056	1vALL	Oligo
ENSG00000134954	ETS1	4.48714e-50	0.14094	1vALL	Oligo
[truncated: 163,111 more rows]
