# Supplementary material for: Spatiomolecular mapping reveals anatomical organization of heterogeneous cell types in the human nucleus accumbens
Source: bioRxiv. 2025 Sep 25:2025.09.10.675374. Originally published 2025 Sep 11. Preprint. [Version 2] doi: 10.1101/2025.09.10.675374 (PMC12439884; doi:10.1101/2025.09.10.675374)
Supplement: Supplement 5 [file media-5.xlsx]

## Sheet: Table S3
gene_id	nnSVG_prop_sig_adj	nnSVG_prop_top_100	nnSVG_avg_rank	rank(nnSVG_avg_rank)	Control covariate
ENSG00000000003	0.1	0	401	437	None
ENSG00000000419	0.2	0	4695.5	5566	None
ENSG00000001084	0.5	0	2840.86	3515	None
ENSG00000001461	0.4	0	3136.29	3920	None
ENSG00000001561	0.3	0	3914.75	4869	None
ENSG00000001629	0.1	0	4597.5	5508	None
ENSG00000001630	0.7	0	2670.5	3252	None
ENSG00000002330	0.4	0	2968.25	3694	None
ENSG00000002549	0.3	0	4260.67	5251	None
ENSG00000002586	0.8	0	1156.88	1236	None
ENSG00000002834	0.4	0	2706.88	3317	None
ENSG00000003056	0.6	0	2328.62	2768	None
ENSG00000003096	0.8	0	1455.56	1595	None
ENSG00000003147	0.3	0	2572	3119	None
ENSG00000003756	0.5	0	2461	2967	None
ENSG00000003987	0.2	0	4165	5151	None
ENSG00000004059	0.7	0	1273.57	1394	None
ENSG00000004142	0.3	0	3811.25	4764	None
ENSG00000004478	0.5	0	2915.25	3622	None
ENSG00000004487	0.2	0	3259.5	4080	None
ENSG00000004534	0.2	0	2790.5	3441	None
ENSG00000004660	1	0	842.9	901	None
ENSG00000004766	0.2	0	2934.5	3651	None
ENSG00000004777	0.4	0	2190.5	2556	None
ENSG00000004779	0.9	0	1238.4	1345	None
ENSG00000004838	0.3	0.2	70.3333	80	None
ENSG00000004897	0.3	0	3907	4857	None
ENSG00000005007	0.4	0	3210.75	4015	None
ENSG00000005022	1	0	1490.5	1640	None
ENSG00000005075	0.5	0	2998.14	3733	None
ENSG00000005249	1	0	858.4	918	None
ENSG00000005302	0.1	0	3804	4757	None
ENSG00000005339	0.2	0	3690.5	4614	None
ENSG00000005379	0.6	0	1713.67	1933	None
ENSG00000005448	0.3	0	1582.33	1772	None
ENSG00000005483	0.2	0	3927.6	4879	None
ENSG00000005486	1	0.1	178.1	198	None
ENSG00000005513	1	0	1604.5	1798	None
ENSG00000005700	0.1	0	4500	5450	None
ENSG00000005810	1	0	832.8	890	None
ENSG00000005812	0.2	0	3539.14	4410	None
ENSG00000005882	1	0	1030.7	1085	None
ENSG00000005893	1	0	592.9	625	None
ENSG00000006007	0.8	0	2525.2	3057	None
ENSG00000006015	0.5	0	1969.88	2268	None
ENSG00000006016	0.5	0	252.4	281	None
ENSG00000006116	1	0	1181.7	1276	None
ENSG00000006118	0.7	0	2496.12	3016	None
ENSG00000006125	0.8	0	2243.2	2630	None
ENSG00000006128	1	0.9	52.9	65	None
ENSG00000006210	1	0	795.1	843	None
ENSG00000006282	0.1	0	4870	5644	None
ENSG00000006377	0.1	0	1736	1962	None
ENSG00000006451	0.2	0	3833.5	4786	None
ENSG00000006468	0.8	0	1240.62	1346	None
ENSG00000006652	0.3	0	3481.33	4340	None
ENSG00000006712	0.1	0	3606	4495	None
ENSG00000006715	0.5	0	3020.29	3766	None
ENSG00000006740	0.4	0	2978	3705	None
ENSG00000006747	0.1	0	1993	2298	None
ENSG00000006757	0.1	0	3662	4568	None
ENSG00000006831	0.1	0	2144	2488	None
ENSG00000007047	0.4	0	2494.6	3012	None
ENSG00000007080	0.2	0	4492	5445	None
ENSG00000007168	0.9	0	1125.7	1187	None
ENSG00000007174	0.1	0	141	163	None
ENSG00000007237	1	0	603.7	638	None
ENSG00000007264	0.1	0	4538	5471	None
ENSG00000007392	0.2	0	4404.75	5381	None
ENSG00000007402	0.4	0	2433.25	2928	None
ENSG00000007516	0.9	0	303.889	333	None
ENSG00000007520	0.3	0	3855	4810	None
ENSG00000007541	0.3	0	2701	3308	None
ENSG00000007923	0.1	0	4389	5368	None
ENSG00000008018	1	0	1543.6	1709	None
ENSG00000008056	1	0	544.4	569	None
ENSG00000008086	1	0	1296.7	1425	None
ENSG00000008118	0.9	0	979.444	1040	None
ENSG00000008277	0.7	0	2052.7	2383	None
ENSG00000008282	0.2	0	3869.33	4826	None
ENSG00000008283	0.8	0	1550.12	1719	None
ENSG00000008294	0.9	0	2371.3	2827	None
ENSG00000008324	0.3	0	3423	4274	None
ENSG00000008394	0.9	0	1162.56	1245	None
ENSG00000008441	0.8	0	1479.62	1627	None
ENSG00000008710	0.8	0	1922.75	2203	None
ENSG00000008735	1	0	912.5	969	None
ENSG00000008838	0.3	0	3602.67	4492	None
ENSG00000008853	0.3	0	1981.67	2287	None
ENSG00000008952	0.9	0	2214.2	2596	None
ENSG00000009307	0.7	0	2009	2315	None
ENSG00000009335	0.7	0	2312.14	2741	None
ENSG00000009694	0.2	0	2808.5	3464	None
ENSG00000009844	0.2	0	4357.5	5338	None
ENSG00000009954	0.2	0	4365.33	5348	None
ENSG00000010017	0.2	0	4088	5060	None
ENSG00000010244	0.4	0	2869.22	3558	None
ENSG00000010256	0.9	0	1425.3	1564	None
ENSG00000010270	0.3	0	3713.4	4638	None
ENSG00000010278	1	0	503.1	531	None
ENSG00000010282	0.1	0	1146	1219	None
ENSG00000010322	0.9	0	1484	1635	None
ENSG00000010404	1	0.6	98.2	119	None
ENSG00000010626	0.3	0.1	189	213	None
ENSG00000010810	0.6	0	2870.6	3561	None
ENSG00000010818	0.7	0	2072.12	2404	None
ENSG00000011009	0.3	0	2850	3527	None
ENSG00000011021	0.2	0	4408.75	5386	None
ENSG00000011028	0.1	0	938	993	None
ENSG00000011201	0.5	0	2612.4	3170	None
ENSG00000011243	0.5	0	2708	3318	None
ENSG00000011260	0.3	0	4265.67	5255	None
ENSG00000011275	0.1	0	4470	5432	None
ENSG00000011295	0.7	0	2381	2850	None
ENSG00000011332	0.4	0	2442.25	2940	None
ENSG00000011347	1	0	979.2	1038	None
ENSG00000011405	0.8	0	1550.38	1722	None
ENSG00000011426	0.2	0	365	395	None
ENSG00000011454	0.4	0	3230.5	4038	None
ENSG00000011465	0.9	0	1634.33	1827	None
ENSG00000011485	0.4	0	3132	3917	None
ENSG00000011523	0.2	0	3775	4713	None
ENSG00000011566	0.1	0	4459	5426	None
ENSG00000011638	0.5	0	1502.8	1661	None
ENSG00000011677	0.1	0	1667	1872	None
ENSG00000012061	0.1	0	4789	5606	None
ENSG00000012171	0.2	0	440.5	474	None
ENSG00000012232	0.5	0	2714.4	3325	None
ENSG00000012660	0.6	0	2937.83	3657	None
ENSG00000012822	0.9	0	1656.89	1856	None
ENSG00000012963	0.3	0	4068	5036	None
ENSG00000013016	0.2	0	3857.5	4817	None
ENSG00000013275	0.3	0	3930.2	4885	None
ENSG00000013288	0.3	0	3037.67	3789	None
ENSG00000013293	1	0	1281	1402	None
ENSG00000013297	1	0.4	188.6	211	None
ENSG00000013306	0.2	0	4042	5006	None
ENSG00000013441	0.7	0	2266.25	2675	None
ENSG00000013561	0.1	0	4866	5641	None
ENSG00000013583	0.3	0	3447.25	4303	None
ENSG00000014216	0.1	0	4257.67	5246	None
ENSG00000014641	1	0.4	115.8	138	None
ENSG00000014824	0.8	0	2117.4	2463	None
ENSG00000015133	0.7	0	1064	1118	None
ENSG00000015153	0.2	0	4155.5	5139	None
ENSG00000015171	0.9	0	2114.4	2461	None
ENSG00000015592	0.9	0	1747.22	1971	None
ENSG00000015676	1	0	1071.5	1124	None
ENSG00000016864	0.3	0	3685	4602	None
ENSG00000017260	0.7	0	2641.8	3213	None
ENSG00000017797	0.1	0	4764.67	5592	None
ENSG00000018189	0.8	0	2079.5	2416	None
ENSG00000018236	1	0	892.9	952	None
ENSG00000018625	1	0	292.8	319	None
ENSG00000019144	0.6	0	1080.17	1133	None
ENSG00000019505	0.5	0	1441.4	1585	None
ENSG00000019582	1	0	603	637	None
ENSG00000019995	0.2	0	4540	5472	None
ENSG00000020129	1	1	13.4	20	None
ENSG00000021300	1	0.2	393.8	426	None
ENSG00000021645	1	0	1019.6	1070	None
ENSG00000022267	1	0	580.5	608	None
ENSG00000022277	0.7	0	2817.2	3479	None
ENSG00000022355	1	0	962	1020	None
ENSG00000022840	0.4	0	2937.75	3656	None
ENSG00000023171	0.5	0	2547.86	3087	None
ENSG00000023191	0.7	0	2872.56	3567	None
ENSG00000023228	1	0	1254.7	1366	None
ENSG00000023287	0.4	0	3115.22	3895	None
ENSG00000023330	0.2	0	3956.5	4914	None
ENSG00000023516	1	0	479.6	507	None
ENSG00000023734	0.9	0	1885.3	2145	None
ENSG00000023902	0.3	0	3336.67	4178	None
ENSG00000024862	0.4	0	2732.8	3349	None
ENSG00000025039	0.4	0	3031.75	3781	None
ENSG00000025293	0.3	0	3689	4610	None
ENSG00000025423	0.1	0	3775	4713	None
ENSG00000025708	0.1	0	143	167	None
ENSG00000025772	1	0	756.7	801	None
ENSG00000025796	0.3	0	3488.71	4351	None
ENSG00000026025	1	0	423.2	460	None
ENSG00000026297	0.4	0	3674.25	4587	None
ENSG00000026508	0.1	0	206	240	None
ENSG00000026652	0.2	0	2543.5	3083	None
ENSG00000027075	0.8	0	713.375	748	None
ENSG00000027697	0.3	0	4240	5234	None
ENSG00000028203	0.3	0	3055.67	3810	None
ENSG00000028528	0	0	4952.67	5677	None
ENSG00000028839	0.1	0	3782	4725	None
ENSG00000029363	0.9	0	1984.6	2289	None
ENSG00000029364	0.1	0	4390	5369	None
ENSG00000029725	0.6	0	2967.7	3693	None
ENSG00000030582	0.3	0	3236.88	4049	None
ENSG00000031003	0.4	0	3106.4	3883	None
ENSG00000031698	0.9	0	1783.9	2027	None
ENSG00000031823	0.1	0	4806	5617	None
ENSG00000032219	0.3	0	3390	4241	None
ENSG00000032389	0.5	0	2638.6	3209	None
ENSG00000032444	0.4	0	3552.5	4431	None
ENSG00000033050	0.2	0	4377	5359	None
ENSG00000033122	1	0	717.5	755	None
ENSG00000033627	1	0	786.4	834	None
ENSG00000033800	0.3	0	3158	3945	None
ENSG00000034053	0.6	0	2607.67	3161	None
ENSG00000034239	0.3	0.3	26.6667	37	None
ENSG00000034510	1	0.2	155.5	177	None
ENSG00000034713	1	0	1136.6	1206	None
ENSG00000035115	0	0	4940	5672	None
ENSG00000035403	0.1	0	3454	4313	None
ENSG00000035687	0.2	0	4209.75	5212	None
ENSG00000035862	1	0	698.9	727	None
ENSG00000036257	0.5	0	2908.57	3613	None
ENSG00000036530	1	0.2	148.5	172	None
ENSG00000036672	0.5	0	1853.6	2103	None
ENSG00000037042	0.4	0	3075.67	3839	None
ENSG00000038219	0.2	0	3541.5	4415	None
ENSG00000038274	0.8	0	2184.78	2548	None
ENSG00000038358	0.4	0	2565.71	3112	None
ENSG00000038382	0.3	0	3855.67	4813	None
ENSG00000038427	0.2	0	1021.5	1076	None
ENSG00000039123	0.3	0	4207	5209	None
ENSG00000039319	0.2	0	1555.5	1732	None
ENSG00000039523	0.9	0	1836.22	2080	None
ENSG00000040341	0.4	0	3001	3740	None
ENSG00000040933	0.8	0	1750.11	1976	None
ENSG00000041357	0.8	0	2214.2	2596	None
ENSG00000042753	1	0	1210.2	1306	None
ENSG00000043093	0.1	0	4805	5615	None
ENSG00000043143	0.4	0	2904.2	3605	None
ENSG00000043591	0.6	0	1516.83	1681	None
ENSG00000044115	1	0	2100.5	2448	None
ENSG00000044574	1	0	690.7	720	None
ENSG00000046653	1	0	442.5	479	None
ENSG00000046889	0.4	0	2601.75	3152	None
ENSG00000047249	1	0	358	387	None
ENSG00000047315	0.6	0	2685.75	3280	None
ENSG00000047365	0.3	0	2997.33	3731	None
ENSG00000047410	0.1	0	3955.25	4911	None
ENSG00000047457	0.1	0.1	45	58	None
ENSG00000047579	0.9	0	792.556	837	None
ENSG00000047648	0.2	0	1396.5	1537	None
ENSG00000047849	1	0	1256.4	1371	None
ENSG00000047932	0.2	0	4434.5	5405	None
ENSG00000048540	1	0	261	287	None
ENSG00000048544	0.2	0	4448.5	5418	None
ENSG00000048649	0.5	0	2796.1	3449	None
ENSG00000048707	0.2	0	4148.25	5129	None
ENSG00000048740	1	0	540.8	564	None
ENSG00000048828	0.5	0	2788.88	3437	None
ENSG00000048991	0.2	0	3746.5	4684	None
ENSG00000049246	0.1	0	4043	5007	None
ENSG00000049449	1	0	403.7	442	None
ENSG00000049618	0.5	0	3141.25	3923	None
ENSG00000049656	0.6	0	2401.43	2879	None
ENSG00000049759	1	0	793.2	840	None
ENSG00000049860	0.4	0	2010.25	2320	None
ENSG00000050130	0.2	0	3721.33	4652	None
ENSG00000050165	1	1	21.3	30	None
ENSG00000050426	0.4	0	3302.75	4143	None
ENSG00000050438	0.1	0	4183	5176	None
ENSG00000050748	0.9	0	1518.2	1684	None
ENSG00000050820	0.2	0	4191.67	5184	None
ENSG00000051108	0.8	0	1921.5	2201	None
ENSG00000051382	0.6	0	2671.71	3254	None
ENSG00000051523	0.3	0	2957.33	3679	None
ENSG00000052126	0.3	0	2273.33	2686	None
ENSG00000052802	0.7	0	2441.8	2937	None
ENSG00000053371	0.2	0	3752.5	4693	None
ENSG00000053438	1	1	23.9	34	None
ENSG00000053770	0.1	0	4742.33	5586	None
ENSG00000054116	0.3	0	4092.25	5062	None
ENSG00000054118	0.4	0	3296.17	4128	None
ENSG00000054148	0.6	0	2001.5	2310	None
ENSG00000054179	0.1	0	229	257	None
ENSG00000054267	0.2	0	3538.83	4409	None
ENSG00000054356	1	0.2	195.8	226	None
ENSG00000054523	0.9	0	1716.6	1935	None
ENSG00000054690	0.7	0	401.571	439	None
ENSG00000054793	1	0	559	584	None
ENSG00000054803	0.3	0	389.333	416	None
ENSG00000054965	0.5	0	2930	3648	None
ENSG00000054983	0.2	0	3850.33	4805	None
ENSG00000055044	0.3	0	3317.33	4158	None
ENSG00000055118	0.3	0	3370.5	4219	None
ENSG00000055130	0.4	0	2720.83	3333	None
ENSG00000055163	1	0	398.3	434	None
ENSG00000055208	0	0	4946	5675	None
ENSG00000055332	0.2	0	3751.75	4690	None
ENSG00000055609	0.2	0	3597.5	4488	None
ENSG00000055917	0.5	0	2521.6	3049	None
ENSG00000055950	0.5	0	3375.4	4225	None
ENSG00000056050	0.1	0	4174.5	5165	None
ENSG00000056097	0.8	0	1670.8	1879	None
ENSG00000056586	0.6	0	2367.25	2819	None
ENSG00000057608	0.6	0	2814.2	3475	None
ENSG00000057757	0.9	0	1717.7	1943	None
ENSG00000057935	0.1	0	3909	4861	None
ENSG00000058091	0.5	0	2521.8	3050	None
ENSG00000058262	0.3	0	3811.6	4767	None
ENSG00000058272	0.6	0	2075.86	2410	None
ENSG00000058404	1	0.4	117.4	140	None
ENSG00000058453	0.1	0	324	355	None
ENSG00000058668	0.9	0	626.778	659	None
ENSG00000059122	0.4	0	3552	4427	None
ENSG00000059588	0.5	0	2485.4	2999	None
ENSG00000059758	1	0	408.4	447	None
ENSG00000059804	0.9	0	1461.4	1608	None
ENSG00000059915	1	0.1	182.8	203	None
ENSG00000060237	0.9	0	1528.2	1693	None
ENSG00000060339	0	0	4953.33	5679	None
ENSG00000060491	0	0	5106	5715	None
ENSG00000060709	0.4	0	2470	2982	None
ENSG00000060762	0.5	0	2791.22	3443	None
ENSG00000060971	0.2	0	4379.5	5361	None
ENSG00000060982	0.2	0	3821.5	4775	None
ENSG00000061337	0.8	0	1376.75	1517	None
ENSG00000061676	1	0	425.1	463	None
ENSG00000061794	0.2	0	3583	4470	None
ENSG00000061918	1	0	323.5	354	None
ENSG00000061938	0.4	0	2634.67	3202	None
ENSG00000061987	0.2	0	4087	5057	None
ENSG00000062194	0.3	0	3180.11	3971	None
ENSG00000062282	0.5	0	1087	1141	None
ENSG00000062485	0.8	0	1894	2154	None
ENSG00000062582	0.4	0	2677.57	3264	None
ENSG00000062598	0.3	0	3949.5	4905	None
ENSG00000062716	0.4	0	3060.86	3816	None
ENSG00000062725	0.6	0	2977.62	3704	None
ENSG00000063015	1	0	332.6	361	None
ENSG00000063046	0.6	0	2016	2327	None
ENSG00000063180	1	0	825.2	880	None
ENSG00000063241	0	0	5023	5699	None
ENSG00000063244	0.2	0	4093.5	5065	None
ENSG00000063245	1	0	1593.8	1785	None
ENSG00000063322	0.2	0	4168.75	5156	None
ENSG00000063660	0.9	0	1747.7	1973	None
ENSG00000063854	0.7	0	2288	2705	None
ENSG00000063978	0.3	0	4375	5357	None
ENSG00000064042	0.7	0	2687.78	3284	None
ENSG00000064115	0.2	0	4201	5200	None
ENSG00000064199	0.1	0	484	511	None
ENSG00000064300	0.1	0.1	19	27	None
ENSG00000064393	1	0.3	623.4	656	None
ENSG00000064601	0.3	0	4119.5	5101	None
ENSG00000064607	1	0	1257.6	1373	None
ENSG00000064651	0.8	0	883.875	946	None
ENSG00000064726	0.2	0	3685.5	4604	None
ENSG00000064787	1	0.6	183.9	204	None
ENSG00000064999	0.1	0	3198	3998	None
ENSG00000065000	0.9	0	2000	2309	None
ENSG00000065054	0	0	3469	4330	None
ENSG00000065057	0.2	0	3284.5	4119	None
ENSG00000065150	0.4	0	3354.88	4202	None
ENSG00000065154	0.9	0	1678.5	1893	None
ENSG00000065268	0.1	0	4918	5662	None
ENSG00000065427	0.4	0	2894.67	3595	None
ENSG00000065518	1	0	1026	1078	None
ENSG00000065548	0.7	0	2424.7	2914	None
ENSG00000065559	0.8	0	2181.67	2545	None
ENSG00000065609	1	0	1111.6	1170	None
ENSG00000065613	1	0	655.4	685	None
ENSG00000065665	0.3	0	3671.5	4584	None
ENSG00000065802	0.1	0	4656	5536	None
ENSG00000065809	0.4	0	358.25	388	None
ENSG00000065833	0.5	0	2233.17	2619	None
ENSG00000065883	0.1	0	3255	4075	None
ENSG00000065923	1	0	199.7	232	None
ENSG00000065978	0.7	0	2608.5	3162	None
ENSG00000065989	0.4	0	2724.75	3337	None
ENSG00000066027	0.3	0	3793.33	4739	None
ENSG00000066032	0.8	0	2058.22	2387	None
ENSG00000066044	0.3	0	2893	3594	None
ENSG00000066084	0.4	0	1941.2	2232	None
ENSG00000066117	0.1	0	3616	4508	None
ENSG00000066136	0.2	0	4500	5450	None
ENSG00000066248	1	0.4	128.9	151	None
ENSG00000066322	0.4	0	544	568	None
ENSG00000066382	0.2	0	1873	2131	None
ENSG00000066422	0.5	0	3283	4117	None
ENSG00000066468	0.6	0	1285.83	1412	None
ENSG00000066629	0.6	0	1631.67	1825	None
ENSG00000066654	0.2	0	3846.5	4803	None
ENSG00000066739	0.5	0	2550	3089	None
ENSG00000066933	0.5	0	2509.4	3037	None
ENSG00000067057	1	0	1624.3	1816	None
ENSG00000067064	0.7	0	2760.8	3396	None
ENSG00000067113	0	0	4785.67	5604	None
ENSG00000067141	0.1	0	3599	4490	None
ENSG00000067167	0.2	0	4248	5239	None
ENSG00000067191	0.8	0	1958.75	2253	None
ENSG00000067221	0.5	0	2344.86	2790	None
ENSG00000067225	1	0.1	219.5	247	None
ENSG00000067369	0.8	0	2237.22	2622	None
ENSG00000067445	0	0	4977	5683	None
ENSG00000067560	1	0	1723.9	1950	None
ENSG00000067606	0.9	0	1332.7	1468	None
ENSG00000067704	0.3	0	4107	5086	None
ENSG00000067715	1	0	219.9	248	None
ENSG00000067829	0.9	0	1405.6	1547	None
ENSG00000067836	0.7	0	2760.2	3395	None
ENSG00000067840	1	0	794	841	None
ENSG00000067842	0.7	0	1693.29	1913	None
ENSG00000067992	0.2	0	2361	2812	None
ENSG00000068078	1	0	752.1	799	None
ENSG00000068305	1	0	1753	1979	None
ENSG00000068308	0.2	0	4087.75	5059	None
ENSG00000068323	0.2	0	4194	5187	None
ENSG00000068366	0.8	0	2300.8	2726	None
ENSG00000068383	1	0.1	281.9	305	None
ENSG00000068400	0.6	0	2135	2478	None
ENSG00000068438	0.1	0	2123	2469	None
ENSG00000068615	1	0	1327.9	1461	None
ENSG00000068697	0.8	0	1883	2140	None
ENSG00000068745	0.7	0	2272	2683	None
ENSG00000068831	0.7	0	1143.14	1215	None
ENSG00000068903	1	0	1035.3	1087	None
ENSG00000068912	0.8	0	2206	2584	None
ENSG00000068971	0.6	0	2222.14	2606	None
ENSG00000069248	0.1	0	4119	5100	None
ENSG00000069275	0.9	0	1533.4	1700	None
ENSG00000069329	0.9	0	1588.3	1779	None
ENSG00000069345	1	0	1391.5	1531	None
ENSG00000069424	1	0	908.4	966	None
ENSG00000069509	0.3	0	3638.25	4539	None
ENSG00000069535	1	0	924.1	982	None
ENSG00000069849	0.7	0	2424.11	2913	None
ENSG00000069956	0.7	0	2248.22	2644	None
ENSG00000069966	1	0	1218.1	1316	None
ENSG00000070061	0.3	0	3185	3979	None
ENSG00000070081	0.3	0	2435.25	2931	None
ENSG00000070087	1	0	671.6	706	None
ENSG00000070182	0.7	0	1260.57	1379	None
ENSG00000070214	1	0	558.3	583	None
ENSG00000070367	0.5	0	2945.14	3667	None
ENSG00000070413	0.8	0	2183	2547	None
ENSG00000070423	0.2	0	4344	5328	None
ENSG00000070610	0.1	0	4156	5142	None
ENSG00000070718	0.7	0	2714.25	3324	None
ENSG00000070756	1	0	1307.9	1436	None
ENSG00000070761	0.9	0	1819.5	2065	None
ENSG00000070808	1	0	628.3	664	None
ENSG00000070831	0.6	0	2258.3	2662	None
ENSG00000070961	1	0.9	57.2	66	None
ENSG00000071054	0.8	0.1	655.875	686	None
ENSG00000071073	0.7	0	1757.43	1985	None
ENSG00000071127	0.8	0	1757.89	1986	None
ENSG00000071189	0.2	0	3850.5	4806	None
ENSG00000071462	0.3	0	3623	4523	None
ENSG00000071537	0.8	0	2320.6	2756	None
ENSG00000071553	1	0	999.9	1053	None
ENSG00000071655	0.1	0	4665	5548	None
ENSG00000071794	0.3	0	3304.67	4144	None
ENSG00000071859	0.1	0	4772.33	5595	None
ENSG00000071889	0.1	0	4526	5464	None
ENSG00000071894	0	0	5072	5710	None
ENSG00000071967	0.2	0	3675	4589	None
ENSG00000071994	0.1	0	4680	5558	None
ENSG00000072041	0.4	0	3233.33	4041	None
ENSG00000072042	0.6	0	2843.6	3521	None
ENSG00000072062	0.8	0	2427.5	2919	None
ENSG00000072071	1	0	1229.1	1337	None
ENSG00000072110	1	0	351.7	377	None
ENSG00000072134	0.2	0	3745.2	4681	None
ENSG00000072195	0.1	0	3231	4039	None
ENSG00000072201	0.3	0	2185.67	2550	None
ENSG00000072210	0.7	0	2312.62	2743	None
ENSG00000072274	0.1	0	1302	1432	None
ENSG00000072310	0.7	0	1857.78	2110	None
ENSG00000072364	0.7	0	2253.44	2652	None
ENSG00000072415	0.2	0	4045	5009	None
ENSG00000072518	0.3	0	2753	3383	None
ENSG00000072657	0.1	0	737	780	None
ENSG00000072778	0.6	0	2262.5	2671	None
ENSG00000072803	0.8	0	2149.5	2496	None
ENSG00000072818	0.5	0	1313.8	1441	None
ENSG00000072832	1	0	869.5	934	None
ENSG00000072954	0.5	0	1813.6	2055	None
ENSG00000072958	0.6	0	2721.67	3334	None
ENSG00000073060	1	0	1704.5	1922	None
ENSG00000073464	1	0	1844	2089	None
ENSG00000073578	0.4	0	3134.2	3919	None
ENSG00000073584	0.3	0	4327	5319	None
ENSG00000073712	0.3	0	3852.67	4807	None
ENSG00000073803	0.1	0	4927	5665	None
ENSG00000073910	1	0	1076.9	1130	None
ENSG00000073921	0.5	0	2732.78	3348	None
ENSG00000073969	1	0.4	117.5	141	None
ENSG00000074054	0.3	0	3196.17	3993	None
ENSG00000074071	0.5	0	2622.5	3186	None
ENSG00000074181	0.3	0	3035	3784	None
ENSG00000074201	0.5	0	3589.83	4479	None
ENSG00000074211	1	0	809.1	860	None
ENSG00000074317	1	0	762.5	811	None
ENSG00000074319	0.3	0	2815.25	3478	None
ENSG00000074410	1	0	307.2	337	None
ENSG00000074416	0.9	0	2305.67	2735	None
ENSG00000074603	0.2	0	3633	4535	None
ENSG00000074657	0.2	0	3961	4918	None
ENSG00000074695	0.3	0	4509.67	5457	None
ENSG00000074696	0.9	0	1530.6	1696	None
ENSG00000074706	0.4	0	2136.25	2481	None
ENSG00000074800	1	0.2	223.4	251	None
ENSG00000074842	0.3	0	3214.6	4019	None
ENSG00000075035	0.8	0	1348.88	1491	None
ENSG00000075043	1	0	1082.3	1136	None
ENSG00000075089	0.1	0	4907.5	5659	None
ENSG00000075142	0.9	0	1290.2	1416	None
ENSG00000075151	0.6	0	2605.89	3156	None
ENSG00000075213	0.2	0	1905	2170	None
ENSG00000075239	0.6	0	2380.89	2849	None
ENSG00000075292	0.5	0	2903	3602	None
ENSG00000075336	0.3	0	3872.33	4829	None
ENSG00000075340	1	0	1082	1134	None
ENSG00000075391	0.1	0	3700	4619	None
ENSG00000075413	0.3	0	3357.2	4205	None
ENSG00000075415	1	0	642.4	676	None
ENSG00000075426	0.1	0	1666	1870	None
ENSG00000075461	0.9	0	1037.56	1093	None
ENSG00000075568	0.4	0	2659.57	3236	None
ENSG00000075618	0.9	0	1782.8	2023	None
ENSG00000075624	1	0	419.5	457	None
ENSG00000075711	0.7	0	2508.4	3035	None
ENSG00000075785	0.6	0	2239.9	2626	None
ENSG00000075790	0.4	0	3651	4552	None
ENSG00000075856	0.1	0	4372	5355	None
ENSG00000075945	1	0	1102.4	1158	None
ENSG00000076201	0	0	4994	5691	None
ENSG00000076356	0.5	0	2166	2520	None
ENSG00000076513	0.1	0	3182	3974	None
ENSG00000076554	0.5	0	2691	3293	None
ENSG00000076706	0.2	0	1988.5	2294	None
ENSG00000076864	1	0.8	97.4	117	None
ENSG00000077044	0.1	0	1973	2272	None
ENSG00000077063	0.4	0	2971.4	3698	None
ENSG00000077080	0.8	0	1673.33	1883	None
ENSG00000077092	0.4	0	1450.75	1592	None
ENSG00000077097	0.6	0	2607.3	3159	None
ENSG00000077147	0.6	0	2798.5	3454	None
ENSG00000077157	0.1	0	3503.8	4373	None
ENSG00000077232	0.6	0	2731.29	3346	None
ENSG00000077235	0.7	0	2362.89	2815	None
ENSG00000077254	0.5	0	2538.78	3079	None
ENSG00000077264	1	0	1226.3	1333	None
ENSG00000077312	0.2	0	3996.5	4955	None
ENSG00000077327	0.2	0.2	12.5	18	None
ENSG00000077380	0.9	0	2291.7	2715	None
ENSG00000077522	1	0	456.4	485	None
ENSG00000077549	0.7	0	2473.2	2988	None
ENSG00000077585	0.4	0	3089.75	3853	None
ENSG00000077684	0.1	0	4001	4960	None
ENSG00000077721	0.1	0	4800.5	5613	None
ENSG00000077782	0.1	0	1305	1434	None
ENSG00000077942	0.3	0	446.333	480	None
ENSG00000078018	1	0.3	172.8	193	None
ENSG00000078043	0.3	0	3609.33	4498	None
ENSG00000078053	0.6	0	2598	3148	None
ENSG00000078114	0.8	0	1751.5	1977	None
ENSG00000078140	0.9	0	2277	2688	None
ENSG00000078142	0.3	0	2695.25	3300	None
ENSG00000078295	0.4	0	2785.5	3433	None
ENSG00000078304	0.8	0	2018.5	2330	None
ENSG00000078328	1	0	214.6	245	None
ENSG00000078369	1	0	792.6	838	None
ENSG00000078549	0.9	0	1913.4	2184	None
ENSG00000078596	0.9	0	1468.89	1612	None
ENSG00000078618	0.4	0	3258.29	4077	None
ENSG00000078668	0.9	0	1343.7	1482	None
ENSG00000078674	0.8	0	1853.3	2101	None
ENSG00000078687	0.2	0	4094	5067	None
ENSG00000078725	0.8	0	1617.62	1810	None
ENSG00000078804	0.9	0.2	424.111	462	None
ENSG00000078808	0.6	0	2693.44	3296	None
ENSG00000078902	0.9	0	1755.7	1981	None
ENSG00000079102	0.2	0	3264.5	4089	None
ENSG00000079156	0.1	0	1642	1836	None
ENSG00000079215	1	0	330.6	358	None
ENSG00000079246	0.7	0	2381.6	2852	None
ENSG00000079332	0.7	0	2555.8	3101	None
ENSG00000079432	0.3	0	3165.33	3955	None
ENSG00000079459	0.6	0	2575.33	3123	None
ENSG00000079462	0.3	0	3323.67	4165	None
ENSG00000079616	0.3	0	4140	5124	None
ENSG00000079739	0.3	0	3581.75	4468	None
ENSG00000079785	0.9	0	2049.4	2374	None
ENSG00000079805	0.2	0	4122.67	5104	None
ENSG00000079819	0.8	0	2315	2750	None
ENSG00000079841	0	0	4931	5667	None
ENSG00000079950	0.4	0	3337	4181	None
ENSG00000079974	0.2	0	1039	1095	None
ENSG00000079999	0.1	0	4573.5	5495	None
ENSG00000080298	0.3	0	1735.33	1961	None
ENSG00000080345	0.4	0	3092	3858	None
ENSG00000080371	0.6	0	2648	3225	None
ENSG00000080493	0.9	0	839.889	895	None
ENSG00000080503	1	0	916.8	972	None
ENSG00000080546	0.7	0	2101.71	2449	None
ENSG00000080573	0.1	0	1389	1529	None
ENSG00000080815	0.6	0	2314.17	2747	None
ENSG00000080822	1	0.6	177.3	197	None
ENSG00000080823	0.1	0	546	573	None
ENSG00000080824	1	0.3	149.4	173	None
ENSG00000080845	1	0	1147.7	1223	None
ENSG00000081087	0.3	0	2753.4	3384	None
ENSG00000081154	0.6	0	2411.4	2892	None
ENSG00000081189	0.5	0.1	701.6	732	None
ENSG00000081913	0.4	0	2993	3726	None
ENSG00000082014	0.9	0	1339.9	1475	None
ENSG00000082153	0.4	0	3403.12	4255	None
ENSG00000082212	0.4	0	3671.25	4583	None
ENSG00000082258	0.1	0	3781	4721	None
ENSG00000082397	0.6	0	2759.22	3393	None
ENSG00000082458	0.7	0	1893.22	2151	None
ENSG00000082497	0.1	0	1553	1727	None
ENSG00000082515	0.1	0	4227	5228	None
ENSG00000082556	0.5	0	1224	1326	None
ENSG00000082641	0.8	0	2226.5	2611	None
ENSG00000082684	0.1	0	473	501	None
ENSG00000082701	0.5	0	2722.33	3336	None
ENSG00000082781	0.1	0	2035	2357	None
ENSG00000082805	0.5	0	2864.33	3550	None
ENSG00000082898	0.9	0	2089.5	2431	None
ENSG00000082996	0.9	0	1954.22	2246	None
ENSG00000083099	0.1	0	4391	5372	None
ENSG00000083290	0.1	0	4762.67	5590	None
ENSG00000083312	0.1	0	3886.4	4835	None
ENSG00000083457	0.5	0	3506.6	4378	None
ENSG00000083642	0.5	0	2966.75	3692	None
ENSG00000083720	1	0	1032.3	1086	None
ENSG00000083750	0.2	0	3836.5	4793	None
ENSG00000083799	1	0	1737	1963	None
ENSG00000083807	0.1	0	4331	5323	None
ENSG00000083857	0.1	0	2912	3620	None
ENSG00000083896	0.4	0	3603.43	4494	None
ENSG00000083937	0.2	0	4134.25	5117	None
ENSG00000084070	1	0	1371.3	1513	None
ENSG00000084073	0.2	0	4294	5287	None
ENSG00000084090	0.6	0	2168.9	2524	None
ENSG00000084207	1	0	1252.4	1361	None
ENSG00000084234	1	0	496.6	526	None
ENSG00000084444	0.9	0	1422.89	1559	None
ENSG00000084453	0.2	0	552.5	581	None
ENSG00000084463	0.7	0	2187.6	2554	None
ENSG00000084623	0.6	0	2464.56	2972	None
ENSG00000084636	0.4	0	1327.5	1460	None
ENSG00000084676	1	0	1114.3	1175	None
ENSG00000084710	1	0	1254.6	1365	None
ENSG00000084731	1	0	773.6	819	None
ENSG00000084733	0.4	0	3183.4	3977	None
ENSG00000084754	0.3	0	3464.67	4325	None
ENSG00000084764	1	0	870.4	936	None
ENSG00000085063	1	0	723.4	765	None
ENSG00000085224	0.9	0	1569.7	1754	None
ENSG00000085231	0.2	0	3752.33	4691	None
ENSG00000085365	1	0	995.8	1049	None
ENSG00000085382	0.1	0	4493	5446	None
ENSG00000085415	0.1	0	3952	4906	None
ENSG00000085433	1	0	1495.3	1648	None
ENSG00000085662	1	0	739	782	None
ENSG00000085719	0.3	0	3554.33	4434	None
ENSG00000085721	0.3	0	3668	4579	None
ENSG00000085733	0.3	0	3297.56	4131	None
ENSG00000085788	0.8	0	2492.2	3008	None
ENSG00000085832	0.5	0	2932.22	3650	None
ENSG00000085872	0.1	0	3471	4331	None
ENSG00000085998	0.6	0	2918.75	3630	None
ENSG00000086061	1	0	985.6	1045	None
ENSG00000086065	0.7	0	2458.8	2962	None
ENSG00000086232	0.3	0	3673	4585	None
ENSG00000086289	0.5	0	2379	2844	None
ENSG00000086300	0.9	0	1544.78	1711	None
ENSG00000086475	0.1	0	4682	5560	None
ENSG00000086504	0.9	0	2079.9	2417	None
ENSG00000086589	0.2	0	3956	4912	None
ENSG00000086598	0.5	0	2687.2	3283	None
ENSG00000086666	0.3	0	4330	5322	None
ENSG00000086758	0.8	0	1808.5	2046	None
ENSG00000086848	0.1	0	3966	4932	None
ENSG00000087074	0.1	0	335	363	None
ENSG00000087085	1	0	858.6	920	None
ENSG00000087086	1	0	293.8	320	None
ENSG00000087087	0.1	0	3416	4267	None
ENSG00000087095	0.2	0	3462.5	4319	None
ENSG00000087111	0.3	0	3914.33	4868	None
ENSG00000087152	0.3	0	4267.5	5260	None
ENSG00000087191	0.9	0	2176.1	2534	None
ENSG00000087250	1	0.4	154.7	176	None
ENSG00000087258	1	0	590.7	622	None
ENSG00000087274	0.9	0	2041.2	2364	None
ENSG00000087302	0.4	0	3757.75	4699	None
ENSG00000087365	0.7	0	2190.1	2555	None
ENSG00000087448	0.8	0	2257.33	2661	None
ENSG00000087460	1	0.2	338.8	369	None
ENSG00000087470	1	0	1587.7	1777	None
ENSG00000087495	0	0	4837.67	5627	None
ENSG00000087502	0.2	0	4620.67	5518	None
ENSG00000087903	0.1	0	242	271	None
ENSG00000088205	0.1	0	4230	5230	None
ENSG00000088247	0.2	0	3563.2	4444	None
ENSG00000088256	0.2	0	3826.6	4777	None
ENSG00000088367	1	0	1052.8	1111	None
ENSG00000088387	0	0	4659	5539	None
ENSG00000088448	0.3	0	3701.33	4625	None
ENSG00000088538	0.9	0	1590.2	1782	None
ENSG00000088682	0.1	0	3711	4634	None
ENSG00000088727	0.1	0	354	382	None
ENSG00000088812	0.6	0	2421.89	2910	None
ENSG00000088832	1	0.5	101.2	123	None
ENSG00000088833	0.3	0	3831	4780	None
ENSG00000088854	0.2	0	3901.25	4853	None
ENSG00000088899	1	0	425.8	464	None
ENSG00000088930	0.2	0	3199	4002	None
ENSG00000088986	1	0	529.4	556	None
ENSG00000088992	0.8	0	920.75	975	None
ENSG00000089006	0.2	0	4359.75	5342	None
ENSG00000089053	0.6	0	2777.4	3420	None
ENSG00000089057	0.7	0	2277.8	2691	None
ENSG00000089063	0.5	0	3046.25	3798	None
ENSG00000089169	0.9	0	985.556	1044	None
ENSG00000089199	1	0	664.3	696	None
ENSG00000089220	1	0	605.5	643	None
ENSG00000089248	0.7	0	2619	3181	None
ENSG00000089250	0.5	0	949	1005	None
ENSG00000089280	0.7	0	1903.7	2167	None
ENSG00000089289	0.1	0	4809.5	5618	None
ENSG00000089335	0.2	0	4738.5	5582	None
ENSG00000089486	0.9	0	1325.3	1457	None
ENSG00000089597	0.3	0	3686.8	4606	None
ENSG00000089693	1	0	699.1	728	None
ENSG00000089737	1	0	464.6	491	None
ENSG00000089818	1	0	1119.3	1181	None
ENSG00000090013	0.6	0	2777.43	3421	None
ENSG00000090054	0.1	0	3864.2	4825	None
ENSG00000090060	0.4	0	2748.89	3374	None
ENSG00000090238	1	0	1843.3	2087	None
ENSG00000090263	0.5	0	2550.29	3090	None
ENSG00000090266	0.9	0	869.5	934	None
ENSG00000090273	0.5	0	2331.1	2771	None
ENSG00000090316	0.6	0	2450.5	2952	None
ENSG00000090372	0.4	0	3122.75	3905	None
ENSG00000090487	0.5	0	3452.8	4311	None
ENSG00000090565	0.1	0	4648	5531	None
ENSG00000090581	0.5	0	3418.14	4269	None
ENSG00000090615	0.3	0	3122.33	3904	None
ENSG00000090621	0.1	0	4800	5612	None
ENSG00000090686	0.3	0	3141.71	3925	None
ENSG00000090857	0.2	0	3682.67	4600	None
ENSG00000090861	1	0	1933.7	2221	None
ENSG00000090863	1	0	1702	1918	None
ENSG00000090905	0.6	0	3094.43	3867	None
ENSG00000090932	0.2	0	3541	4413	None
ENSG00000090971	0.7	0	1576.57	1762	None
ENSG00000090975	0.4	0	2163	2516	None
ENSG00000091009	0	0	4892	5654	None
ENSG00000091039	1	0	681.6	713	None
ENSG00000091129	1	0	1156.2	1235	None
ENSG00000091140	1	0	1948.3	2239	None
ENSG00000091157	0.9	0	2025.9	2343	None
ENSG00000091164	0.7	0	2377.1	2839	None
ENSG00000091428	1	0	1665.3	1866	None
ENSG00000091483	0.3	0	2835.75	3507	None
ENSG00000091513	1	0.7	94.6	111	None
ENSG00000091527	0.2	0	3807.67	4761	None
ENSG00000091542	0.8	0	2243.7	2632	None
ENSG00000091592	0.8	0	2168.25	2523	None
ENSG00000091622	0.5	0	1543.6	1709	None
ENSG00000091640	0.4	0	3655	4559	None
ENSG00000091656	0.1	0	4071	5038	None
ENSG00000091972	1	0	1006.3	1060	None
ENSG00000092010	0.2	0	4111.5	5090	None
ENSG00000092051	1	0	530.6	558	None
ENSG00000092096	1	0.6	96	114	None
ENSG00000092108	0.3	0	3357.67	4206	None
ENSG00000092148	0.5	0	2661.25	3240	None
ENSG00000092199	1	0	1305.7	1435	None
ENSG00000092201	0.5	0	3267.86	4096	None
ENSG00000092203	0	0	4939	5671	None
ENSG00000092445	0.3	0	3645.2	4547	None
ENSG00000092529	0.6	0	438.167	471	None
ENSG00000092621	0.7	0	1773.62	2013	None
ENSG00000092820	1	0	1194.1	1294	None
ENSG00000092841	1	0	1178.5	1267	None
ENSG00000092964	1	0	734.3	775	None
ENSG00000093000	0.3	0	3186.33	3982	None
ENSG00000093010	0.5	0	2725.44	3338	None
ENSG00000093144	0	0	4665.25	5549	None
ENSG00000093183	0	0	4901	5657	None
ENSG00000094916	0.5	0	2178.3	2538	None
ENSG00000094975	0.2	0	3590.5	4480	None
ENSG00000095002	0.3	0	3752.67	4694	None
ENSG00000095059	0.6	0	2565.57	3111	None
ENSG00000095139	0.3	0	3142.75	3928	None
ENSG00000095203	0.4	0	1311.5	1438	None
ENSG00000095321	0	0	5133	5722	None
ENSG00000095637	1	0	924.4	983	None
ENSG00000095787	0.4	0	3002.7	3744	None
ENSG00000095794	0.5	0	3119.8	3898	None
ENSG00000095906	0	0	5147	5724	None
ENSG00000096070	0.1	0	4696	5568	None
ENSG00000096080	0.2	0	3785.33	4729	None
ENSG00000096092	1	0	1351.5	1496	None
ENSG00000096093	0.1	0	241	270	None
ENSG00000096384	1	0	243.5	273	None
ENSG00000096746	0.6	0	2498.7	3021	None
ENSG00000097021	1	0	703.5	733	None
ENSG00000097033	0.3	0	3910.33	4863	None
ENSG00000099194	1	0.8	88.6	99	None
ENSG00000099204	1	0	1950.8	2243	None
ENSG00000099246	0.6	0	2096.1	2440	None
ENSG00000099308	1	0	336.1	366	None
ENSG00000099326	0.1	0	2864	3549	None
ENSG00000099341	0.8	0	1672.1	1882	None
ENSG00000099365	0.9	0	1053.4	1112	None
ENSG00000099622	1	0	1103.8	1159	None
ENSG00000099624	1	0	1214	1312	None
ENSG00000099625	0.6	0	1663.67	1863	None
ENSG00000099715	0.1	0	302	330	None
ENSG00000099783	0.5	0	2581.6	3132	None
ENSG00000099795	0.8	0	1557.1	1735	None
ENSG00000099797	0.7	0	2327.1	2766	None
ENSG00000099800	0.5	0	2992.57	3725	None
ENSG00000099804	0.2	0	3954	4909	None
ENSG00000099814	0.7	0	2270.33	2680	None
ENSG00000099817	0.7	0	2309.8	2739	None
ENSG00000099822	1	0	1961.2	2255	None
ENSG00000099860	0.1	0	1175	1260	None
ENSG00000099864	0.9	0	1498.3	1652	None
ENSG00000099901	0.2	0	3965.5	4930	None
ENSG00000099904	0.1	0	4531	5467	None
ENSG00000099910	0.2	0	3897	4846	None
ENSG00000099917	0.3	0	3862.25	4823	None
ENSG00000099942	0.1	0	4524.67	5463	None
ENSG00000099956	0.1	0	4697	5569	None
ENSG00000099977	0.7	0	2369.44	2823	None
ENSG00000099991	0.5	0	2017.2	2329	None
ENSG00000099995	0.3	0	2919.33	3633	None
ENSG00000100027	0.9	0	1169.33	1256	None
ENSG00000100028	0.1	0	4259.5	5247	None
ENSG00000100030	1	0.5	99.3	120	None
ENSG00000100075	0.2	0	2944.5	3666	None
ENSG00000100077	0.1	0	3721	4650	None
ENSG00000100095	0.6	0.2	144.833	170	None
ENSG00000100097	1	0	1225.9	1332	None
ENSG00000100099	0.1	0	2699	3305	None
ENSG00000100100	0.2	0	3990.33	4951	None
ENSG00000100129	0.5	0	2342	2784	None
ENSG00000100138	0.9	0	1364	1509	None
ENSG00000100142	0.3	0	3241.88	4061	None
ENSG00000100146	0.3	0	1549.33	1718	None
ENSG00000100167	1	0	819.4	873	None
ENSG00000100201	1	0	1089.9	1146	None
ENSG00000100216	0.3	0	3856.25	4816	None
ENSG00000100220	0.1	0	3781.5	4722	None
ENSG00000100221	0.3	0	3736	4670	None
ENSG00000100225	0.5	0	3708.4	4632	None
ENSG00000100227	0.2	0	3946	4896	None
ENSG00000100234	1	0	1259.7	1376	None
ENSG00000100239	0.1	0	4127	5111	None
ENSG00000100241	0.2	0	3692.67	4615	None
ENSG00000100242	1	0	687	717	None
ENSG00000100243	0.9	0	1686.6	1902	None
ENSG00000100266	0	0	5108	5716	None
ENSG00000100280	0.7	0	2708	3318	None
ENSG00000100284	0	0	4995	5692	None
ENSG00000100285	0.3	0	1649.33	1851	None
ENSG00000100302	1	0.2	123.3	148	None
ENSG00000100307	0.7	0	2287.1	2703	None
ENSG00000100320	0.8	0	1597.6	1790	None
ENSG00000100321	1	0	1378.5	1519	None
ENSG00000100345	0.1	0	3745	4679	None
ENSG00000100348	0.4	0	3529.75	4399	None
ENSG00000100350	0.2	0	3911	4864	None
ENSG00000100353	0.3	0	3282.5	4114	None
ENSG00000100354	0.7	0	2768	3405	None
ENSG00000100359	0.3	0	3749.33	4688	None
ENSG00000100360	0.3	0	2397.67	2873	None
ENSG00000100364	1	0	1774.9	2014	None
ENSG00000100376	0.1	0	2632	3195	None
ENSG00000100379	1	0	700	731	None
ENSG00000100380	0.9	0	1955.7	2248	None
ENSG00000100387	0.7	0	2462.1	2968	None
ENSG00000100395	0.4	0	3096	3868	None
ENSG00000100401	0.8	0	1684	1897	None
ENSG00000100403	0.1	0	4211	5213	None
ENSG00000100412	0.9	0	1274.6	1395	None
ENSG00000100413	0.4	0	3942.5	4894	None
ENSG00000100417	0.6	0	2170.83	2528	None
ENSG00000100418	0.2	0	3798.25	4747	None
ENSG00000100422	0.1	0	4956	5680	None
ENSG00000100427	0.9	0	1241.8	1347	None
ENSG00000100442	0.9	0	1489.3	1639	None
ENSG00000100445	0.4	0	3567.5	4456	None
ENSG00000100461	0.2	0	3464	4321	None
ENSG00000100462	0.2	0	3489.5	4354	None
ENSG00000100473	1	0.9	69.2	78	None
ENSG00000100503	0.3	0	3558	4440	None
ENSG00000100505	1	0	1456	1596	None
ENSG00000100519	0.8	0	2312.4	2742	None
ENSG00000100528	0.5	0	3079.56	3842	None
ENSG00000100554	1	0	1212.4	1309	None
ENSG00000100567	0.4	0	2773.71	3415	None
ENSG00000100568	0.4	0	3143.78	3930	None
ENSG00000100580	0.3	0	4002.33	4963	None
ENSG00000100591	0.5	0	2854.71	3535	None
ENSG00000100600	0.6	0	2388.83	2861	None
ENSG00000100604	1	0	1141.4	1213	None
ENSG00000100605	0.9	0	2458.9	2963	None
ENSG00000100612	0.3	0	3618.67	4514	None
ENSG00000100614	0.6	0	2661.4	3241	None
ENSG00000100626	0.7	0	1626.86	1820	None
ENSG00000100632	0.6	0	2344.5	2789	None
ENSG00000100644	0.5	0	3055.29	3809	None
ENSG00000100650	1	0	1617.6	1809	None
ENSG00000100664	0.9	0	1585.7	1776	None
ENSG00000100697	0	0	4850	5632	None
ENSG00000100711	0.4	0	3097.25	3871	None
ENSG00000100714	1	0	1245.6	1353	None
ENSG00000100722	0.3	0	3923	4873	None
ENSG00000100731	0.7	0	2151.43	2499	None
ENSG00000100744	1	0	1182.1	1278	None
ENSG00000100764	0.5	0	2826.11	3492	None
ENSG00000100796	0.2	0	1659	1858	None
ENSG00000100804	0.7	0	2335.8	2774	None
ENSG00000100811	0.6	0	2782	3428	None
ENSG00000100823	0.4	0	3166.88	3958	None
ENSG00000100836	0.6	0	2494.86	3013	None
ENSG00000100852	0.6	0	2275.12	2687	None
ENSG00000100883	0.2	0	4113.67	5096	None
ENSG00000100884	0.9	0	1176.22	1262	None
ENSG00000100888	0.1	0	3552	4427	None
ENSG00000100897	0.3	0	4174	5164	None
ENSG00000100902	0.6	0	1815.5	2058	None
ENSG00000100911	0.1	0	4820	5619	None
ENSG00000100916	0	0	5079	5711	None
ENSG00000100934	1	0	1284.8	1410	None
ENSG00000100941	0.2	0	4569.33	5490	None
ENSG00000100979	0.7	0.1	1166.29	1250	None
ENSG00000100983	0.3	0	3346.33	4191	None
ENSG00000100991	0.1	0	4233	5231	None
ENSG00000100994	0.9	0	2566.9	3113	None
ENSG00000100997	0.8	0	2264.5	2673	None
ENSG00000101019	0.3	0	3367.75	4216	None
ENSG00000101040	0.4	0	2612.4	3170	None
ENSG00000101079	0.9	0	1322.4	1452	None
ENSG00000101084	0.4	0	2832.38	3500	None
ENSG00000101098	0.2	0	2635	3203	None
ENSG00000101126	0.4	0	3131.29	3916	None
ENSG00000101132	0.3	0	4091.67	5061	None
ENSG00000101144	0.2	0	2712	3321	None
ENSG00000101146	0.4	0	3020.25	3764	None
ENSG00000101150	0.4	0	3259.25	4078	None
ENSG00000101152	1	0	1094.5	1151	None
ENSG00000101161	0.3	0	4104	5078	None
ENSG00000101166	0.1	0	4670	5551	None
ENSG00000101180	1	0	787.3	835	None
ENSG00000101182	1	0	1456.5	1597	None
ENSG00000101193	0.2	0	3683.17	4601	None
ENSG00000101198	0.4	0	2861	3545	None
ENSG00000101210	1	0	355.3	385	None
ENSG00000101220	1	0.1	165.9	188	None
ENSG00000101222	0.7	0	849.714	908	None
ENSG00000101224	0.2	0	3740	4675	None
ENSG00000101246	0.3	0	4149.5	5131	None
ENSG00000101265	0.7	0	760.286	806	None
ENSG00000101266	0.3	0	3097.5	3873	None
ENSG00000101290	0.9	0	2260.9	2669	None
ENSG00000101294	0.3	0	3566.4	4451	None
ENSG00000101298	0.5	0	2334.71	2773	None
ENSG00000101310	0.3	0	3701	4621	None
ENSG00000101327	1	0.7	94.5	110	None
ENSG00000101335	0.3	0.1	900	957	None
ENSG00000101337	0.2	0	3308.67	4147	None
ENSG00000101349	0.1	0	2679	3266	None
ENSG00000101350	0.9	0	1714.2	1934	None
ENSG00000101361	0.5	0	2779.71	3424	None
ENSG00000101363	0.7	0	2354.78	2803	None
ENSG00000101365	0.7	0	2488.22	3004	None
ENSG00000101384	0.1	0	3071	3830	None
ENSG00000101400	0.9	0	1676.7	1888	None
ENSG00000101421	0.8	0	1898.1	2161	None
ENSG00000101438	1	0	226.2	255	None
ENSG00000101439	1	0.6	113.3	136	None
ENSG00000101444	0.2	0	3741.25	4676	None
ENSG00000101445	0.9	0	1717.5	1941	None
ENSG00000101460	1	0	1434.1	1574	None
ENSG00000101473	0.4	0	2975.2	3701	None
ENSG00000101474	0.7	0	2328	2767	None
ENSG00000101489	1	0	497.4	527	None
ENSG00000101557	0.8	0	2099.3	2446	None
ENSG00000101558	0.9	0	1686.9	1903	None
ENSG00000101577	0.9	0	1719.78	1946	None
ENSG00000101654	0.5	0	2662.83	3244	None
ENSG00000101745	0.8	0	2389	2862	None
ENSG00000101746	0.3	0	1667.33	1873	None
ENSG00000101752	0.4	0	3187.2	3987	None
ENSG00000101843	0.2	0	3677.17	4592	None
ENSG00000101846	0.1	0	3777	4717	None
ENSG00000101856	1	0	582.7	611	None
ENSG00000101911	0.1	0	1433	1573	None
ENSG00000101938	0.1	0	2658	3235	None
ENSG00000101940	0.6	0	2561.2	3109	None
ENSG00000101966	0.3	0	3021.86	3767	None
ENSG00000101972	0.2	0	3941	4890	None
ENSG00000102003	1	0	571.8	599	None
ENSG00000102030	0.3	0	3619.5	4516	None
ENSG00000102038	0.5	0	2788.67	3435	None
ENSG00000102054	1	0	1434.9	1575	None
ENSG00000102078	0.3	0	2702.33	3311	None
ENSG00000102081	0.3	0	4183.5	5179	None
ENSG00000102103	0.3	0	3678.67	4595	None
ENSG00000102109	1	0.8	92.4	106	None
ENSG00000102119	0.4	0	3521.25	4388	None
ENSG00000102144	1	0	490.2	519	None
ENSG00000102172	0	0	4475	5434	None
ENSG00000102178	0.1	0	4725.5	5579	None
ENSG00000102181	0.7	0	2634.2	3200	None
ENSG00000102225	0.2	0	4278.67	5273	None
ENSG00000102226	1	0	397.6	433	None
ENSG00000102241	0.7	0	2415.2	2900	None
ENSG00000102290	0.1	0	1162	1244	None
ENSG00000102309	0.2	0	4145.67	5128	None
ENSG00000102316	0.8	0	2218.1	2601	None
ENSG00000102317	0.4	0	3378.5	4230	None
ENSG00000102401	1	0	2025.8	2342	None
ENSG00000102409	1	0	606.1	645	None
ENSG00000102452	0.3	0	3098.5	3875	None
ENSG00000102466	0.8	0	1775	2015	None
ENSG00000102471	1	0	1512.1	1678	None
ENSG00000102531	1	0	1418.6	1556	None
ENSG00000102554	0.5	0	1256.8	1372	None
ENSG00000102572	0.6	0	2152.62	2501	None
ENSG00000102580	0.1	0	4619	5517	None
ENSG00000102606	0.7	0	1976.4	2278	None
ENSG00000102753	0.2	0	4481.67	5437	None
ENSG00000102755	0.1	0	3024	3773	None
ENSG00000102760	0.8	0	1640.25	1834	None
ENSG00000102780	1	0	429.1	467	None
ENSG00000102804	1	0	188.8	212	None
ENSG00000102858	0.2	0	3412.83	4264	None
ENSG00000102879	0.3	0	2717.5	3329	None
ENSG00000102882	0.8	0	1937.6	2228	None
ENSG00000102893	0.3	0	4516.33	5461	None
ENSG00000102898	0.5	0	3026.22	3774	None
ENSG00000102900	0.1	0	3161	3948	None
ENSG00000102910	0.4	0	3074.71	3836	None
ENSG00000102931	0.7	0	2352	2799	None
ENSG00000102934	1	0	519.5	550	None
ENSG00000102978	0.4	0	3642.75	4544	None
ENSG00000103018	0.3	0	4383	5366	None
ENSG00000103024	0.6	0	2222.2	2607	None
ENSG00000103034	1	0.4	135.2	156	None
ENSG00000103035	0.5	0	2625.5	3189	None
ENSG00000103056	0.8	0	1293.12	1422	None
ENSG00000103089	0.3	0	310.667	341	None
ENSG00000103121	0.2	0	4137	5119	None
ENSG00000103145	0.9	0	1026.2	1079	None
ENSG00000103152	0.3	0	3040	3795	None
ENSG00000103154	1	0	562.7	588	None
ENSG00000103160	1	0	1899.9	2164	None
ENSG00000103174	0.2	0	2616	3177	None
ENSG00000103187	0.3	0	4021.5	4990	None
ENSG00000103194	0.3	0	2850.4	3529	None
ENSG00000103197	0.4	0	3243.2	4065	None
ENSG00000103202	0.2	0	3680.67	4597	None
ENSG00000103249	0.4	0	3752.4	4692	None
ENSG00000103253	0.9	0	1249	1356	None
ENSG00000103257	0.3	0	3300	4135	None
ENSG00000103260	1	0	849.5	907	None
ENSG00000103264	0.3	0	2915.67	3623	None
ENSG00000103266	0.7	0	2305	2733	None
ENSG00000103275	0.7	0	2149.89	2498	None
ENSG00000103316	1	1	39.3	51	None
ENSG00000103342	0.3	0	3381.57	4231	None
ENSG00000103353	0.2	0	4441	5410	None
ENSG00000103363	1	0	904.2	961	None
ENSG00000103365	0.1	0	2644	3216	None
ENSG00000103415	0.9	0	1879.4	2137	None
ENSG00000103423	0.4	0	3009.33	3750	None
ENSG00000103495	0.6	0	2832.78	3501	None
ENSG00000103502	0.9	0	1859.7	2112	None
ENSG00000103507	0.2	0	4662	5543	None
ENSG00000103510	0.1	0	4338	5325	None
ENSG00000103512	0.8	0	1351	1494	None
ENSG00000103540	0.1	0	3544	4419	None
ENSG00000103544	0.1	0	4674.5	5554	None
ENSG00000103549	0.1	0	3091	3855	None
ENSG00000103647	1	0	947.8	1001	None
ENSG00000103657	0.7	0	2372	2830	None
ENSG00000103723	0.5	0	2860.83	3544	None
ENSG00000103740	0.5	0	2221.67	2603	None
ENSG00000103769	0.9	0	1522.6	1689	None
ENSG00000103811	0.4	0	569.25	592	None
ENSG00000103978	0.1	0	4417.5	5392	None
ENSG00000103994	0.8	0	1931.9	2219	None
ENSG00000104067	0.8	0	2673.5	3258	None
ENSG00000104093	0.9	0	1260.6	1380	None
ENSG00000104112	0.9	0	1281.1	1403	None
ENSG00000104131	0.2	0	4362.75	5346	None
ENSG00000104164	0.5	0	2592.33	3143	None
ENSG00000104177	0.5	0	2871.33	3565	None
ENSG00000104205	0.3	0	3529.5	4398	None
ENSG00000104267	1	0	1143.4	1216	None
ENSG00000104290	1	0	1127.1	1190	None
ENSG00000104313	0.2	0	1089	1144	None
ENSG00000104320	0.2	0	3985	4948	None
ENSG00000104325	0.3	0	3123	3906	None
ENSG00000104327	1	0.8	69.2	78	None
ENSG00000104331	0.4	0	3234.4	4047	None
ENSG00000104332	0.2	0	2643	3215	None
ENSG00000104341	0.2	0	3690	4613	None
ENSG00000104343	0.3	0	3309.33	4150	None
ENSG00000104381	0.7	0	2049.67	2375	None
ENSG00000104388	1	0	741.6	788	None
ENSG00000104408	0.8	0	2153	2503	None
ENSG00000104412	0.2	0	4047.2	5014	None
ENSG00000104419	0.8	0	520.375	552	None
ENSG00000104427	0.3	0	3516	4384	None
ENSG00000104435	1	0.1	390.9	418	None
ENSG00000104442	0.1	0	3855	4810	None
ENSG00000104490	0.3	0	167.667	191	None
ENSG00000104517	0.5	0	2845.8	3526	None
ENSG00000104529	0.9	0	1562	1743	None
ENSG00000104549	0.3	0	3715	4642	None
ENSG00000104613	0.3	0	3344	4189	None
ENSG00000104643	0.3	0	4400	5378	None
ENSG00000104660	0.4	0	3063	3823	None
ENSG00000104671	0.2	0	3373.43	4222	None
ENSG00000104687	0.4	0	2844.5	3524	None
ENSG00000104695	0.9	0	1870.4	2125	None
ENSG00000104722	1	0	505.7	534	None
ENSG00000104723	1	0	408.3	446	None
ENSG00000104763	0.9	0	1841.8	2083	None
ENSG00000104765	0.7	0	2771.8	3412	None
ENSG00000104805	0.6	0	2747.89	3371	None
ENSG00000104823	0.6	0	2508.56	3036	None
ENSG00000104824	0.9	0	2298.5	2721	None
ENSG00000104833	0.9	0	1021.2	1074	None
ENSG00000104852	0.7	0	2288.4	2706	None
ENSG00000104853	1	0	1281.9	1405	None
ENSG00000104863	0.4	0	2918.2	3628	None
ENSG00000104872	0.1	0	3098	3874	None
ENSG00000104886	0.1	0	4420.5	5395	None
ENSG00000104888	0.6	0.6	17.6667	26	None
ENSG00000104904	1	0	380.3	411	None
ENSG00000104946	0.3	0	4246	5238	None
ENSG00000104960	0.8	0	1479.9	1629	None
ENSG00000104964	1	0	943.4	997	None
ENSG00000104967	0.6	0	2133.33	2477	None
ENSG00000104969	0.3	0	3215.33	4021	None
ENSG00000104976	0.1	0	2750	3376	None
ENSG00000104979	0.7	0	2357.9	2807	None
ENSG00000105058	0.2	0	4002.75	4964	None
ENSG00000105063	0.3	0	3363	4210	None
ENSG00000105088	0.7	0	1717.43	1940	None
ENSG00000105135	0.3	0	3501	4371	None
ENSG00000105143	0.3	0	2046	2367	None
ENSG00000105176	0.1	0	4781	5602	None
ENSG00000105185	0.7	0	2474.67	2989	None
ENSG00000105197	0.4	0	2935.2	3653	None
ENSG00000105202	0.2	0	4322	5315	None
ENSG00000105220	1	0	372.2	407	None
ENSG00000105221	0.1	0	3260	4081	None
ENSG00000105223	1	0	268.3	295	None
ENSG00000105245	0.4	0	2878	3577	None
ENSG00000105254	0.8	0	2214.4	2598	None
ENSG00000105258	0.6	0	2013.8	2324	None
ENSG00000105270	1	0	1064.4	1119	None
ENSG00000105290	1	0	604.2	639	None
ENSG00000105323	0.4	0	3320.67	4162	None
ENSG00000105364	0.5	0	2740.17	3360	None
ENSG00000105373	0.6	0	2843	3519	None
ENSG00000105376	1	0	597.3	629	None
ENSG00000105379	0.7	0	2610.7	3167	None
ENSG00000105393	0.7	0	2589.78	3142	None
ENSG00000105401	0.8	0	2314.9	2749	None
ENSG00000105402	1	0	1538.2	1703	None
ENSG00000105404	1	0	1677.4	1890	None
ENSG00000105409	1	0	303.7	332	None
ENSG00000105429	0.6	0	2350.29	2796	None
ENSG00000105438	0.4	0	3836.5	4793	None
ENSG00000105472	0.1	0	2165	2519	None
ENSG00000105479	0.1	0.1	27	39	None
ENSG00000105516	0.8	0	1597.89	1791	None
ENSG00000105518	1	0	1649.1	1850	None
ENSG00000105519	0.3	0.3	8.33333	10	None
ENSG00000105520	1	0	902.8	959	None
ENSG00000105568	1	0	300.8	329	None
ENSG00000105576	0.9	0	1993.5	2300	None
ENSG00000105583	0.8	0	2155.1	2506	None
ENSG00000105618	0.3	0	3800.5	4752	None
ENSG00000105647	0.7	0	1794.62	2037	None
ENSG00000105649	1	0	601.7	633	None
ENSG00000105655	0.1	0	3928	4880	None
ENSG00000105662	0.8	0	1767.2	2001	None
ENSG00000105669	0.5	0	2298.5	2721	None
ENSG00000105671	0	0	5121	5719	None
ENSG00000105677	0.8	0	2287.7	2704	None
ENSG00000105695	1	0.5	181.6	200	None
ENSG00000105696	1	0	204.3	238	None
ENSG00000105698	0.6	0	2421.8	2909	None
ENSG00000105700	0.2	0	4446	5414	None
ENSG00000105701	0.9	0	1355.8	1500	None
ENSG00000105711	0.7	0	1729.57	1960	None
ENSG00000105723	0.6	0	2492.67	3009	None
ENSG00000105726	0.1	0	3528	4394	None
ENSG00000105737	0.5	0	1936.4	2225	None
ENSG00000105767	0.7	0	2706.8	3316	None
ENSG00000105778	0.5	0	2428.5	2921	None
ENSG00000105784	0.3	0	2122.33	2468	None
ENSG00000105819	0.3	0	4077	5046	None
ENSG00000105835	0.2	0	3653.5	4556	None
ENSG00000105854	0.8	0	1498.4	1653	None
ENSG00000105855	0.7	0	2472	2986	None
ENSG00000105887	1	0	347.9	375	None
ENSG00000105894	1	0	1344.6	1483	None
ENSG00000105926	0.5	0	2378.5	2843	None
ENSG00000105953	0.4	0	2741.14	3361	None
ENSG00000105963	0.4	0	3343.67	4188	None
ENSG00000105968	0.7	0	2039.2	2362	None
ENSG00000105983	0.8	0	1888.44	2148	None
ENSG00000105993	0.8	0	1534	1701	None
ENSG00000106009	0.1	0	4408	5385	None
ENSG00000106028	0.6	0	2596	3146	None
ENSG00000106052	0.9	0	1802.3	2040	None
ENSG00000106066	0.1	0	3209	4014	None
ENSG00000106070	0.8	0	2011	2321	None
ENSG00000106078	0.7	0	2246	2636	None
ENSG00000106089	0.1	0	3585	4472	None
ENSG00000106105	0.8	0	2113.12	2460	None
ENSG00000106123	1	0	559.9	586	None
ENSG00000106153	1	0	708.8	739	None
ENSG00000106211	1	0	1224.1	1328	None
ENSG00000106236	0.4	0	1387.25	1525	None
ENSG00000106244	0.5	0	3294	4126	None
ENSG00000106245	0.7	0	2421.57	2908	None
ENSG00000106261	0.3	0	3430.83	4284	None
ENSG00000106263	0.4	0	3336.75	4180	None
ENSG00000106278	0.9	0	1492.44	1645	None
ENSG00000106290	0.2	0	2789.5	3438	None
ENSG00000106299	0.9	0	1491.3	1642	None
ENSG00000106351	0.2	0	3792.5	4738	None
ENSG00000106355	0.2	0	3696.75	4618	None
ENSG00000106367	1	0	519.5	550	None
ENSG00000106399	0.4	0	3297.6	4132	None
ENSG00000106400	0.5	0	2476.9	2992	None
ENSG00000106415	0.4	0	1562.25	1744	None
ENSG00000106443	0.7	0	2655.89	3233	None
ENSG00000106460	0.5	0	2814.9	3476	None
ENSG00000106477	0.2	0	3311	4152	None
ENSG00000106524	0.3	0	2923	3637	None
ENSG00000106537	0.9	0	1141.11	1212	None
ENSG00000106538	0.4	0	399	435	None
ENSG00000106588	0.8	0	2460.1	2965	None
ENSG00000106591	0.2	0	3093.5	3863	None
ENSG00000106603	0.4	0	3437.25	4292	None
ENSG00000106605	0.3	0	3606.33	4496	None
ENSG00000106608	0.2	0	4019	4984	None
ENSG00000106609	0.8	0	1718.4	1944	None
ENSG00000106615	0.9	0	1395.4	1534	None
ENSG00000106617	1	0	1037.2	1091	None
ENSG00000106624	0.4	0.1	278.75	304	None
ENSG00000106628	0.3	0	3948.25	4903	None
ENSG00000106635	0.4	0	2955.6	3677	None
ENSG00000106636	0.1	0	4494.67	5447	None
ENSG00000106665	0.4	0	3261.5	4084	None
ENSG00000106682	1	0	1185.7	1286	None
ENSG00000106688	0.7	0	2069.86	2398	None
ENSG00000106689	0.2	0	3831.5	4782	None
ENSG00000106701	0.3	0	3724.33	4656	None
ENSG00000106723	1	0	1584.3	1774	None
ENSG00000106771	0.8	0	1931	2211	None
ENSG00000106772	0.5	0	2887.11	3586	None
ENSG00000106780	0.2	0	3814.8	4769	None
ENSG00000106803	0.6	0	1884.14	2143	None
ENSG00000106823	0.1	0	103	125	None
ENSG00000106829	1	0	740.6	786	None
ENSG00000106853	0.2	0	2353	2802	None
ENSG00000106976	1	0	297.2	326	None
ENSG00000106991	0.1	0	3027	3776	None
ENSG00000106992	0.7	0.1	1277.67	1400	None
ENSG00000106993	0.2	0	4155	5138	None
ENSG00000107105	0.6	0	1111.83	1171	None
ENSG00000107130	1	0	490.8	520	None
ENSG00000107140	0.3	0	3689.25	4611	None
ENSG00000107147	0.1	0	2481	2996	None
ENSG00000107164	0.1	0	4707	5574	None
ENSG00000107175	0.3	0	3661.5	4567	None
ENSG00000107186	0.3	0	1576	1761	None
ENSG00000107223	1	0	1729.2	1959	None
ENSG00000107262	0.4	0	2630.2	3192	None
ENSG00000107263	0.9	0	1744.9	1969	None
ENSG00000107281	0.9	0	975.3	1032	None
ENSG00000107282	0.6	0	2306.57	2737	None
ENSG00000107290	0.2	0	4431.67	5401	None
ENSG00000107295	0.9	0	999	1052	None
ENSG00000107317	1	0.4	159.7	183	None
ENSG00000107331	1	0	877.5	941	None
ENSG00000107341	0.4	0	3105.11	3881	None
ENSG00000107362	0.1	0	3755	4696	None
ENSG00000107372	1	0	536	562	None
ENSG00000107404	0.4	0	3779.75	4719	None
ENSG00000107518	0.7	0	1769.57	2003	None
ENSG00000107560	0.6	0	1772.86	2011	None
ENSG00000107562	0.2	0	1981.5	2286	None
ENSG00000107581	0.5	0	2684.3	3276	None
ENSG00000107669	0.4	0	2686.4	3282	None
ENSG00000107679	0.5	0	2888.89	3588	None
ENSG00000107742	1	0	371.7	405	None
ENSG00000107745	0.5	0	2547	3085	None
ENSG00000107758	0.9	0	714.9	751	None
ENSG00000107771	0.4	0	3268.12	4097	None
ENSG00000107796	0.1	0	311	342	None
ENSG00000107798	0.4	0	1508	1670	None
ENSG00000107829	0.2	0	4352.5	5334	None
ENSG00000107854	0.5	0	2450.67	2953	None
ENSG00000107862	0.1	0	4129.5	5115	None
ENSG00000107863	1	0	2052.1	2382	None
ENSG00000107864	0.2	0	3805	4760	None
ENSG00000107872	0.5	0	2907.5	3610	None
ENSG00000107874	0.5	0	2977.33	3703	None
ENSG00000107897	0	0	4945	5674	None
ENSG00000107902	1	0	671	705	None
ENSG00000107929	0.2	0	4013	4977	None
ENSG00000107954	0.7	0	1893.33	2152	None
ENSG00000107957	0	0	4839	5628	None
ENSG00000107959	0.2	0	4648.33	5532	None
ENSG00000108010	0.2	0	4406.33	5384	None
ENSG00000108018	0.3	0	1461.33	1607	None
ENSG00000108055	0.2	0	4275	5271	None
ENSG00000108061	0.3	0	3610	4499	None
ENSG00000108091	1	0	994.3	1047	None
ENSG00000108094	0.4	0	3286.5	4122	None
ENSG00000108100	0.8	0	1965	2262	None
ENSG00000108106	0.4	0	3190.5	3989	None
ENSG00000108175	0.3	0	3406.17	4260	None
ENSG00000108176	0.5	0	2169.29	2525	None
ENSG00000108179	0.1	0	3621	4520	None
ENSG00000108219	0.1	0	1877	2132	None
ENSG00000108231	1	0	782.4	829	None
ENSG00000108256	0.3	0	3481.5	4341	None
ENSG00000108262	0.7	0	1723.3	1949	None
ENSG00000108309	1	0	761.5	810	None
ENSG00000108312	0.4	0	3171.83	3960	None
ENSG00000108344	0.5	0	3120.67	3901	None
ENSG00000108349	0.3	0	3811.6	4767	None
ENSG00000108352	0.3	0	2346.67	2793	None
ENSG00000108370	0.6	0	1177.83	1264	None
ENSG00000108387	1	0.7	143.6	169	None
ENSG00000108389	0	0	5083.5	5712	None
ENSG00000108395	1	0	1561.7	1742	None
ENSG00000108424	0.5	0	2694.7	3298	None
ENSG00000108439	0.3	0	3040.2	3796	None
ENSG00000108465	0.5	0	2550.83	3092	None
ENSG00000108468	0.3	0	3282.67	4116	None
ENSG00000108509	0.3	0	2683.33	3272	None
ENSG00000108510	0.1	0	4587.67	5501	None
ENSG00000108518	0.6	0	2552	3095	None
ENSG00000108523	0.3	0	3942.25	4893	None
ENSG00000108528	0.7	0	2398.44	2876	None
ENSG00000108551	0.8	0	1457.75	1600	None
ENSG00000108557	0.8	0	1869.5	2122	None
ENSG00000108561	0.4	0	2789.88	3439	None
ENSG00000108582	0.3	0	3537.75	4408	None
ENSG00000108588	1	0	1605.2	1799	None
ENSG00000108641	0.6	0	1376.17	1516	None
ENSG00000108654	1	0	732.4	773	None
ENSG00000108669	0.5	0	3006.71	3749	None
ENSG00000108671	0.1	0	4632	5524	None
ENSG00000108679	0.4	0	2507	3033	None
ENSG00000108773	0.4	0	2940.25	3663	None
ENSG00000108774	0.4	0	2750.3	3379	None
ENSG00000108797	1	0	1346.2	1486	None
ENSG00000108819	0.9	0	2377.8	2840	None
ENSG00000108826	0.4	0	3720.2	4649	None
ENSG00000108828	0.5	0	2743.29	3363	None
ENSG00000108829	0.1	0	4122	5103	None
ENSG00000108830	0.5	0	2837.2	3510	None
ENSG00000108840	0.2	0	3557.67	4439	None
ENSG00000108848	0.8	0	1986.7	2292	None
ENSG00000108852	0	0	4883.5	5651	None
ENSG00000108861	0.5	0	3097.43	3872	None
ENSG00000108883	0.1	0	4533	5468	None
ENSG00000108924	1	0	1132.1	1199	None
ENSG00000108946	1	0	728.3	770	None
ENSG00000108947	1	0	907.9	964	None
ENSG00000108953	1	0	947.9	1003	None
ENSG00000108960	1	0	428.8	465	None
ENSG00000108961	0.3	0	3396	4249	None
ENSG00000109046	0.8	0	2135.7	2480	None
ENSG00000109062	0.3	0	3564.6	4445	None
ENSG00000109099	1	0	922.3	976	None
ENSG00000109103	0.2	0	3505.5	4375	None
ENSG00000109107	1	0	514.6	543	None
ENSG00000109111	0.3	0	3970.25	4937	None
ENSG00000109133	0.6	0	2413.7	2897	None
ENSG00000109158	1	0	617	650	None
ENSG00000109180	1	0	605.6	644	None
ENSG00000109184	0.3	0	3830.25	4779	None
ENSG00000109189	0.5	0	2738.43	3357	None
ENSG00000109270	0.3	0	3680	4596	None
ENSG00000109332	0.8	0	2078.9	2414	None
ENSG00000109339	1	0	1674.1	1885	None
ENSG00000109390	1	0	1008.2	1062	None
ENSG00000109436	0.4	0	3115.2	3894	None
ENSG00000109466	1	0	745.7	791	None
ENSG00000109472	1	0.5	101.5	124	None
ENSG00000109501	1	0.1	289.9	315	None
ENSG00000109536	0.3	0	4126.67	5110	None
ENSG00000109572	0.5	0	2652.3	3230	None
ENSG00000109606	0.3	0	3217.88	4024	None
ENSG00000109654	1	0	1809.3	2050	None
ENSG00000109670	0.4	0	2213.25	2594	None
ENSG00000109689	0.3	0	3348.67	4194	None
ENSG00000109736	0.2	0	3236.33	4048	None
ENSG00000109738	1	0	1074.2	1129	None
ENSG00000109756	0.8	0	2414.5	2899	None
ENSG00000109794	0.2	0	3842	4801	None
ENSG00000109832	0.3	0	2873.67	3568	None
ENSG00000109846	1	0.7	78.3	94	None
ENSG00000109881	0.1	0	2797	3450	None
ENSG00000109919	0.3	0	3556.6	4438	None
ENSG00000109929	0.6	0	2705.9	3315	None
ENSG00000109956	0.7	0	2243.8	2633	None
ENSG00000109971	1	0.1	196.9	230	None
ENSG00000110011	0	0	5112	5718	None
ENSG00000110013	0.2	0	4359	5340	None
ENSG00000110048	0.2	0	3356	4203	None
ENSG00000110066	0.1	0	4933	5669	None
ENSG00000110075	0.1	0	4674.5	5554	None
ENSG00000110076	1	0	1663.2	1862	None
ENSG00000110107	0.6	0	2313	2744	None
ENSG00000110195	0.1	0.1	31	43	None
ENSG00000110200	0	0	4271.5	5265	None
ENSG00000110237	1	0	949.3	1006	None
ENSG00000110315	0.4	0	2939.1	3661	None
ENSG00000110318	0.2	0	1946.5	2238	None
ENSG00000110321	0.9	0	1726.8	1954	None
ENSG00000110330	0.1	0	4347.5	5331	None
ENSG00000110344	0.5	0	3271.14	4101	None
ENSG00000110367	0.9	0	1936	2223	None
ENSG00000110422	0.3	0	3247.33	4068	None
ENSG00000110427	1	0	1336	1472	None
ENSG00000110429	1	0	949.4	1007	None
ENSG00000110435	0.4	0	2859	3538	None
ENSG00000110436	1	1	36.5	46	None
ENSG00000110442	0.1	0	4488	5442	None
ENSG00000110514	0.8	0	2495.7	3015	None
ENSG00000110536	0.3	0	3885	4833	None
ENSG00000110651	1	0	713.9	750	None
ENSG00000110675	1	0	201.4	237	None
ENSG00000110696	0.8	0	1861.1	2115	None
ENSG00000110697	0.3	0	2542	3080	None
ENSG00000110711	0.1	0	4357.33	5337	None
ENSG00000110717	1	0	978.3	1036	None
ENSG00000110721	0.1	0	3761.67	4701	None
ENSG00000110768	0.2	0	4486.5	5441	None
ENSG00000110786	1	0.8	63.4	71	None
ENSG00000110799	0.6	0	1649.67	1852	None
ENSG00000110881	0.4	0	3509.5	4380	None
ENSG00000110888	0.3	0	3261.5	4084	None
ENSG00000110906	0.1	0	4433.5	5403	None
ENSG00000110911	0.1	0	4562	5483	None
ENSG00000110917	0.6	0	2833.75	3504	None
ENSG00000110925	0.3	0	3832	4783	None
ENSG00000110931	1	0	582.4	610	None
ENSG00000110955	1	0	282.1	306	None
ENSG00000110958	0.9	0	1761.6	1996	None
ENSG00000110987	0.4	0	3622.5	4522	None
ENSG00000111011	0.5	0	3265.43	4092	None
ENSG00000111142	0.2	0	3855.4	4812	None
ENSG00000111144	0.3	0	3621.67	4521	None
ENSG00000111218	0.8	0	972.625	1030	None
ENSG00000111229	1	0	889.9	949	None
ENSG00000111237	0.5	0	2593.11	3144	None
ENSG00000111262	0.7	0	1049.14	1108	None
ENSG00000111269	0.6	0	2460.56	2966	None
ENSG00000111275	1	0	1178.3	1265	None
ENSG00000111276	0.7	0	2782.5	3429	None
ENSG00000111328	1	0	1354.2	1499	None
ENSG00000111361	0.2	0	4098	5074	None
ENSG00000111371	0.8	0	1910.56	2180	None
ENSG00000111412	0.1	0	4868	5643	None
ENSG00000111481	0.5	0	2502.62	3026	None
ENSG00000111530	0.7	0	1869.8	2123	None
ENSG00000111540	0.5	0	2948.1	3673	None
ENSG00000111596	0	0	4618.5	5515	None
ENSG00000111605	0.5	0	2686.29	3281	None
ENSG00000111639	0.6	0	2748.6	3373	None
ENSG00000111640	1	0.3	238.8	263	None
ENSG00000111642	0.6	0	2429.6	2924	None
ENSG00000111652	0.4	0	3034.5	3783	None
ENSG00000111666	0.5	0	2844	3522	None
ENSG00000111667	0.6	0	2745.44	3367	None
ENSG00000111669	1	0	397.5	432	None
ENSG00000111670	0.8	0	1654.2	1855	None
ENSG00000111674	1	0	195.4	224	None
ENSG00000111676	0.4	0	2611.89	3169	None
ENSG00000111678	0.9	0	1439.4	1583	None
ENSG00000111716	1	0	511.1	539	None
ENSG00000111726	0.8	0	1994.7	2301	None
ENSG00000111731	0.1	0	3376	4226	None
ENSG00000111752	0.1	0	2987	3716	None
ENSG00000111775	1	0	646.3	677	None
ENSG00000111785	0.7	0	1302.57	1433	None
ENSG00000111786	0.5	0	3098.75	3876	None
ENSG00000111790	0.7	0	2654.14	3232	None
ENSG00000111802	0.1	0	3375	4223	None
ENSG00000111832	0.3	0	3958.5	4917	None
ENSG00000111843	0.3	0	4010	4973	None
ENSG00000111875	0.2	0	4269	5262	None
ENSG00000111885	1	0	352.7	380	None
ENSG00000111897	1	0	545.2	571	None
ENSG00000111906	0.6	0	2869.71	3559	None
ENSG00000111907	1	0	239.9	269	None
ENSG00000111911	0.1	0	3578.78	4464	None
ENSG00000111912	0.8	0	2111	2458	None
ENSG00000111913	1	0	1501.8	1659	None
ENSG00000111961	0.3	0	3352	4199	None
ENSG00000112038	0.1	0	1475	1618	None
ENSG00000112062	0.2	0	4446	5414	None
ENSG00000112081	0.7	0	2255.6	2655	None
ENSG00000112096	1	0	915.1	971	None
ENSG00000112110	0.4	0	3781.5	4722	None
ENSG00000112137	1	0.3	141	163	None
ENSG00000112146	0.5	0	3003.78	3746	None
ENSG00000112159	0.2	0	4449	5420	None
ENSG00000112186	1	0	665.6	698	None
ENSG00000112200	0.1	0	4625.33	5521	None
ENSG00000112232	0.1	0	2890	3590	None
ENSG00000112237	0.3	0	4318	5313	None
ENSG00000112290	1	0	249.7	279	None
ENSG00000112294	0.9	0	1483.8	1634	None
ENSG00000112304	0.2	0	4105.67	5084	None
ENSG00000112305	0	0	4858	5637	None
ENSG00000112308	0.9	0	2294.4	2718	None
ENSG00000112309	0.2	0	1245.5	1352	None
ENSG00000112320	0.2	0	3548.8	4423	None
ENSG00000112335	0.8	0	1252.7	1362	None
ENSG00000112339	0.2	0	4126	5107	None
ENSG00000112367	0.3	0	1894.33	2155	None
ENSG00000112379	0.9	0	2024.3	2337	None
ENSG00000112511	0.2	0	3651.67	4555	None
ENSG00000112514	1	0	888.1	948	None
ENSG00000112531	1	0	438.9	472	None
ENSG00000112541	1	0	246.1	275	None
ENSG00000112562	0.1	0	879	942	None
ENSG00000112576	0.6	0	2330.38	2770	None
ENSG00000112584	0.2	0	4085	5053	None
ENSG00000112640	0.7	0	2152	2500	None
ENSG00000112651	0.1	0	4061.33	5033	None
ENSG00000112667	0.6	0	1967.14	2263	None
ENSG00000112695	1	0	661.5	691	None
ENSG00000112697	1	0	646.8	678	None
ENSG00000112701	0.2	0	3985.75	4949	None
ENSG00000112715	0.2	0	2445.5	2944	None
ENSG00000112739	0.4	0	2761.86	3398	None
ENSG00000112796	0.2	0	3530	4400	None
ENSG00000112851	0.7	0	1845.5	2093	None
ENSG00000112972	0.8	0	1676.9	1889	None
ENSG00000112977	0.1	0	4700	5570	None
ENSG00000112981	0.2	0	1310.5	1437	None
ENSG00000112983	0.3	0	4314.33	5309	None
ENSG00000112992	0.6	0	2946.29	3670	None
ENSG00000112996	0.4	0	2561.75	3110	None
ENSG00000113013	0.8	0	1921	2198	None
ENSG00000113048	0.3	0	3820	4773	None
ENSG00000113068	0.6	0	3055.67	3810	None
ENSG00000113140	1	0.1	344.9	372	None
ENSG00000113141	0.5	0	2370.71	2826	None
ENSG00000113161	0.9	0	1511.9	1677	None
ENSG00000113163	0.9	0	1809.2	2048	None
ENSG00000113231	0.9	0	836	891	None
ENSG00000113240	0.1	0	3716	4645	None
ENSG00000113269	0.9	0	2310.33	2740	None
ENSG00000113296	0.1	0	3281	4112	None
ENSG00000113312	0.2	0	3572.6	4459	None
ENSG00000113327	1	0	482.1	508	None
ENSG00000113360	0.1	0	3428	4279	None
ENSG00000113384	0.3	0	3912.5	4866	None
ENSG00000113387	1	0	626.8	660	None
ENSG00000113391	0.1	0	4660	5541	None
ENSG00000113441	0.3	0	3833.25	4785	None
ENSG00000113522	0.3	0	2965.25	3689	None
ENSG00000113552	0.3	0	3030.25	3780	None
ENSG00000113558	1	0	891.4	950	None
ENSG00000113575	0.9	0	1325.9	1458	None
ENSG00000113578	0.8	0	813.125	864	None
ENSG00000113580	0.2	0	3165.5	3956	None
ENSG00000113583	0.2	0	3829.5	4778	None
ENSG00000113594	0.7	0	2599.25	3151	None
ENSG00000113595	0.5	0	2733.86	3351	None
ENSG00000113597	0.2	0	4079.33	5049	None
ENSG00000113621	0.6	0	2620.44	3183	None
ENSG00000113638	0.5	0	2350.62	2798	None
ENSG00000113645	0.2	0	3567	4454	None
ENSG00000113648	1	0	1785.7	2029	None
ENSG00000113649	0.4	0	2684	3274	None
ENSG00000113657	0.7	0	1458.57	1602	None
ENSG00000113712	0.6	0	2371.3	2827	None
ENSG00000113719	0.1	0	2742	3362	None
ENSG00000113732	0.5	0	3448.8	4307	None
ENSG00000113742	0.8	0	2204.56	2581	None
ENSG00000113749	0.1	0	1717	1937	None
ENSG00000113758	1	0	1218.4	1317	None
ENSG00000113763	0.1	0	3449	4308	None
ENSG00000113811	0.7	0	1884.6	2144	None
ENSG00000113845	0.1	0	4425.25	5396	None
ENSG00000113851	0.3	0	3982.4	4946	None
ENSG00000113966	0.2	0	3305	4145	None
ENSG00000114021	0.2	0	3721	4650	None
ENSG00000114023	1	0	1267.3	1386	None
ENSG00000114030	0.3	0	3836.67	4795	None
ENSG00000114062	0.7	0	2140.8	2484	None
ENSG00000114098	0.2	0	4207.67	5210	None
ENSG00000114115	0.5	0	1271	1392	None
ENSG00000114120	0.3	0	3858.8	4819	None
ENSG00000114125	0.6	0	2204.5	2580	None
ENSG00000114166	0.3	0	4006	4967	None
ENSG00000114209	0.2	0	4227.33	5229	None
ENSG00000114279	1	0	1123.5	1185	None
ENSG00000114315	0.1	0	1000	1054	None
ENSG00000114331	0.3	0	4167	5154	None
ENSG00000114353	0.7	0	2035.2	2358	None
ENSG00000114354	0.6	0	2725.78	3340	None
ENSG00000114383	0.4	0	3203	4007	None
ENSG00000114405	0.5	0	3092	3858	None
ENSG00000114416	0.3	0	3788.6	4733	None
ENSG00000114439	0.3	0	4059.25	5030	None
ENSG00000114446	0.2	0	1415	1554	None
ENSG00000114473	0.1	0	224	252	None
ENSG00000114503	0.5	0	2710	3320	None
ENSG00000114544	0.8	0	2262.33	2670	None
ENSG00000114573	1	0	871.8	938	None
ENSG00000114626	0.7	0	1649	1849	None
ENSG00000114631	0.9	0	1567.11	1750	None
ENSG00000114646	1	0	925.8	984	None
ENSG00000114650	0.2	0	3663	4571	None
ENSG00000114670	0.1	0	297	325	None
ENSG00000114686	0.4	0	2901.6	3600	None
ENSG00000114742	0.4	0	3120.5	3900	None
ENSG00000114745	0.1	0	3202	4006	None
ENSG00000114757	0.2	0	337.5	368	None
ENSG00000114770	1	0	1478.7	1626	None
ENSG00000114784	1	0	825.8	881	None
ENSG00000114790	0.1	0	3640	4540	None
ENSG00000114796	0.2	0	4633.33	5526	None
ENSG00000114812	0.1	0	1834	2077	None
ENSG00000114850	0.7	0	2834.1	3505	None
ENSG00000114853	0.1	0	4626.33	5522	None
ENSG00000114857	0.5	0	3365.8	4212	None
ENSG00000114861	1	0	537.7	563	None
ENSG00000114867	0.4	0	3506	4376	None
ENSG00000114902	0.6	0	1919.7	2195	None
ENSG00000114923	1	0	816.9	868	None
ENSG00000114942	0.9	0	1343.2	1481	None
ENSG00000114948	1	0	665.8	699	None
ENSG00000114956	0.7	0	2298.12	2720	None
ENSG00000114999	0.5	0	2773.2	3414	None
ENSG00000115053	0.6	0	2369	2822	None
ENSG00000115073	0.9	0	1975.2	2277	None
ENSG00000115091	0.6	0	2712.56	3323	None
ENSG00000115128	0.6	0	2689.78	3290	None
ENSG00000115155	0.6	0	861.833	927	None
ENSG00000115159	0.6	0	1823.17	2068	None
ENSG00000115204	0.1	0	4742	5585	None
ENSG00000115216	0.4	0	3435	4289	None
ENSG00000115226	0.4	0	3222.8	4032	None
ENSG00000115233	0.5	0	2877	3575	None
ENSG00000115234	0.6	0	2650.4	3228	None
ENSG00000115239	0.1	0	4165	5151	None
ENSG00000115241	0.2	0	3956	4912	None
ENSG00000115252	0.1	0	561	587	None
ENSG00000115266	0.7	0	2520.6	3047	None
ENSG00000115286	0.7	0	2207.5	2587	None
ENSG00000115295	0.9	0	1647	1845	None
ENSG00000115306	0.9	0	1503.7	1663	None
ENSG00000115307	0.4	0	3433.5	4286	None
ENSG00000115310	1	0	255.5	283	None
ENSG00000115350	0.2	0	4223.6	5221	None
ENSG00000115355	0.8	0	2239.1	2625	None
ENSG00000115365	0.8	0	1267.6	1388	None
ENSG00000115380	1	0	810	862	None
ENSG00000115392	0.3	0	3606.67	4497	None
ENSG00000115414	0.9	0	1285.78	1411	None
ENSG00000115415	0.3	0	3654	4558	None
ENSG00000115419	1	0	840.7	897	None
ENSG00000115446	0.3	0	3839.25	4796	None
ENSG00000115461	0.9	0	1184.1	1281	None
ENSG00000115464	0.3	0	3815.6	4771	None
ENSG00000115468	0.7	0	586	617	None
ENSG00000115484	0.8	0	2027.3	2345	None
ENSG00000115504	0.2	0	4660	5541	None
ENSG00000115520	0.2	0	4367	5350	None
ENSG00000115524	0.8	0	2425.2	2916	None
ENSG00000115525	0.6	0	2046.2	2368	None
ENSG00000115526	0	0	4999	5693	None
ENSG00000115540	0.5	0	3125.33	3908	None
ENSG00000115541	0.7	0	1917.8	2190	None
ENSG00000115561	1	0	830.5	886	None
ENSG00000115649	0.1	0	4465	5428	None
ENSG00000115652	0.1	0	2876	3572	None
ENSG00000115657	0.4	0	2876.75	3574	None
ENSG00000115677	1	0	1665.3	1866	None
ENSG00000115685	1	0	492.3	522	None
ENSG00000115694	0.9	0	1623.7	1815	None
ENSG00000115738	0.5	0	1962.2	2258	None
ENSG00000115756	0.8	0.1	1181.75	1277	None
ENSG00000115762	1	0	747.3	795	None
ENSG00000115806	0.2	0	3786.5	4731	None
ENSG00000115808	0.6	0	2281.71	2694	None
ENSG00000115839	0.3	0	3265.17	4091	None
ENSG00000115840	0.6	0	2831.29	3497	None
ENSG00000115866	0.5	0	2697.38	3302	None
ENSG00000115875	0.5	0	2585	3134	None
ENSG00000115896	0.1	0	4436	5407	None
ENSG00000115902	1	0	1027.7	1081	None
ENSG00000115944	1	0	1132.9	1200	None
ENSG00000115947	0.4	0	3214	4018	None
ENSG00000115966	0.4	0	2934.8	3652	None
ENSG00000115977	0.9	0	1771.2	2008	None
ENSG00000115993	0.2	0	4308.67	5301	None
ENSG00000116001	0.3	0	3490.75	4355	None
ENSG00000116005	0.7	0	2930.71	3649	None
ENSG00000116016	1	0	1628.7	1822	None
ENSG00000116030	0.8	0	2427.8	2920	None
ENSG00000116044	0.2	0	3799	4748	None
ENSG00000116095	0.3	0	3122.2	3903	None
ENSG00000116106	0.7	0	1560.71	1740	None
ENSG00000116120	0.4	0	3009.75	3751	None
ENSG00000116133	1	0	1460.3	1605	None
ENSG00000116141	0.1	0	3226	4034	None
ENSG00000116147	0.5	0	3019.75	3763	None
ENSG00000116161	1	0	1345	1485	None
ENSG00000116171	0.5	0	2463	2969	None
ENSG00000116199	0.4	0	2946.4	3671	None
ENSG00000116209	0.9	0	1816.1	2059	None
ENSG00000116221	0.3	0	3964	4925	None
ENSG00000116237	1	0	1979	2281	None
ENSG00000116254	0.3	0	1564	1747	None
ENSG00000116260	0.2	0	4662.67	5544	None
ENSG00000116266	0.2	0	3832	4783	None
ENSG00000116288	1	0	1131.4	1195	None
ENSG00000116299	0.5	0	1669.8	1877	None
ENSG00000116337	1	0	650.1	679	None
ENSG00000116350	0.2	0	4515	5459	None
ENSG00000116459	1	0	1185.7	1286	None
ENSG00000116473	0.1	0	4393.25	5376	None
ENSG00000116489	0.2	0	3856	4814	None
ENSG00000116497	0.1	0	2161	2512	None
ENSG00000116521	0.2	0	4050.4	5020	None
ENSG00000116539	0.7	0	2195.9	2565	None
ENSG00000116544	0.2	0	1767.5	2002	None
ENSG00000116560	0.8	0	1928.7	2209	None
ENSG00000116574	0.6	0	692.5	722	None
ENSG00000116584	0.4	0	2875.33	3570	None
ENSG00000116586	0.5	0	2818.33	3480	None
ENSG00000116604	1	0	948.9	1004	None
ENSG00000116641	0.2	0	3756.5	4697	None
ENSG00000116649	1	0	1314.8	1444	None
ENSG00000116661	1	0	1347.8	1490	None
ENSG00000116675	1	0	1491.4	1643	None
ENSG00000116679	1	0	1206.2	1301	None
ENSG00000116688	0.7	0	2215.5	2599	None
ENSG00000116698	0.4	0	3434.5	4288	None
ENSG00000116729	0.7	0	1428.14	1568	None
ENSG00000116731	0.3	0	2814	3473	None
ENSG00000116741	1	0	843.9	902	None
ENSG00000116750	0.3	0	3061.33	3819	None
ENSG00000116752	0.5	0	2775.25	3418	None
ENSG00000116754	0.7	0	2197.3	2568	None
ENSG00000116786	0.2	0	3836.33	4792	None
ENSG00000116852	0.1	0	4840	5629	None
ENSG00000116857	0.9	0	1602.5	1794	None
ENSG00000116871	0.7	0	2207	2585	None
ENSG00000116885	0.1	0	1521	1688	None
ENSG00000116898	0.2	0	4303.67	5297	None
ENSG00000116906	0.1	0	4024.5	4991	None
ENSG00000116918	1	0	2176.2	2535	None
ENSG00000116954	0.2	0	4775.33	5596	None
ENSG00000116977	0.4	0	2875.75	3571	None
ENSG00000116983	1	0	369.2	398	None
ENSG00000117016	0.3	0	2570.33	3115	None
ENSG00000117020	0.7	0	2642.67	3214	None
ENSG00000117054	0.3	0	3300.75	4137	None
ENSG00000117069	0.9	0	832	889	None
ENSG00000117114	0.2	0	2425.5	2917	None
ENSG00000117115	0.4	0	940.5	994	None
ENSG00000117118	0.5	0	2942.75	3664	None
ENSG00000117133	0.5	0	1794.6	2036	None
ENSG00000117139	0.1	0	3965	4929	None
ENSG00000117152	0.7	0.1	859.857	923	None
ENSG00000117155	1	0	771.8	818	None
ENSG00000117318	0.4	0.1	571.25	597	None
ENSG00000117335	0.2	0	3912	4865	None
ENSG00000117362	0.1	0	4359	5340	None
ENSG00000117394	1	0	1789.8	2033	None
ENSG00000117395	0.5	0	2360	2809	None
ENSG00000117408	0.5	0	2904.29	3606	None
ENSG00000117410	1	0	868.1	932	None
ENSG00000117411	0	0	4206	5208	None
ENSG00000117419	0.8	0	1878.1	2134	None
ENSG00000117448	0.3	0	3600	4491	None
ENSG00000117450	1	0	1712	1930	None
ENSG00000117480	0.3	0	3015.6	3757	None
ENSG00000117500	0.1	0	4724	5578	None
ENSG00000117505	0.3	0	3728.33	4663	None
ENSG00000117519	0.8	0	1556.56	1733	None
ENSG00000117523	0.3	0	3023.67	3772	None
ENSG00000117525	0.8	0	1638.88	1832	None
ENSG00000117528	0.2	0	4172.5	5162	None
ENSG00000117533	0.2	0	4224	5222	None
ENSG00000117569	0.3	0	4006.6	4968	None
ENSG00000117592	0.8	0	1622	1814	None
ENSG00000117598	0.1	0	1786	2030	None
ENSG00000117600	1	0	406.4	445	None
ENSG00000117614	0.3	0	3611	4500	None
ENSG00000117616	0.7	0	2352.44	2801	None
ENSG00000117625	0.1	0	4371.33	5354	None
ENSG00000117632	1	0.3	189.7	214	None
ENSG00000117640	0.6	0	2242.8	2628	None
ENSG00000117643	0.1	0	2881	3582	None
ENSG00000117691	0.9	0	1742.6	1967	None
ENSG00000117713	0.4	0	3050.57	3805	None
ENSG00000117748	0.6	0	2290.29	2712	None
ENSG00000117751	0.1	0	4428	5399	None
ENSG00000117758	0.4	0	3157.5	3944	None
ENSG00000117862	0.1	0	4204	5202	None
ENSG00000117868	0.6	0	2112.57	2459	None
ENSG00000117899	0.2	0	4382.25	5364	None
ENSG00000117906	1	0	708.3	738	None
ENSG00000117984	1	0	1353	1498	None
ENSG00000118046	0.2	0	4049	5018	None
ENSG00000118058	0.6	0	3074.43	3835	None
ENSG00000118096	0.2	0	690.5	719	None
ENSG00000118160	1	0	1318.6	1448	None
ENSG00000118200	0.9	0	1568.3	1752	None
ENSG00000118257	0.1	0	653	684	None
ENSG00000118271	0.2	0.2	9	12	None
ENSG00000118276	0.4	0	2290.4	2713	None
ENSG00000118363	0.7	0	2511.3	3039	None
ENSG00000118402	0.5	0	2469.5	2981	None
ENSG00000118418	0.7	0	1807.2	2043	None
ENSG00000118432	0.8	0	786	832	None
ENSG00000118473	1	0	735.5	777	None
ENSG00000118482	0.2	0	4085.5	5055	None
ENSG00000118515	0.7	0	3099.57	3877	None
ENSG00000118518	0.2	0	4127.25	5113	None
ENSG00000118523	0.2	0	474	502	None
ENSG00000118564	0.5	0	2910.2	3616	None
ENSG00000118579	0.2	0	3963.25	4923	None
ENSG00000118680	1	0	1461.2	1606	None
ENSG00000118689	0.5	0	3427	4278	None
ENSG00000118705	0.8	0	2021	2333	None
ENSG00000118733	0.2	0	2804.5	3462	None
ENSG00000118777	0.2	0	3331.5	4173	None
ENSG00000118785	1	0	369.8	401	None
ENSG00000118816	1	0	1725.4	1953	None
ENSG00000118873	0.4	0	3742.25	4677	None
ENSG00000118939	0.1	0	3093	3862	None
ENSG00000118946	1	0	1184.7	1283	None
ENSG00000118971	1	0	1263.7	1381	None
ENSG00000119013	0.7	0	2167.6	2521	None
ENSG00000119048	1	0	1405.6	1547	None
ENSG00000119125	1	0	415.8	451	None
ENSG00000119138	0.9	0	1504.56	1665	None
ENSG00000119147	0.1	0	257	284	None
ENSG00000119185	1	0	1405.9	1549	None
ENSG00000119242	0.8	0	2409	2889	None
ENSG00000119280	0.5	0	1968	2265	None
ENSG00000119318	0.6	0	2380.4	2847	None
ENSG00000119335	0.9	0	1877.7	2133	None
ENSG00000119383	0.6	0	2338.6	2777	None
ENSG00000119396	0.7	0	2220.9	2602	None
ENSG00000119411	0.2	0	1346.5	1487	None
ENSG00000119414	0.3	0	3552.14	4429	None
ENSG00000119421	0.9	0	1384.1	1520	None
ENSG00000119487	0.4	0	2959	3681	None
ENSG00000119537	0.1	0	4192.8	5186	None
ENSG00000119541	0.2	0	4041	5002	None
ENSG00000119547	0.3	0	1401	1542	None
ENSG00000119559	0.1	0	4764	5591	None
ENSG00000119596	0.3	0	4017.5	4982	None
ENSG00000119632	0.8	0	1681.25	1895	None
ENSG00000119640	0.2	0	2720	3331	None
ENSG00000119650	0.3	0	3268.67	4098	None
ENSG00000119655	0.5	0	2698	3304	None
ENSG00000119661	0.3	0	2386	2855	None
ENSG00000119669	0.4	0	3326	4167	None
ENSG00000119698	0.8	0	1548.12	1715	None
ENSG00000119705	0.9	0	1642.8	1837	None
ENSG00000119707	0.7	0	2574.6	3122	None
ENSG00000119711	0.9	0	2178.1	2537	None
ENSG00000119729	0.9	0	2172.4	2530	None
ENSG00000119760	0.4	0	3204.6	4009	None
ENSG00000119772	0.2	0	3580	4465	None
ENSG00000119782	0.9	0	1342	1478	None
ENSG00000119787	0.8	0	1537.38	1702	None
ENSG00000119801	0.7	0	1852.5	2098	None
ENSG00000119820	0.4	0	2780	3425	None
ENSG00000119844	0.3	0	3820	4773	None
ENSG00000119865	0.8	0	1773	2012	None
ENSG00000119866	0.7	0	1749	1974	None
ENSG00000119878	0.4	0	3627.83	4532	None
ENSG00000119888	0.1	0	2178	2536	None
ENSG00000119900	0.6	0	2147.89	2494	None
ENSG00000119906	0	0	3800	4750	None
ENSG00000119927	0.3	0	3192.33	3990	None
ENSG00000119938	0.2	0	3494	4364	None
ENSG00000119946	0.3	0	2087.33	2426	None
ENSG00000119950	0.5	0	3174.29	3961	None
ENSG00000119979	0.2	0	4171	5160	None
ENSG00000120049	1	0	294.8	322	None
ENSG00000120053	1	0	632.6	669	None
ENSG00000120129	0.7	0.1	895.857	955	None
ENSG00000120137	0.5	0	3170.5	3959	None
ENSG00000120162	0.6	0	2746.67	3370	None
ENSG00000120251	1	0.1	167.4	190	None
ENSG00000120256	1	0	1464.1	1610	None
ENSG00000120262	0.1	0.1	64	73	None
ENSG00000120265	1	0	492	521	None
ENSG00000120306	0.7	0	1872.11	2130	None
ENSG00000120438	0.6	0	2374	2834	None
ENSG00000120451	0.1	0	4781	5602	None
ENSG00000120509	0.1	0	4363	5347	None
ENSG00000120533	0.5	0	3077.5	3840	None
ENSG00000120675	0.4	0	3342.43	4185	None
ENSG00000120686	0.4	0	3347.14	4193	None
ENSG00000120688	0.1	0	4069	5037	None
ENSG00000120694	1	0.2	141.7	165	None
ENSG00000120697	0	0	5021	5698	None
ENSG00000120705	0.3	0	3757	4698	None
ENSG00000120727	0.6	0	2423.3	2912	None
ENSG00000120733	0.3	0	4020.75	4986	None
ENSG00000120738	0.5	0	1099.67	1156	None
ENSG00000120742	0.8	0	1906.4	2172	None
ENSG00000120805	0.8	0	2162.9	2515	None
ENSG00000120837	0.1	0	4775.5	5597	None
ENSG00000120860	0.4	0	3933.25	4887	None
ENSG00000120885	1	0.2	182.4	202	None
ENSG00000120899	1	0	567.7	591	None
ENSG00000120925	0	0	4573	5494	None
ENSG00000120948	0.6	0	2644.78	3219	None
ENSG00000120963	0.6	0	2047.7	2371	None
ENSG00000121022	0.2	0	3737.5	4672	None
ENSG00000121057	0.4	0	2577.5	3126	None
ENSG00000121067	0.3	0	4119.5	5101	None
ENSG00000121073	0.3	0	3528.25	4395	None
ENSG00000121310	0.1	0	1699	1917	None
ENSG00000121390	0.4	0	3415.75	4266	None
ENSG00000121410	0.1	0	3126	3910	None
ENSG00000121413	1	0	1157.7	1238	None
ENSG00000121579	0.5	0	3163.2	3952	None
ENSG00000121653	0.9	0	1809.2	2048	None
ENSG00000121671	1	0	1495.9	1649	None
ENSG00000121691	0.2	0	3489	4352	None
ENSG00000121741	0.7	0	2557	3102	None
ENSG00000121742	0.8	0	1342.5	1480	None
ENSG00000121749	0.1	0	4502	5452	None
ENSG00000121753	1	0	485.3	513	None
ENSG00000121766	0.5	0	2837	3509	None
ENSG00000121769	0.1	0	545	570	None
ENSG00000121774	0.7	0	1935.5	2222	None
ENSG00000121892	0.2	0	4155.67	5140	None
ENSG00000121900	0.1	0	2722	3335	None
ENSG00000121905	1	1	30.9	42	None
ENSG00000122012	1	0	320.9	350	None
ENSG00000122033	0.2	0	4391	5372	None
ENSG00000122034	0.4	0	3001.57	3741	None
ENSG00000122042	1	0	1167.3	1251	None
ENSG00000122068	0.4	0	3198.75	4000	None
ENSG00000122126	0.4	0	3088.75	3852	None
ENSG00000122140	0.2	0	2998	3732	None
ENSG00000122203	0.9	0	2135.6	2479	None
ENSG00000122218	0.8	0	2202.8	2576	None
ENSG00000122257	0.3	0	4108	5088	None
ENSG00000122359	0.9	0	1350.6	1493	None
ENSG00000122378	1	0	786.1	833	None
ENSG00000122390	0.2	0	4176.67	5166	None
ENSG00000122417	0.1	0	1836	2079	None
ENSG00000122490	0.4	0	3064.6	3827	None
ENSG00000122512	0.1	0	4836.5	5626	None
ENSG00000122515	0.2	0	3663	4571	None
ENSG00000122545	1	0	1131.3	1194	None
ENSG00000122550	0.3	0	3082.33	3848	None
ENSG00000122565	0.6	0	2552.8	3098	None
ENSG00000122566	0.8	0	1460.1	1604	None
ENSG00000122574	0.9	0	1155	1233	None
ENSG00000122584	0.4	0	2346.5	2792	None
ENSG00000122585	1	0.7	73	88	None
ENSG00000122642	0.1	0	3908	4859	None
ENSG00000122692	0.1	0	4631	5523	None
ENSG00000122705	0.9	0	2286.1	2701	None
ENSG00000122733	0.7	0	2073.75	2406	None
ENSG00000122756	0.2	0	4041.67	5005	None
ENSG00000122786	0.2	0	4217	5215	None
ENSG00000122862	0.2	0	2162	2514	None
ENSG00000122873	1	0	981.5	1041	None
ENSG00000122877	0.1	0	976	1033	None
ENSG00000122958	0.4	0	3218	4025	None
ENSG00000122966	1	0	1126.9	1189	None
[truncated: 9,461 more rows]
