# Supplementary material for: Spatiomolecular mapping reveals anatomical organization of heterogeneous cell types in the human nucleus accumbens
Source: bioRxiv. 2025 Sep 25:2025.09.10.675374. Originally published 2025 Sep 11. Preprint. [Version 2] doi: 10.1101/2025.09.10.675374 (PMC12439884; doi:10.1101/2025.09.10.675374)
Supplement: Supplement 6 [file media-6.csv]

	top	model_type	test	gene	stat	pval	fdr	gene_index	logFC	ensembl	results
1	1	enrichment	X1	KCTD17	8.55279269850094	1.35177106382681e-15	7.3125080088282e-12	13359	0.931955933338422	ENSG00000100379	c("X1_top1"; "X1-X3_top19"; "X1-X4_top2"; "X1-X5_top6"; "X1-X8_top4")
2	2	enrichment	X1	PRKCB	8.14545250325103	1.97270525729147e-14	5.54053998562882e-11	10272	1.32587338289171	ENSG00000166501	c("X1_top2"; "X1-X10_top2"; "X1-X2_top14"; "X1-X3_top5"; "X1-X4_top7"; "X1-X5_top5"; "X1-X8_top12"; "X4-X10_top13"; "X4-X3_top15")
3	3	enrichment	X1	PPP1R1A	8.10148426367155	2.62359471096138e-14	6.1405234210051e-11	8437	1.17324922307225	ENSG00000135447	c("X1_top3"; "X4_top8"; "X1-X3_top6"; "X1-X5_top3"; "X1-X7_top19"; "X4-X7_top17"; "X4-X3_top7")
4	4	enrichment	X1	SNN	7.5737190149733	7.51199697896131e-13	1.42709843723239e-09	10200	0.775653661520615	ENSG00000184602	c("X1_top4"; "X1-X4_top14"; "X1-X5_top11"; "X1-X8_top10")
5	5	enrichment	X1	ARPP19	7.54566534474537	8.94559598433684e-13	1.42709843723239e-09	9763	1.07511431300675	ENSG00000128989	c("X1_top5"; "X1-X10_top1"; "X1-X2_top9"; "X1-X3_top4"; "X1-X4_top17"; "X1-X7_top13"; "X1-X8_top7"; "X4-X10_top4"; "X5-X10_top20"; "X4-X2_top20"; "X4-X3_top6"; "X5-X3_top6")
6	6	enrichment	X1	PDE1B	7.54210042625655	9.1461126077701e-13	1.42709843723239e-09	8436	1.43666284144325	ENSG00000123360	c("X1_top6"; "X1-X7_top9"; "X1-X8_top19"; "X4-X7_top16")
7	7	enrichment	X1	FAM168B	7.35897161975325	2.83231700619213e-12	3.97742277179561e-09	1927	0.526281626229438	ENSG00000152102	c("X1_top7"; "X1-X4_top9")
8	8	enrichment	X1	HPCA	7.24728455430894	5.59711839035173e-12	6.55002779630911e-09	325	1.35492007027403	ENSG00000121905	c("X1_top8"; "X4_top20"; "X1-X10_top20")
9	9	enrichment	X1	CYP46A1	7.21198298842458	6.93255135683713e-12	7.48875528492798e-09	9530	1.09876299120214	ENSG00000036530	c("X1_top9"; "X1-X10_top7"; "X1-X2_top6"; "X1-X3_top10"; "X4-X10_top18"; "X4-X2_top12")
10	10	enrichment	X1	PPP1R1B	7.15097561290065	1.0019194749719e-11	1.0049967990736e-08	11041	1.13199460429096	ENSG00000131771	c("X1_top10"; "X4_top12"; "X1-X10_top15"; "X1-X2_top17"; "X1-X3_top17"; "X1-X7_top1"; "X1-X8_top2"; "X4-X7_top2"; "X4-X8_top12"; "X5-X7_top14"; "X4-X10_top19"; "X4-X2_top13")
11	11	enrichment	X1	CKB	7.08887705300628	1.45468916501166e-11	1.36187999628392e-08	9561	0.493755651440428	ENSG00000166165	c("X1_top11"; "X1-X4_top15"; "X1-X5_top1"; "X1-X7_top8"; "X1-X8_top18"; "X1-X9_top4"; "X2-X9_top11"; "X4-X7_top18"; "X4-X9_top7")
12	12	enrichment	X1	MXRA7	7.06821680686275	1.64608527247158e-11	1.4447484675824e-08	11399	0.796417749613588	ENSG00000182534	c("X1_top12"; "X1-X3_top20"; "X1-X4_top1"; "X1-X5_top17"; "X1-X7_top2"; "X4-X7_top8")
13	13	enrichment	X1	COCH	6.9838120220069	2.72110388826833e-11	2.24779187664424e-08	9212	1.66053188659179	ENSG00000100473	c("X1_top13"; "X1-X3_top2"; "X1-X4_top19"; "X4-X3_top4"; "X5-X3_top5")
14	14	enrichment	X1	TOMM70	6.95046828491444	3.31532635336494e-11	2.58650711001688e-08	2751	0.886894466251157	ENSG00000154174	c("X1_top14"; "X1-X10_top12"; "X1-X4_top11")
15	15	enrichment	X1	NGEF	6.92516867179734	3.84981449279442e-11	2.82769939359051e-08	2286	1.23885075195192	ENSG00000066248	X1_top15
16	16	enrichment	X1	PTPN5	6.91753243743553	4.02720130113296e-11	2.82769939359051e-08	7470	1.18631702051989	ENSG00000110786	c("X1_top16"; "X1-X10_top3"; "X1-X2_top4"; "X1-X4_top4"; "X1-X7_top4"; "X1-X8_top16"; "X1-X9_top10"; "X4-X7_top13"; "X5-X7_top17"; "X4-X2_top10")
17	17	enrichment	X1	RASD2	6.8799593636712	5.02416016845686e-11	3.24915395906995e-08	13343	1.70549736525641	ENSG00000100302	X1_top17
18	18	enrichment	X1	CAMKK2	6.87773767540035	5.0901792422943e-11	3.24915395906995e-08	8781	1.16086700247544	ENSG00000110931	c("X1_top18"; "X1-X5_top9")
19	19	enrichment	X1	GNG7	6.85784540661405	5.72064257363013e-11	3.49282537658643e-08	11782	0.845399735715237	ENSG00000176533	c("X1_top19"; "X4_top15"; "X1-X7_top16"; "X1-X8_top14"; "X4-X7_top6")
20	20	enrichment	X1	PPP3CA	6.84162492234743	6.29110045007143e-11	3.68108015084804e-08	3452	1.18883709807642	ENSG00000138814	c("X1_top20"; "X1-X10_top6"; "X1-X2_top3"; "X1-X7_top6"; "X1-X8_top5"; "X1-X9_top6"; "X4-X7_top11"; "X4-X9_top8"; "X4-X10_top16"; "X4-X2_top3")
21	21	enrichment	X1	ARNT2	6.82020452024296	7.13093758798180e-11	4.00559026192114e-08	9943	0.566126520567889	ENSG00000172379	c("X1-X3_top3"; "X4-X3_top3"; "X5-X3_top2")
22	22	enrichment	X1	LPL	6.78862012850127	8.57411546676549e-11	4.63101167306876e-08	5745	1.85113562445813	ENSG00000175445	c("X1-X3_top8"; "X4-X3_top19")
23	23	enrichment	X1	ST8SIA3	6.75973103176976	1.01436026442678e-10	5.27580044197974e-08	11648	1.04555904667162	ENSG00000177511	c("X1-X10_top13"; "X1-X2_top19")
24	24	enrichment	X1	C20orf27	6.74479367236326	1.10626785219974e-10	5.5213230952661e-08	12700	0.934584522494386	ENSG00000101220	c("X1-X7_top3"; "X4-X7_top3"; "X5-X7_top6")
25	25	enrichment	X1	PTPN7	6.73958550392605	1.1402005964731e-10	5.5213230952661e-08	1157	2.29171921333309	ENSG00000143851	character(0)
26	26	enrichment	X1	NRGN	6.66158279973102	1.7893998658497e-10	8.10598139229914e-08	8074	1.06541522315841	ENSG00000154146	X1-X5_top8
27	27	enrichment	X1	ZMAT2	6.6305593021395	2.13865097907276e-10	9.38533615597462e-08	4099	0.509289361920446	ENSG00000146007	character(0)
28	28	enrichment	X1	CA12	6.55556113237336	3.28360992582977e-10	1.36058083291473e-07	9801	1.87078259508084	ENSG00000074410	X1-X3_top18
29	29	enrichment	X1	MAST3	6.55071668574436	3.37545152513891e-10	1.36058083291473e-07	12069	0.650268237598116	ENSG00000099308	c("X1-X10_top5"; "X1-X8_top1"; "X3-X8_top20"; "X4-X8_top6"; "X5-X8_top5"; "X4-X10_top5")
30	30	enrichment	X1	ADORA2A	6.54990747006577	3.39103675511043e-10	1.36058083291473e-07	13264	1.70131324938443	ENSG00000128271	c("X1-X3_top9"; "X5-X3_top12")
31	31	enrichment	X1	SCN4B	6.53559715657499	3.67861998078584e-10	1.39618541595069e-07	8021	2.1024589195653	ENSG00000177098	X1-X5_top12
32	32	enrichment	X1	SLC9A7	6.53071257224626	3.7821626735805e-10	1.39770816908134e-07	13629	1.07306358237613	ENSG00000065923	c("X1-X10_top16"; "X1-X3_top16"; "X1-X7_top5"; "X1-X9_top17"; "X4-X7_top5"; "X5-X7_top12")
33	33	enrichment	X1	DGKB	6.51402261098841	4.15801956606124e-10	1.49720689144097e-07	5095	1.309004867016	ENSG00000136267	character(0)
34	34	enrichment	X1	ATP2B2	6.48827304980513	4.81095304010788e-10	1.68661414013247e-07	2382	0.925326748573073	ENSG00000157087	c("X1-X4_top13"; "X1-X9_top19")
35	35	enrichment	X1	SLC25A23	6.48415765107656	4.92424551345376e-10	1.68661414013247e-07	11855	0.584110333029725	ENSG00000125648	c("X4_top17"; "X1-X3_top14"; "X4-X10_top17")
36	36	enrichment	X1	FAM171A1	6.4471267553093	6.06884952756272e-10	2.02916318846579e-07	6818	0.624668381488403	ENSG00000148468	X1-X8_top9
37	37	enrichment	X1	DDIT4L	6.41409804841217	7.30753841616522e-10	2.31814249199398e-07	3450	2.30205912805574	ENSG00000145358	X1-X5_top20
38	38	enrichment	X1	LRPAP1	6.41381561891683	7.31913372177585e-10	2.31814249199398e-07	3190	0.830993536920233	ENSG00000163956	c("X1-X4_top5"; "X1-X5_top13"; "X1-X9_top13"; "X3-X7_top13"; "X3-X9_top16")
39	39	enrichment	X1	SYNDIG1L	6.41117659762723	7.42835662890616e-10	2.31814249199398e-07	9415	1.21919850209873	ENSG00000183379	X4-X7_top19
40	40	enrichment	X1	AC009041.2	6.38478591153861	8.61245883524876e-10	2.62923390050866e-07	10074	0.695939233367986	ENSG00000260807	X1-X8_top3
41	41	enrichment	X1	INPP5A	6.37892776158876	8.89942048726872e-10	2.65903323197265e-07	7304	1.18442012891979	ENSG00000068383	character(0)
42	42	enrichment	X1	PDP1	6.36038987427631	9.87071778391162e-10	2.88780187165564e-07	5994	1.13564462996842	ENSG00000164951	character(0)
43	43	enrichment	X1	CALB1	6.34614449245355	1.06870818514611e-09	3.06283041714426e-07	5982	1.27746779614482	ENSG00000104327	c("X1-X3_top1"; "X1-X7_top11"; "X4-X7_top14"; "X4-X3_top1"; "X5-X3_top1")
44	44	enrichment	X1	RGS14	6.27968273738638	1.54588752039208e-09	4.34177968977321e-07	4256	1.40637571242942	ENSG00000169220	character(0)
45	45	enrichment	X1	DKK3	6.2552608463654	1.76930034244726e-09	4.76997271026961e-07	7436	0.863083703613338	ENSG00000050165	c("X1-X10_top8"; "X1-X2_top1"; "X1-X4_top3"; "X1-X7_top18"; "X1-X9_top1"; "X3-X9_top2"; "X4-X9_top1"; "X5-X9_top3"; "X3-X2_top3"; "X4-X2_top1"; "X5-X2_top18"; "all_top8")
46	46	enrichment	X1	GPR88	6.25078755780976	1.81352154366819e-09	4.76997271026961e-07	680	1.37062164970821	ENSG00000181656	character(0)
47	47	enrichment	X1	RAP1GAP	6.24873107510145	1.8342129627185e-09	4.76997271026961e-07	195	0.87989014592834	ENSG00000076864	c("X1-X10_top10"; "X1-X2_top7"; "X1-X4_top10"; "X1-X8_top11"; "X1-X9_top12"; "X5-X8_top19"; "X5-X9_top17"; "X5-X10_top8"; "X5-X2_top14")
48	48	enrichment	X1	TPBG	6.23998467935763	1.92483091721712e-09	4.91461828554183e-07	4726	2.20303771213408	ENSG00000146242	X1-X5_top14
49	49	enrichment	X1	CAMK4	6.22883219035504	2.04676411721261e-09	5.13262651750299e-07	3956	1.06837139045943	ENSG00000152495	character(0)
50	50	enrichment	X1	TLE4	6.21902155714235	2.160263136115e-09	5.23318803404402e-07	6379	0.676217372985953	ENSG00000106829	c("X5_top20"; "X1-X8_top8"; "X5-X8_top3"; "X5-X3_top17")
51	51	enrichment	X1	TAC1	6.20789166600041	2.29650267514374e-09	5.46606560458366e-07	5376	1.22872544904923	ENSG00000006128	character(0)
52	52	enrichment	X1	RCN1	6.1880815286957	2.56012720034219e-09	5.9919777124009e-07	7501	0.869880385593074	ENSG00000049449	c("X1-X2_top18"; "X1-X7_top14")
53	53	enrichment	X1	SLMAP	6.17852303673151	2.69771689269733e-09	6.21049808592601e-07	2680	0.907344380557377	ENSG00000163681	character(0)
54	54	enrichment	X1	BCR	6.09756376872988	4.19364681490387e-09	9.49861003575726e-07	13251	0.700493072196873	ENSG00000186716	character(0)
55	55	enrichment	X1	PHYHIP	6.06814508589263	4.91793471749603e-09	1.09623106726661e-06	5760	0.952114166150655	ENSG00000168490	c("X1-X2_top12"; "X1-X9_top11"; "X4-X9_top12"; "X4-X2_top11")
56	56	enrichment	X1	CELF1	6.06272132738606	5.06423580331476e-09	1.11120411540546e-06	7568	0.595628193714466	ENSG00000149187	character(0)
57	57	enrichment	X1	DOCK4	6.0461281165921	5.5387820612701e-09	1.19663256132948e-06	5497	1.08045180281605	ENSG00000128512	character(0)
58	58	enrichment	X1	RABL6	6.01986500997175	6.38018999633343e-09	1.35753042603804e-06	6719	0.48375839881043	ENSG00000196642	character(0)
59	59	enrichment	X1	MME	6.01444520845321	6.56879047746148e-09	1.37679887574614e-06	2972	2.14444300369755	ENSG00000196549	character(0)
60	60	enrichment	X1	ANO3	6.00761456087091	6.8142708273266e-09	1.40724713570805e-06	7482	1.75269424316532	ENSG00000134343	character(0)
61	61	enrichment	X1	MCTP1	5.96651176968971	8.49249261312426e-09	1.69131100031132e-06	3923	1.39466585007932	ENSG00000175471	character(0)
62	62	enrichment	X1	PDE10A	5.96522467516046	8.55109884085336e-09	1.69131100031132e-06	4997	1.53275388803849	ENSG00000112541	character(0)
63	63	enrichment	X1	ARPP21	5.95579325612902	8.99278447711018e-09	1.7299407179734e-06	2464	1.17731339328531	ENSG00000172995	c("X5_top15"; "X1-X2_top20"; "X1-X7_top15"; "X4-X7_top12"; "X5-X7_top7"; "X5-X10_top10"; "X4-X2_top18"; "X5-X2_top15")
64	64	enrichment	X1	PENK	5.94696210987104	9.42654421613422e-09	1.78887784361044e-06	5890	1.35032754326663	ENSG00000181195	c("X5_top12"; "X1-X3_top11"; "X1-X7_top7"; "X4-X7_top7"; "X5-X7_top1"; "X5-X3_top4")
65	65	enrichment	X1	NCDN	5.93682416186544	9.94974828425603e-09	1.86267003972225e-06	342	0.940821050753604	ENSG00000020129	c("X1-X10_top9"; "X1-X2_top2"; "X1-X4_top16"; "X1-X7_top12"; "X1-X9_top5"; "X4-X9_top9"; "X5-X7_top10"; "X5-X9_top8"; "X5-X10_top9"; "X4-X2_top2"; "X5-X2_top5")
66	66	enrichment	X1	STRIP2	5.93287498156991	1.01611552551453e-08	1.86267003972225e-06	5550	1.34820955698228	ENSG00000128578	character(0)
67	67	enrichment	X1	MPRIP	5.93191295974395	1.02133157486729e-08	1.86267003972225e-06	10867	0.365076025889371	ENSG00000133030	character(0)
68	68	enrichment	X1	PRXL2A	5.92465337296847	1.06154610259546e-08	1.91119127163436e-06	7049	0.461763769782601	ENSG00000122378	character(0)
69	69	enrichment	X1	PPP3R1	5.90762732034441	1.162033141346e-08	2.03980392549024e-06	1666	1.01607629389827	ENSG00000221823	character(0)
70	70	enrichment	X1	RIC8B	5.89857632939823	1.21917841498514e-08	2.10839048513646e-06	8659	1.16807865798833	ENSG00000111785	character(0)
71	71	enrichment	X1	FBXL16	5.89673542716971	1.23113308966168e-08	2.10839048513646e-06	10065	0.880861332725513	ENSG00000127585	character(0)
72	72	enrichment	X1	ADAMTS19	5.88079416651171	1.3395622164235e-08	2.26644243436568e-06	4005	1.9809008837733	ENSG00000145808	character(0)
73	73	enrichment	X1	ATP1A1	5.87033424901015	1.41572306147996e-08	2.36678558956702e-06	779	0.723699611683238	ENSG00000163399	c("X1-X10_top19"; "X1-X2_top11"; "X1-X4_top8"; "X1-X9_top16")
74	74	enrichment	X1	ATP2B1	5.86736791146738	1.43808118184941e-08	2.37587929843662e-06	8593	1.2331830035695	ENSG00000070961	character(0)
75	75	enrichment	X1	CAMK2B	5.84400538666056	1.62665374651429e-08	2.65617425143025e-06	5204	0.863006405860041	ENSG00000058404	X1-X9_top14
76	76	enrichment	X1	EYA1	5.81873270291734	1.85785983991488e-08	2.99884203815227e-06	5935	1.91818170688169	ENSG00000104313	X1-X3_top12
77	77	enrichment	X1	DGKI	5.80838090383027	1.96156882302928e-08	3.1302626115682e-06	5584	1.15872768473328	ENSG00000157680	character(0)
78	78	enrichment	X1	KCNAB1	5.7877409894087	2.18550185020468e-08	3.44842724521621e-06	2978	1.42766466883165	ENSG00000169282	character(0)
79	79	enrichment	X1	DGKH	5.77342703226251	2.35526857964258e-08	3.67500407376897e-06	8955	1.23649579121523	ENSG00000102780	character(0)
80	80	enrichment	X1	MINK1	5.76773248755104	2.4263300578345e-08	3.744280549689e-06	10741	0.483976052357572	ENSG00000141503	character(0)
81	81	enrichment	X1	CHN1	5.75201000565674	2.6335749135485e-08	3.93439282031507e-06	2043	0.873211691257863	ENSG00000128656	c("X1-X8_top13"; "X7-X9_top18")
82	82	enrichment	X1	YJEFN3	5.72169785674075	3.08303279904105e-08	4.55737153651931e-06	12108	0.811024658782995	ENSG00000250067	character(0)
83	83	enrichment	X1	SDCBP	5.70120022654104	3.42852955672617e-08	4.96359181083563e-06	5894	0.654770758318893	ENSG00000137575	character(0)
84	84	enrichment	X1	CA11	5.64308377065757	4.62654785135383e-08	6.62965423230223e-06	12443	0.497801247921956	ENSG00000063180	character(0)
85	85	enrichment	X1	GAS7	5.64096958169009	4.67706868358803e-08	6.6343510629926e-06	10835	0.48768990671435	ENSG00000007237	X1-X8_top20
86	86	enrichment	X1	ATP2A2	5.63336294660682	4.86332691417846e-08	6.76195048077308e-06	8690	0.619388822398058	ENSG00000174437	c("X1-X4_top6"; "X1-X5_top18")
87	87	enrichment	X1	RBFOX1	5.63003393501463	4.94709972397707e-08	6.81099229645196e-06	10184	1.0332401453909	ENSG00000078328	character(0)
88	88	enrichment	X1	ADCY5	5.62688588654645	5.02761237873963e-08	6.85463695481947e-06	2831	0.981323429140174	ENSG00000173175	character(0)
89	89	enrichment	X1	FKBP1A	5.6236785787747	5.11095435462538e-08	6.9012626925004e-06	12673	0.793176326794454	ENSG00000088832	c("X1-X2_top16"; "X3-X2_top8"; "X4-X2_top9")
90	90	enrichment	X1	ARHGEF4	5.6004120470482	5.75720176021561e-08	7.69984612559122e-06	1926	0.487113514158807	ENSG00000136002	X1-X4_top12
91	91	enrichment	X1	PC	5.59593136821033	5.89049832809978e-08	7.80379886995332e-06	7771	0.472501432975519	ENSG00000173599	character(0)
92	92	enrichment	X1	MCTP2	5.59394738315102	5.9504769200095e-08	7.80958386800873e-06	10015	1.85342577767053	ENSG00000140563	character(0)
93	93	enrichment	X1	KLHL2	5.57412287518908	6.58345150578657e-08	8.40467359052371e-06	3605	0.595425454345253	ENSG00000109466	c("X3-X8_top18"; "X3-X10_top13")
94	94	enrichment	X1	PPP2R2C	5.56562804933054	6.87434597106577e-08	8.62915238506936e-06	3204	0.571076423208387	ENSG00000074211	character(0)
95	95	enrichment	X1	RASGRP2	5.56540404569988	6.88218377218378e-08	8.62915238506936e-06	7695	1.18563576734365	ENSG00000068831	character(0)
96	96	enrichment	X1	SYT2	5.50758592011755	9.22531235283757e-08	1.13362380514264e-05	1161	1.95630089286023	ENSG00000143858	character(0)
97	97	enrichment	X1	AMPD2	5.50634266309292	9.28339653858887e-08	1.13362380514264e-05	716	0.641547165198143	ENSG00000116337	character(0)
98	98	enrichment	X1	PNLDC1	5.49873790161329	9.64651745408055e-08	1.15782944109105e-05	4985	1.7073437956429	ENSG00000146453	character(0)
99	99	enrichment	X1	ONECUT2	5.48354428215738	1.04138945469296e-07	1.23934170442823e-05	11649	1.73976429780081	ENSG00000119547	character(0)
100	100	enrichment	X1	GNAL	5.47776196553032	1.07212895671045e-07	1.26520226378864e-05	11538	0.909599484994522	ENSG00000141404	c("X1-X2_top15"; "X1-X7_top10"; "X3-X7_top4"; "X4-X7_top4"; "X4-X9_top16"; "X5-X7_top5"; "X5-X9_top20"; "X3-X10_top20"; "X5-X10_top13"; "X3-X2_top15"; "X4-X2_top7"; "X5-X2_top13")
101	101	enrichment	X1	KHDC1L	5.47315922482757	1.09722757745944e-07	1.28403057252191e-05	4700	1.76561155635076	ENSG00000256980	character(0)
102	102	enrichment	X1	PCP4	5.46681560726416	1.13275878326309e-07	1.31465550358376e-05	13130	0.962887287642135	ENSG00000183036	c("X1-X7_top20"; "X4-X7_top10")
103	103	enrichment	X1	ADAMTS3	5.46038848029411	1.16989938766464e-07	1.34663090991595e-05	3353	1.90083947067651	ENSG00000156140	character(0)
104	104	enrichment	X1	CPNE5	5.45385909916782	1.20884404798358e-07	1.3801460947832e-05	4571	0.917479337648454	ENSG00000124772	c("X1-X9_top20"; "X4-X9_top20")
105	105	enrichment	X1	TESC	5.44027988185886	1.29392144513316e-07	1.4653660366133e-05	8738	1.16618115451187	ENSG00000088992	character(0)
106	106	enrichment	X1	PSD3	5.43557668485907	1.32472549443976e-07	1.48824960947341e-05	5742	0.624384194989162	ENSG00000156011	c("X1-X8_top6"; "X3-X8_top4"; "X5-X8_top8"; "X3-X10_top7")
107	107	enrichment	X1	SOWAHA	5.42562964300663	1.39224390049114e-07	1.53947095233048e-05	4023	0.80675835160688	ENSG00000198944	c("X1-X10_top18"; "X1-X8_top17"; "X5-X7_top18"; "X5-X8_top6"; "X3-X10_top18"; "X4-X10_top8"; "X5-X10_top4")
108	108	enrichment	X1	KCNIP2	5.40831889417706	1.51781456272212e-07	1.65229999258192e-05	7168	1.03407491411739	ENSG00000120049	character(0)
109	109	enrichment	X1	AP1S1	5.40445006401922	1.54734995922473e-07	1.67149503672253e-05	5439	0.703496901770372	ENSG00000106367	character(0)
110	110	enrichment	X1	ACAP3	5.39846736379878	1.59412712959585e-07	1.70887994510798e-05	14	0.457715101469273	ENSG00000131584	character(0)
111	111	enrichment	X1	GCNT4	5.38910243618116	1.67012390679082e-07	1.76342481376417e-05	3856	1.72130240359254	ENSG00000176928	character(0)
112	112	enrichment	X1	TSPAN7	5.35951155462205	1.93414443672968e-07	2.02695450186529e-05	13608	0.741818895013958	ENSG00000156298	c("X1-X10_top14"; "X1-X2_top10"; "X1-X9_top3"; "X3-X9_top20"; "X4-X9_top2"; "X5-X9_top2"; "X4-X10_top15"; "X5-X10_top3"; "X4-X2_top6"; "X5-X2_top7"; "all_top18")
113	113	enrichment	X1	GPR6	5.33527953975944	2.18019369836099e-07	2.26788593378395e-05	4811	1.40070381030222	ENSG00000146360	character(0)
114	114	enrichment	X1	ITPR1	5.33051916955519	2.23198586033529e-07	2.30468951740356e-05	2348	1.19778994093558	ENSG00000150995	character(0)
115	115	enrichment	X1	C1QTNF4	5.32126015143759	2.33617034502597e-07	2.39465986534304e-05	7572	0.785183169033778	ENSG00000172247	c("X1-X10_top11"; "X1-X8_top15"; "X1-X9_top9"; "X4-X9_top3"; "X5-X8_top4"; "X5-X9_top7"; "X4-X10_top2"; "X5-X10_top2"; "X4-X2_top8"; "X5-X2_top17")
116	116	enrichment	X1	WNT6	5.31147386678866	2.45142415209295e-07	2.49459053390155e-05	2212	1.73332673863126	ENSG00000115596	character(0)
117	117	enrichment	X1	PPP1R7	5.29893474379673	2.60719923224456e-07	2.5966594906674e-05	2325	0.584832638774392	ENSG00000115685	character(0)
118	118	enrichment	X1	OGA	5.26980333921684	3.0071513493755e-07	2.9531067412084e-05	7167	0.431685103181488	ENSG00000198408	character(0)
119	119	enrichment	X1	MTPN	5.26812802254232	3.03188084555791e-07	2.95671546626179e-05	5581	0.562604437798316	ENSG00000105887	character(0)
120	120	enrichment	X1	NPTN	5.26218415791039	3.12122279767869e-07	3.00214601012342e-05	9871	0.805470160690984	ENSG00000156642	c("X1-X2_top8"; "X1-X4_top20"; "X1-X9_top2"; "X3-X9_top3"; "X4-X9_top4"; "X5-X9_top13"; "X3-X2_top7"; "X4-X2_top16")
121	121	enrichment	X1	ANKS1B	5.25840060135512	3.17941982508028e-07	3.03429924777587e-05	8622	0.414893936257932	ENSG00000185046	character(0)
122	122	enrichment	X1	ITPKA	5.22843655298208	3.67906409447498e-07	3.42152960786173e-05	9679	1.25042812915534	ENSG00000137825	character(0)
123	123	enrichment	X1	LRRN1	5.22192023864675	3.79740957254559e-07	3.48542631550704e-05	2346	0.915130417521412	ENSG00000175928	character(0)
124	124	enrichment	X1	PASK	5.21570510659373	3.91372436108461e-07	3.54583427114266e-05	2324	1.50730162103356	ENSG00000115687	character(0)
125	125	enrichment	X1	CAP1	5.20817200668531	4.05934691538576e-07	3.63091775367913e-05	391	0.338423053047077	ENSG00000131236	X1-X5_top10
126	126	enrichment	X1	CRYM	5.19396720492847	4.3483829523553e-07	3.86483175948896e-05	10251	0.971791581580617	ENSG00000103316	c("X5_top4"; "X5-X8_top1"; "X5-X10_top5"; "X4-X2_top19"; "X5-X2_top6"; "X5-X3_top8")
127	127	enrichment	X1	CTXN1	5.17679953162901	4.72443338921446e-07	4.09538383239127e-05	11878	0.708757129126005	ENSG00000178531	c("X4-X9_top13"; "X5-X8_top13")
128	128	enrichment	X1	TPD52L1	5.156127409941	5.21924769166844e-07	4.49655799595705e-05	4863	0.977056278194623	ENSG00000111907	character(0)
129	129	enrichment	X1	OIP5-AS1	5.14125191604854	5.60604949675976e-07	4.80035079774374e-05	9676	0.381130880957824	ENSG00000247556	character(0)
130	130	enrichment	X1	NSG2	5.1290280396347	5.94458601859344e-07	5.02890490717516e-05	4230	0.807929627000755	ENSG00000170091	c("X1-X10_top17"; "X1-X2_top5"; "X1-X9_top7"; "X3-X9_top5"; "X4-X9_top6"; "X5-X9_top10"; "X3-X10_top10"; "X5-X10_top16"; "X3-X2_top2"; "X4-X2_top4"; "X5-X2_top12")
131	131	enrichment	X1	ELMOD1	5.11762786709364	6.27812400001172e-07	5.27926319354279e-05	7956	0.845833338031312	ENSG00000110675	X5-X2_top19
132	132	enrichment	X1	FLT4	5.10682456618651	6.61090295814265e-07	5.46385774924268e-05	4293	1.7446584414475	ENSG00000037280	character(0)
133	133	enrichment	X1	IL17RA	5.10676899450927	6.61265819385251e-07	5.46385774924268e-05	13181	1.50974302194776	ENSG00000177663	character(0)
134	134	enrichment	X1	TUNAR	5.10671484805716	6.61436884833195e-07	5.46385774924268e-05	9517	1.49074822042656	ENSG00000250366	character(0)
135	135	enrichment	X1	MAPK1	5.10511222470335	6.66519543641313e-07	5.47364558558769e-05	13242	0.720011193272162	ENSG00000100030	character(0)
136	136	enrichment	X1	ATP6V1H	5.07679381703286	7.62831643288353e-07	6.19216460502795e-05	5876	0.576773594570672	ENSG00000047249	character(0)
137	137	enrichment	X1	CIDEA	5.06277724583711	8.15364309577556e-07	6.58055229850438e-05	11542	1.78423705532269	ENSG00000176194	X1-X3_top13
138	138	enrichment	X1	FAM49B	5.0614594570067	8.20479769834861e-07	6.58399851873769e-05	6100	0.734270374244662	ENSG00000153310	character(0)
139	139	enrichment	X1	CAMKK1	5.05393463716762	8.50291211182327e-07	6.74612399922792e-05	10725	1.00843062122266	ENSG00000004660	character(0)
140	140	enrichment	X1	RANGAP1	5.03909640360757	9.12182086956892e-07	7.15629779169589e-05	13423	0.323369073559296	ENSG00000100401	character(0)
141	141	enrichment	X1	DACT2	5.02198666511805	9.88971054126549e-07	7.63083544675776e-05	5006	1.62233189530691	ENSG00000164488	character(0)
142	142	enrichment	X1	SLC12A5	5.01648196642396	1.01498119049551e-06	7.78873270935977e-05	12913	0.782863311369945	ENSG00000124140	character(0)
143	143	enrichment	X1	HACD2	4.99302523555992	1.13343668539948e-06	8.60370344489993e-05	2832	0.683368227036768	ENSG00000206527	character(0)
144	144	enrichment	X1	EGR3	4.98167359565659	1.19546453202959e-06	8.97749113544998e-05	5768	1.19980244212566	ENSG00000179388	character(0)
145	145	enrichment	X1	GRM5	4.9748192046306	1.23449623391516e-06	9.16593729767756e-05	7904	1.08888157544858	ENSG00000168959	character(0)
146	146	enrichment	X1	ZFAND5	4.97409116176367	1.23871375073965e-06	9.16593729767756e-05	6362	0.362592634566453	ENSG00000107372	character(0)
147	147	enrichment	X1	LAMP5	4.97384556347009	1.24013963295502e-06	9.16593729767756e-05	12725	0.963745985095798	ENSG00000125869	c("X5_top16"; "X3-X7_top6"; "X4-X7_top9"; "X5-X7_top2"; "X5-X8_top10"; "X5-X9_top16"; "X5-X10_top18"; "X5-X2_top16")
148	148	enrichment	X1	AL020994.2	4.96795947170065	1.27479200343643e-06	9.29726059525407e-05	13279	1.04013002245162	ENSG00000230051	character(0)
149	149	enrichment	X1	CAMKV	4.96772007303946	1.27622103342617e-06	9.29726059525407e-05	2598	0.744367382875854	ENSG00000164076	c("X5-X8_top15"; "X5-X10_top11"; "X4-X2_top17"; "X5-X2_top11")
150	150	enrichment	X1	DCTN1	4.96746100772037	1.27776920521544e-06	9.29726059525407e-05	1719	0.310424212533902	ENSG00000204843	character(0)
151	151	enrichment	X1	SH3RF2	4.955205626149	1.35312067830626e-06	9.69483351298714e-05	4126	1.74178258673354	ENSG00000156463	character(0)
152	152	enrichment	X1	PLK2	4.9498264014078	1.38753619214427e-06	9.86882825755211e-05	3801	1.09659732248388	ENSG00000145632	character(0)
153	153	enrichment	X1	MINDY4B	4.94912949755916	1.39205638315079e-06	9.86882825755211e-05	2960	1.72090550488658	ENSG00000214237	character(0)
154	154	enrichment	X1	STYK1	4.9481416494101	1.39848808890755e-06	9.86882825755211e-05	8221	1.74002516617821	ENSG00000060140	character(0)
155	155	enrichment	X1	DAB2IP	4.94003649293652	1.45235622616057e-06	0.000100967517247391	6548	0.908646065397076	ENSG00000136848	character(0)
156	156	enrichment	X1	PSD	4.93889679471195	1.4600899942657e-06	0.000101005141820065	7175	0.663772457491384	ENSG00000059915	character(0)
157	157	enrichment	X1	SMOC2	4.9268488309011	1.54432033870105e-06	0.000106308286844994	5007	1.67670571106918	ENSG00000112562	X5-X3_top20
158	158	enrichment	X1	B3GALT5	4.92421107679745	1.56337899519413e-06	0.000107095274290298	13128	1.44765888919811	ENSG00000183778	character(0)
159	159	enrichment	X1	HTR2C	4.91301313877065	1.64685138751701e-06	0.000111870222194464	13856	1.20692551323447	ENSG00000147246	character(0)
160	160	enrichment	X1	ABHD12B	4.91273007387492	1.64901630664773e-06	0.000111870222194464	9281	1.67689248311302	ENSG00000131969	character(0)
161	161	enrichment	X1	SIK3	4.9041732116703	1.71577505654908e-06	0.000115839563072686	8009	0.344822197248446	ENSG00000160584	character(0)
162	162	enrichment	X1	ABTB1	4.89801792800624	1.76540555450344e-06	0.00011779482725909	2854	0.642872707302735	ENSG00000114626	character(0)
163	163	enrichment	X1	ENTPD3	4.89644752983078	1.77828835568803e-06	0.00011779482725909	2494	1.34813067049623	ENSG00000168032	character(0)
164	164	enrichment	X1	SLK	4.88272486016831	1.89479756237969e-06	0.000124339449385504	7198	0.803690909790107	ENSG00000065613	character(0)
165	165	enrichment	X1	DGAT2	4.87704077758843	1.94518855053747e-06	0.000126464272292582	7860	1.15051081845759	ENSG00000062282	character(0)
166	166	enrichment	X1	NAT8L	4.87335257831437	1.97857581213775e-06	0.000128042120414057	3174	0.319865027232533	ENSG00000185818	character(0)
167	167	enrichment	X1	NUDCD3	4.85627299154547	2.14054605094049e-06	0.000136815262802374	5205	0.458678113761844	ENSG00000015676	character(0)
168	168	enrichment	X1	STRN	4.85044739762834	2.19866689149691e-06	0.000139080536744554	1546	0.547608612682624	ENSG00000115808	X1-X5_top15
169	169	enrichment	X1	PDZD2	4.84762605844749	2.2273600567713e-06	0.000140263754606455	3724	1.21703327301299	ENSG00000133401	character(0)
170	170	enrichment	X1	TOMM20	4.84484092573293	2.25603967993002e-06	0.000141435559041327	1346	0.360033461201619	ENSG00000173726	character(0)
171	171	enrichment	X1	DLC1	4.83535763047097	2.35639312867537e-06	0.000147070349804392	5730	0.798560987582804	ENSG00000164741	character(0)
172	172	enrichment	X1	SLITRK6	4.83409454230254	2.37008042402114e-06	0.000147083956155954	9049	1.686286242101	ENSG00000184564	character(0)
173	173	enrichment	X1	SEC14L1	4.83340739905483	2.37755878711112e-06	0.000147083956155954	11406	0.657651203890352	ENSG00000129657	character(0)
174	174	enrichment	X1	GABRD	4.83012918896802	2.41355131492673e-06	0.000148172348808536	41	0.820916414142571	ENSG00000187730	character(0)
175	175	enrichment	X1	PRKCG	4.82820157509823	2.43496033541095e-06	0.000148172348808536	12545	0.929302449962335	ENSG00000126583	character(0)
176	176	enrichment	X1	PLCB1	4.82804395859062	2.43671899100183e-06	0.000148172348808536	12723	0.885151895447615	ENSG00000182621	c("X3-X5_top16"; "X3-X8_top19"; "X3-X10_top15")
177	177	enrichment	X1	ITFG1	4.82704364689306	2.44790891715305e-06	0.000148172348808536	10384	0.622259195573152	ENSG00000129636	character(0)
178	178	enrichment	X1	SCIN	4.81611593406905	2.57342935635311e-06	0.000154264616318688	5092	1.53846265738712	ENSG00000006747	character(0)
179	179	enrichment	X1	CARNMT1	4.81542995027223	2.58151284162157e-06	0.000154264616318688	6368	1.24058618481897	ENSG00000156017	character(0)
180	180	enrichment	X1	PPP1R9A	4.80717329847424	2.68075176142829e-06	0.000159241200985885	5365	0.702246441705267	ENSG00000158528	character(0)
181	181	enrichment	X1	RGS8	4.80662492541372	2.68747166799506e-06	0.000159241200985885	1104	1.18805998161537	ENSG00000135824	character(0)
182	182	enrichment	X1	HDAC2	4.80122542247921	2.75451304937468e-06	0.000162527843497347	4830	0.363106324050827	ENSG00000196591	character(0)
183	183	enrichment	X1	PCDH20	4.78993735488562	2.8999238960497e-06	0.000169000456824182	9022	1.46792026591534	ENSG00000280165	character(0)
184	184	enrichment	X1	SORBS2	4.78990780979676	2.90031404220095e-06	0.000169000456824182	3655	0.869850765083972	ENSG00000154556	character(0)
185	185	enrichment	X1	DDN	4.78545515477018	2.95969470867895e-06	0.000171747904107349	8363	0.708872973170546	ENSG00000181418	character(0)
186	186	enrichment	X1	NCKAP1	4.78175118038823	3.00998353621967e-06	0.00017394732016104	2071	0.526276140615859	ENSG00000061676	character(0)
187	187	enrichment	X1	C6orf141	4.77727967718473	3.07179246476139e-06	0.000176791727797722	4663	1.48921526423374	ENSG00000197261	character(0)
188	188	enrichment	X1	TANC2	4.77549448544665	3.09680953421002e-06	0.000177504066485352	11273	0.696377869376702	ENSG00000170921	character(0)
189	189	enrichment	X1	PRKAG2	4.76503430442883	3.24739414284968e-06	0.000185378682715602	5669	0.987112557164968	ENSG00000106617	character(0)
190	190	enrichment	X1	ZNF365	4.74664285150211	3.5294553281294e-06	0.000200664539161624	6949	0.465403519579977	ENSG00000138311	character(0)
191	191	enrichment	X1	OSBPL8	4.7432297247006	3.58433870952943e-06	0.000202963179427104	8567	0.723704839494999	ENSG00000091039	character(0)
192	192	enrichment	X1	ABI2	4.74202561026347	3.60389671916947e-06	0.000203251090872678	2151	0.494784668450045	ENSG00000138443	character(0)
193	193	enrichment	X1	OBSCN-AS1	4.73479765381591	3.72347945470894e-06	0.00020915528792991	1304	1.55985188046403	ENSG00000162913	character(0)
194	194	enrichment	X1	NEDD4L	4.7315662739337	3.77817056413847e-06	0.000210543052508716	11652	0.687217161250749	ENSG00000049759	character(0)
195	195	enrichment	X1	AL731702.1	4.72727361974964	3.85202316061991e-06	0.000213810123496385	1297	1.51535099114042	ENSG00000286389	character(0)
196	196	enrichment	X1	CAMK1D	4.72407389319483	3.90797623963911e-06	0.000216061851705716	6801	0.891288411906653	ENSG00000183049	character(0)
197	197	enrichment	X1	SYNPO	4.71612927117825	4.05031232162551e-06	0.000221317260438082	4154	0.754913022701597	ENSG00000171992	character(0)
198	198	enrichment	X1	THY1	4.71285435473502	4.11042951218902e-06	0.000223731634262289	8052	0.664456684010484	ENSG00000154096	c("X1-X9_top8"; "X3-X9_top13"; "X4-X9_top11"; "X7-X9_top3")
199	199	enrichment	X1	PRKCH	4.7101952828585	4.15987373795987e-06	0.000225548675297955	9335	1.43805146338749	ENSG00000027075	character(0)
200	200	enrichment	X1	ACTN2	4.70750219453428	4.21053476197152e-06	0.000227417460239869	1358	0.950912315276108	ENSG00000077522	character(0)
201	201	enrichment	X1	MTHFD1	4.69961887492734	4.36227422880222e-06	0.000233586186958872	9347	0.803130915165687	ENSG00000100714	character(0)
202	202	enrichment	X1	C2CD2L	4.69467874009524	4.46003513169113e-06	0.000237243459675525	8042	0.720601803488876	ENSG00000172375	character(0)
203	203	enrichment	X1	FOXP1	4.68298284101949	4.6999778685126e-06	0.000248127027095949	2716	0.783726839620625	ENSG00000114861	character(0)
204	204	enrichment	X1	SORBS1	4.67809032298122	4.80399706088798e-06	0.000252668654404682	7106	0.657564215877098	ENSG00000095637	character(0)
205	205	enrichment	X1	ENC1	4.67657070214165	4.83675461100784e-06	0.000253442332098444	3851	1.02485753352433	ENSG00000171617	character(0)
206	206	enrichment	X1	GPR63	4.6612943195904	5.17824349289621e-06	0.000269326197669413	4768	1.55351528604218	ENSG00000112218	character(0)
207	207	enrichment	X1	AJ239322.1	4.65958544999837	5.2178575767186e-06	0.000270385143726418	1932	1.61119241411687	ENSG00000235615	character(0)
208	208	enrichment	X1	CNKSR2	4.6479216610654	5.49614368708943e-06	0.000280904167322593	13579	0.968300471250496	ENSG00000149970	character(0)
209	209	enrichment	X1	COL17A1	4.64772872922979	5.50086491588074e-06	0.000280904167322593	7199	1.53323044049983	ENSG00000065618	character(0)
210	210	enrichment	X1	DPP6	4.6433737926817	5.60847959458475e-06	0.000284887471454885	5675	0.719477903051591	ENSG00000130226	character(0)
211	211	enrichment	X1	MAN1A1	4.6428725417588	5.62099533198118e-06	0.000284887471454885	4851	1.20546693148892	ENSG00000111885	X5-X3_top18
212	212	enrichment	X1	AOAH	4.63933279394735	5.71014816827343e-06	0.000287410791136429	5171	1.36325788424974	ENSG00000136250	character(0)
213	213	enrichment	X1	FRRS1L	4.63381507165188	5.85184033149124e-06	0.000293490692054041	6492	0.673008536773931	ENSG00000260230	character(0)
214	214	enrichment	X1	LPCAT4	4.61889464621344	6.25215045309838e-06	0.0003120957016536	9635	0.829564419038807	ENSG00000176454	character(0)
215	215	enrichment	X1	ACTN1	4.6183500419603	6.26724972344338e-06	0.0003120957016536	9374	1.18187223833003	ENSG00000072110	character(0)
216	216	enrichment	X1	FHDC1	4.61336997156595	6.40696129624449e-06	0.000317870532081419	3574	1.42766175851463	ENSG00000137460	character(0)
217	217	enrichment	X1	ACE	4.59364482272796	6.99036572351383e-06	0.000337339195379054	11275	1.48812188070572	ENSG00000159640	character(0)
218	218	enrichment	X1	AK5	4.58933595913722	7.12444596476452e-06	0.000342632173572562	589	0.543020761887266	ENSG00000154027	X5-X8_top17
219	219	enrichment	X1	FTCD	4.5856657441782	7.24060178411161e-06	0.000347029934656244	13170	1.41338361236813	ENSG00000160282	character(0)
220	220	enrichment	X1	LINC01748	4.58326174679141	7.31766942086437e-06	0.000349042305236215	534	1.38293472848223	ENSG00000226476	character(0)
221	221	enrichment	X1	OPA1	4.58176572656722	7.36602677398716e-06	0.000349042305236215	3102	0.477841702403052	ENSG00000198836	character(0)
222	222	enrichment	X1	DMTN	4.58088838707071	7.39452876505461e-06	0.000349042305236215	5752	0.575387829668518	ENSG00000158856	X7-X9_top17
223	223	enrichment	X1	RBBP7	4.58058610417474	7.40437353729267e-06	0.000349042305236215	13566	0.426451540544518	ENSG00000102054	character(0)
224	224	enrichment	X1	ATP9A	4.58050966148195	7.4068651257133e-06	0.000349042305236215	12951	0.338309724101769	ENSG00000054793	character(0)
225	225	enrichment	X1	ANKRD33B	4.56924769349585	7.78288815016046e-06	0.000364316994309011	3701	1.40081093543308	ENSG00000164236	character(0)
226	226	enrichment	X1	YPEL1	4.56763702600973	7.83814485228826e-06	0.000365684611829515	13241	1.14729173451181	ENSG00000100027	character(0)
227	227	enrichment	X1	ZNF385B	4.56593167678025	7.89706100944752e-06	0.00036721333693931	2064	1.45663731237197	ENSG00000144331	character(0)
228	228	enrichment	X1	AKAP5	4.56440137526284	7.95029208157667e-06	0.000368468487463964	9349	1.08565674220441	ENSG00000179841	character(0)
229	229	enrichment	X1	KCNH4	4.54537107045947	8.6417713966067e-06	0.00039919867013996	11078	1.52539619231071	ENSG00000089558	character(0)
230	230	enrichment	X1	INF2	4.53995954983963	8.84873498800805e-06	0.000407418968644581	9575	0.542653050591467	ENSG00000203485	X1-X5_top4
231	231	enrichment	X1	RGS9	4.5375842397502	8.94107616685555e-06	0.000410325269971086	11298	1.20075896720971	ENSG00000108370	character(0)
232	232	enrichment	X1	GPR12	4.52489600025777	9.45024162689937e-06	0.00043227929370211	8898	1.14270810180785	ENSG00000132975	character(0)
233	233	enrichment	X1	HTR5A-AS1	4.52114492150296	9.60603057292035e-06	0.000437978854985456	5678	1.52446910967308	ENSG00000220575	character(0)
234	234	enrichment	X1	GIT1	4.52011530620762	9.64922223329034e-06	0.000438524361883806	10953	0.347728080148508	ENSG00000108262	character(0)
235	235	enrichment	X1	CDC40	4.51710536268754	9.77656035979402e-06	0.000442878184298669	4813	0.768312609941477	ENSG00000168438	character(0)
236	236	enrichment	X1	CA7	4.51503147361516	9.86523602304407e-06	0.000445458229812244	10471	1.436951177983	ENSG00000168748	character(0)
237	237	enrichment	X1	PRKCD	4.50990573938095	1.00877314037491e-05	0.000452594287868524	2658	1.01444602564096	ENSG00000163932	character(0)
238	238	enrichment	X1	PRAG1	4.50776413903714	1.01821142715235e-05	0.000455373983168802	5710	1.38127307822057	ENSG00000275342	character(0)
239	239	enrichment	X1	PAM	4.50493166736667	1.03082486882854e-05	0.000457895556851392	3941	0.855374795299051	ENSG00000145730	character(0)
240	240	enrichment	X1	SPEF1	4.5048280072298	1.03128931985611e-05	0.000457895556851392	12701	1.44354887751791	ENSG00000101222	character(0)
241	241	enrichment	X1	TNFRSF8	4.50430591035972	1.03363164225515e-05	0.000457895556851392	132	1.53936647987824	ENSG00000120949	character(0)
242	242	enrichment	X1	MEG3	4.49179686844723	1.09130481968009e-05	0.000480384517103994	9540	0.645328162352776	ENSG00000214548	character(0)
243	243	enrichment	X1	TMEM45A	4.49172637851409	1.09163841066772e-05	0.000480384517103994	2753	1.26820842722984	ENSG00000181458	character(0)
244	244	enrichment	X1	SEZ6	4.49108892558156	1.09465958465626e-05	0.000480384517103994	10947	0.725105802995122	ENSG00000063015	character(0)
245	245	enrichment	X1	SPON2	4.48961890070284	1.10165733800505e-05	0.000481949345719778	3161	1.46109966782488	ENSG00000159674	character(0)
246	246	enrichment	X1	HSPH1	4.48815341085162	1.10867626510776e-05	0.00048351368915864	8918	0.811397024346798	ENSG00000120694	character(0)
247	247	enrichment	X1	ANXA6	4.47939069503313	1.1515499129397e-05	0.000500656824378088	4160	0.537333585216689	ENSG00000197043	X1-X4_top18
248	248	enrichment	X1	HABP4	4.47667314387176	1.16516658045793e-05	0.000505013403992923	6439	0.380383525566869	ENSG00000130956	character(0)
249	249	enrichment	X1	SYNE1	4.47435207284152	1.17691894529172e-05	0.000507679581295071	4953	0.533808314440876	ENSG00000131018	X3-X2_top11
250	250	enrichment	X1	EPHB6	4.47332345315366	1.18216351978557e-05	0.000507679581295071	5612	1.1538788724867	ENSG00000106123	character(0)
251	251	enrichment	X1	TAPBP	4.47147760885477	1.19163116271121e-05	0.000509313163360903	4533	0.356872696493027	ENSG00000231925	character(0)
252	252	enrichment	X1	CYFIP2	4.47023397012403	1.19805100228791e-05	0.000509313163360903	4181	0.523917966548312	ENSG00000055163	character(0)
253	253	enrichment	X1	AMBN	4.46976612647259	1.20047466404941e-05	0.000509313163360903	3346	1.47514577510837	ENSG00000178522	character(0)
254	254	enrichment	X1	WASF1	4.46750111577283	1.21227526875017e-05	0.000512388385962823	4812	0.816859074864222	ENSG00000112290	character(0)
255	255	enrichment	X1	SCG5	4.46697722655783	1.21502052642327e-05	0.000512388385962823	9625	0.536921489841364	ENSG00000166922	c("X1-X10_top4"; "X1-X2_top13"; "X5-X9_top15"; "X3-X10_top6"; "X4-X10_top11"; "X5-X10_top1"; "X8-X10_top14"; "X3-X2_top17"; "X5-X2_top9")
256	256	enrichment	X1	B3GNT2	4.4662095028837	1.21905429901479e-05	0.000512550285061816	1642	1.20596509477872	ENSG00000170340	character(0)
257	257	enrichment	X1	CDKL5	4.46157403671974	1.2436845347036e-05	0.000519793509548887	13571	0.781900924282214	ENSG00000008086	character(0)
258	258	enrichment	X1	SYT5	4.45915513929203	1.25672618731955e-05	0.00052285491871724	12567	0.725200016292955	ENSG00000129990	character(0)
259	259	enrichment	X1	LINC01551	4.45856433916521	1.25993142129789e-05	0.00052285491871724	9208	0.930100281516907	ENSG00000186960	character(0)
260	260	enrichment	X1	AKAP11	4.45764996917305	1.26490757826037e-05	0.00052285491871724	8956	0.440580906701568	ENSG00000023516	character(0)
261	261	enrichment	X1	LRRC10B	4.45746758690776	1.26590238812121e-05	0.00052285491871724	7621	1.47005970371804	ENSG00000204950	character(0)
262	262	enrichment	X1	TRAC	4.45661092424927	1.27058514027973e-05	0.000523250062315197	9144	1.41654257837816	ENSG00000277734	character(0)
263	263	enrichment	X1	PREPL	4.45581773669075	1.27493574385393e-05	0.000523506510261423	1583	0.498358489118084	ENSG00000138078	character(0)
264	264	enrichment	X1	RTN4	4.45284462921378	1.29137074049403e-05	0.000526804503374484	1615	0.298100747239219	ENSG00000115310	character(0)
265	265	enrichment	X1	PPP2R2B	4.45233258722329	1.29422170237269e-05	0.000526804503374484	4130	0.366007188428506	ENSG00000156475	character(0)
266	266	enrichment	X1	DPYSL5	4.44878283096734	1.31415291972778e-05	0.000533371371437492	1488	0.402880735207316	ENSG00000157851	character(0)
267	267	enrichment	X1	HIVEP2	4.4458754365064	1.33069655615686e-05	0.000538529444902328	4915	0.455577011369753	ENSG00000010818	character(0)
268	268	enrichment	X1	KCNJ11	4.44210446825079	1.35245206467512e-05	0.000545761044374501	7456	1.44066424623692	ENSG00000187486	character(0)
269	269	enrichment	X1	DDO	4.43366199424532	1.40240295020431e-05	0.000563148280381043	4814	1.40633422816024	ENSG00000203797	character(0)
270	270	enrichment	X1	GUCY1A2	4.43346991282975	1.40355976738136e-05	0.000563148280381043	7952	1.25205577918752	ENSG00000152402	character(0)
271	271	enrichment	X1	BSPRY	4.43277833739582	1.40773239344214e-05	0.000563213276384843	6520	1.54482927621054	ENSG00000119411	character(0)
272	272	enrichment	X1	PHACTR1	4.43091288201729	1.41904707779111e-05	0.000566127219131264	4361	0.823353455485152	ENSG00000112137	character(0)
273	273	enrichment	X1	OPN4	4.42753298474651	1.43977007840576e-05	0.000572767456403742	7057	1.45206553971466	ENSG00000122375	character(0)
274	274	enrichment	X1	TMEM30A	4.42667838929636	1.44505563126127e-05	0.000573246221180848	4709	0.413961319008904	ENSG00000112697	character(0)
275	275	enrichment	X1	SCN1B	4.42242878449544	1.47161650592757e-05	0.000580503106537664	12168	0.634565943445726	ENSG00000105711	character(0)
276	276	enrichment	X1	DRD2	4.42126127795177	1.47899528058768e-05	0.000581779572137051	7996	1.28781124823682	ENSG00000149295	character(0)
277	277	enrichment	X1	KL	4.41121452754314	1.54397572317666e-05	0.000605643884932119	8924	1.42020691374562	ENSG00000133116	character(0)
278	278	enrichment	X1	ZNF503-AS2	4.40492143831597	1.58606378747402e-05	0.000620420439206064	7029	1.55910500924227	ENSG00000237149	character(0)
279	279	enrichment	X1	EPHX4	4.40109298979753	1.61220439031614e-05	0.000627652533315658	638	1.46046671968727	ENSG00000172031	character(0)
280	280	enrichment	X1	ARPC3	4.4009060746347	1.61349116660936e-05	0.000627652533315658	8692	0.305669562569434	ENSG00000111229	character(0)
281	281	enrichment	X1	MMD	4.39914906803273	1.62563513379752e-05	0.00063062967358891	11219	0.560636655618273	ENSG00000108960	c("X5_top17"; "X5-X8_top18"; "X5-X10_top17")
282	282	enrichment	X1	GPC1	4.39846114630218	1.63041370541987e-05	0.000630741037609126	2314	0.364612770791563	ENSG00000063660	character(0)
283	283	enrichment	X1	GPR155	4.39517879302304	1.65340028584298e-05	0.000636128772988849	2041	0.8348066149257	ENSG00000163328	character(0)
284	284	enrichment	X1	WNT2B	4.39414486087799	1.66070513292004e-05	0.000637193502229403	752	1.52538190576307	ENSG00000134245	character(0)
285	285	enrichment	X1	GRIN1	4.38078339054432	1.75793412163007e-05	0.000663620130915352	6739	0.593781711739051	ENSG00000176884	character(0)
286	286	enrichment	X1	CCDC88C	4.37656537651899	1.78974498388892e-05	0.000672015743549523	9482	1.39804726684752	ENSG00000015133	character(0)
287	287	enrichment	X1	PRRT2	4.37544268364659	1.79830450030303e-05	0.000673429069273477	10308	0.890992102918927	ENSG00000167371	character(0)
288	288	enrichment	X1	GRASP	4.3694606145305	1.84457798190888e-05	0.000688920441487937	8404	1.26426117731311	ENSG00000161835	character(0)
289	289	enrichment	X1	ARPC2	4.36658582758295	1.86721944196261e-05	0.000695393431035745	2198	0.398021666011044	ENSG00000163466	character(0)
290	290	enrichment	X1	EPB41	4.35873200582307	1.93044106728023e-05	0.000715281897303861	287	1.12847776158321	ENSG00000159023	character(0)
291	291	enrichment	X1	UTRN	4.35727634652728	1.94238197352112e-05	0.000717812369846238	4924	0.941397012071898	ENSG00000152818	X5-X3_top14
292	292	enrichment	X1	PPP3CB	4.34976360421758	2.00514348823543e-05	0.000733287239721099	7012	0.482201799201576	ENSG00000107758	character(0)
293	293	enrichment	X1	FAM171B	4.34809937002821	2.01930705771297e-05	0.000736548805492552	2079	0.473555053559743	ENSG00000144369	character(0)
294	294	enrichment	X1	AC017076.1	4.34153592655245	2.07610571696218e-05	0.000755304471069945	1411	1.47376482768208	ENSG00000271947	character(0)
295	295	enrichment	X1	ISLR2	4.33306992964149	2.15163172017815e-05	0.000778746501197469	9878	1.39246969177261	ENSG00000167178	character(0)
296	296	enrichment	X1	HTR6	4.33100207702001	2.17047523089844e-05	0.000783547137982179	178	1.39559271333653	ENSG00000158748	character(0)
297	297	enrichment	X1	PDZD4	4.32867071350198	2.19190955275816e-05	0.000787237489754038	13979	0.451334600224031	ENSG00000067840	character(0)
298	298	enrichment	X1	TMEM200B	4.32554520051237	2.22096345539716e-05	0.000795211751700522	288	1.43301665715828	ENSG00000253304	character(0)
299	299	enrichment	X1	TMEM44	4.32153119255104	2.25881783023187e-05	0.000803872491135804	3106	1.42465814128583	ENSG00000145014	character(0)
300	300	enrichment	X1	CNMD	4.32128874397012	2.26112393362275e-05	0.000803872491135804	9017	1.36562364650316	ENSG00000136110	character(0)
301	301	enrichment	X1	GCNT1	4.31692190040724	2.30304814565159e-05	0.000816709724984477	6373	1.28671647717609	ENSG00000187210	character(0)
302	302	enrichment	X1	JPH1	4.31187405168706	2.35243790481307e-05	0.000831200019582863	5945	1.23200876444808	ENSG00000104369	character(0)
303	303	enrichment	X1	TDRD5	4.31153944388875	2.3557474029337e-05	0.000831200019582863	1089	1.44153023288856	ENSG00000162782	character(0)
304	304	enrichment	X1	CNTNAP3B	4.30951245746775	2.37589116235221e-05	0.000836206506088021	6339	1.01604250513041	ENSG00000154529	character(0)
305	305	enrichment	X1	SLC9A5	4.3042818145568	2.42863680868489e-05	0.000848391709063729	10488	1.37961768546806	ENSG00000135740	character(0)
306	306	enrichment	X1	RYR3	4.30350944418922	2.43651971684691e-05	0.000849033409024345	9627	0.972702291831992	ENSG00000198838	character(0)
307	307	enrichment	X1	ZNF503	4.30045526403527	2.46793163109382e-05	0.000856889986776695	7028	1.23610546620013	ENSG00000165655	character(0)
308	308	enrichment	X1	HRH2	4.30013286575707	2.47126998963584e-05	0.000856889986776695	4234	1.1918724555274	ENSG00000113749	character(0)
309	309	enrichment	X1	LMO3	4.29575830778719	2.51699691312721e-05	0.000870595754951856	8253	0.744795283048351	ENSG00000048540	character(0)
310	310	enrichment	X1	EPB41L4A	4.28973863016615	2.5812457126974e-05	0.000890624902786477	3959	1.27398741681995	ENSG00000129595	character(0)
311	311	enrichment	X1	OBSCN	4.2819652448068	2.66653655126932e-05	0.000904496927282007	1305	1.28858737369362	ENSG00000154358	X2-X9_top18
312	312	enrichment	X1	RGS7BP	4.28027596777466	2.68542498278271e-05	0.000908176170958484	3815	1.3727437233912	ENSG00000186479	character(0)
313	313	enrichment	X1	CDH6	4.2777078699356	2.71438526264885e-05	0.000914103411112178	3721	1.17499997645209	ENSG00000113361	character(0)
314	314	enrichment	X1	SBSN	4.27383006528062	2.75868193204688e-05	0.000924576290185863	12182	1.42242765226974	ENSG00000189001	character(0)
315	315	enrichment	X1	PCMT1	4.26987466891258	2.8045769480506e-05	0.000933286115674753	4943	0.438088319405487	ENSG00000120265	character(0)
316	316	enrichment	X1	LMO7	4.26843203033984	2.82149714886436e-05	0.000936697032186815	9035	1.03916308163162	ENSG00000136153	character(0)
317	317	enrichment	X1	EGR2	4.26552004013526	2.8559488023726e-05	0.000945898326219773	6951	1.48660330626078	ENSG00000122877	character(0)
318	318	enrichment	X1	ADCY3	4.26447299685342	2.86843439781729e-05	0.000947798217612899	1469	1.00687917398102	ENSG00000138031	character(0)
319	319	enrichment	X1	ASPHD2	4.26283719589277	2.88804526027972e-05	0.000952038018547138	13272	0.91039724486171	ENSG00000128203	character(0)
320	320	enrichment	X1	RGS2	4.26133859213567	2.90612382737506e-05	0.000955754025944451	1126	1.01123894816123	ENSG00000116741	character(0)
321	321	enrichment	X1	NSF	4.26065774437462	2.91437301733455e-05	0.000956227576692269	11156	0.652927766396978	ENSG00000073969	character(0)
322	322	enrichment	X1	P2RY1	4.25981862840955	2.92457060432704e-05	0.000957336713206633	2966	0.817540973144251	ENSG00000169860	c("X5_top5"; "X5-X7_top13"; "X5-X3_top3")
323	323	enrichment	X1	ADRB1	4.25507415200026	2.98287418051683e-05	0.000974151212023206	7226	1.37731819395732	ENSG00000043591	character(0)
324	324	enrichment	X1	ANKRD34B	4.25404874126993	2.9956204355437e-05	0.000976044031933648	3886	1.35316523943567	ENSG00000189127	character(0)
325	325	enrichment	X1	PDGFRL	4.2459299785395	3.09839470386611e-05	0.00100551864253476	5738	1.36985888819795	ENSG00000104213	character(0)
326	326	enrichment	X1	KCNA1	4.24043940210884	3.16980079653186e-05	0.00102565697202067	8159	1.35229563643958	ENSG00000111262	character(0)
327	327	enrichment	X1	CDHR1	4.23846763389762	3.19582589828118e-05	0.0010296330949576	7053	1.15137261985397	ENSG00000148600	X5-X3_top16
328	328	enrichment	X1	KCNT1	4.23839767335789	3.1967530399595e-05	0.0010296330949576	6700	1.17522197892531	ENSG00000107147	character(0)
329	329	enrichment	X1	GPR101	4.2375218019699	3.20838217738636e-05	0.00103010003980719	13932	1.50286203052322	ENSG00000165370	character(0)
330	330	enrichment	X1	GPI	4.2371843456729	3.21287344182545e-05	0.00103010003980719	12158	0.396397947570528	ENSG00000105220	X7-X2_top11
331	331	enrichment	X1	LDB2	4.23376878594231	3.25867126601826e-05	0.00104240365805682	3240	1.21549917313978	ENSG00000169744	character(0)
332	332	enrichment	X1	CACHD1	4.23321922668092	3.2660981104206e-05	0.00104240490374174	549	0.909911691534222	ENSG00000158966	character(0)
333	333	enrichment	X1	SUGP2	4.23071126015229	3.30019710611452e-05	0.0010508995002532	12094	0.370737931183107	ENSG00000064607	character(0)
334	334	enrichment	X1	FSTL4	4.22553094641236	3.37171046098983e-05	0.00106641734242523	4029	1.36416420438434	ENSG00000053108	character(0)
335	335	enrichment	X1	CORO2B	4.22222081223724	3.41817924834066e-05	0.00107672140681876	9848	0.605366788254326	ENSG00000103647	character(0)
336	336	enrichment	X1	PTGES3L	4.22157679957046	3.42729095526586e-05	0.00107672140681876	11104	1.30922038211072	ENSG00000267060	character(0)
337	337	enrichment	X1	APOC1	4.21956398502661	3.45591880264116e-05	0.00108329169074754	12364	0.614645892499225	ENSG00000130208	c("X4_top16"; "X1-X7_top17"; "X4-X7_top1"; "X5-X7_top9")
338	338	enrichment	X1	TBC1D26	4.21784263619057	3.48058232404539e-05	0.00108859281907727	10851	1.41454139707718	ENSG00000214946	character(0)
339	339	enrichment	X1	MT-CYB	4.21709288815172	3.49137722989068e-05	0.00108954245420788	14039	0.377143889720887	ENSG00000198727	c("X4_top3"; "X4-X10_top6")
340	340	enrichment	X1	ADAM23	4.21369566447114	3.54069276432385e-05	0.00109474474457931	2159	0.946005252905433	ENSG00000114948	character(0)
341	341	enrichment	X1	SIPA1L1	4.21326266487384	3.54702598293518e-05	0.00109474474457931	9391	0.68460089118963	ENSG00000197555	character(0)
342	342	enrichment	X1	CACNA2D3	4.20867475176596	3.61479886712415e-05	0.00111077944181673	2667	0.892666289024997	ENSG00000157445	character(0)
343	343	enrichment	X1	KCNV1	4.20577797224182	3.65822549816055e-05	0.00112166944695783	6059	1.38875417187296	ENSG00000164794	character(0)
344	344	enrichment	X1	TMPRSS6	4.20512796793173	3.66803817354004e-05	0.00112222788825758	13360	1.50050498441578	ENSG00000187045	c("X4-X7_top20"; "X5-X7_top19")
345	345	enrichment	X1	DIAPH2	4.20423249273457	3.68159774450356e-05	0.00112322936799199	13789	1.18524862684146	ENSG00000147202	character(0)
346	346	enrichment	X1	COL25A1	4.20385629366567	3.68730854264976e-05	0.00112322936799199	3480	1.47103960686709	ENSG00000188517	character(0)
347	347	enrichment	X1	DACH1	4.20137516696135	3.72518516386025e-05	0.00113231115272921	9025	1.30419614311378	ENSG00000276644	character(0)
348	348	enrichment	X1	TLNRD1	4.1973891637021	3.78681429646791e-05	0.00114116380183045	9947	1.00824478090443	ENSG00000140406	character(0)
349	349	enrichment	X1	AP1G2	4.19435730143767	3.83434189320894e-05	0.00114856316164056	9172	1.04976010342555	ENSG00000213983	character(0)
350	350	enrichment	X1	CYLD	4.19425820649679	3.83590488363897e-05	0.00114856316164056	10398	0.544669355847032	ENSG00000083799	character(0)
351	351	enrichment	X1	SYNPR	4.19208302846747	3.87036687999511e-05	0.00115641621480364	2695	0.769373204397643	ENSG00000163630	c("X3-X7_top11"; "X3-X9_top9"; "X4-X9_top18"; "X5-X7_top11"; "X5-X9_top9"; "X3-X10_top9"; "X5-X10_top7"; "X3-X2_top1"; "X4-X2_top15"; "X5-X2_top4")
352	352	enrichment	X1	B3GLCT	4.18267519610234	4.02285233333567e-05	0.0011994249536525	8919	1.12368649201985	ENSG00000187676	character(0)
353	353	enrichment	X1	RYR2	4.17969006137906	4.07242360828142e-05	0.00121163230362492	1360	0.979996469582114	ENSG00000198626	character(0)
354	354	enrichment	X1	PCDH8	4.1742985876881	4.1634361068635e-05	0.00123133424712288	9018	1.15050088457276	ENSG00000136099	character(0)
355	355	enrichment	X1	PDK2	4.17336712257489	4.17935543163068e-05	0.00123299765391575	11191	0.398321580719517	ENSG00000005882	character(0)
356	356	enrichment	X1	NCEH1	4.17260584820861	4.19240922447233e-05	0.0012342558226261	3027	1.07518862771094	ENSG00000144959	character(0)
357	357	enrichment	X1	SDR16C5	4.16293726724602	4.36162247735479e-05	0.00127075237447082	5889	1.34550769766475	ENSG00000170786	character(0)
358	358	enrichment	X1	DRD1	4.1624103308302	4.3710294345062e-05	0.00127085644614432	4232	1.03007253560685	ENSG00000184845	X3-X7_top12
359	359	enrichment	X1	ENTPD6	4.16067378348658	4.40216781451973e-05	0.00127726534337398	12775	0.713933857109756	ENSG00000197586	character(0)
360	360	enrichment	X1	AC127496.5	4.15869426324146	4.43792118581488e-05	0.00128234006609873	11440	1.36761767154703	ENSG00000262873	character(0)
361	361	enrichment	X1	RHOBTB2	4.15475202911171	4.50995154286519e-05	0.00129781249009131	5770	1.03150858077947	ENSG00000008853	character(0)
362	362	enrichment	X1	CACNA1E	4.15386614877099	4.52629068849454e-05	0.00129887992696171	1100	0.838611445632932	ENSG00000198216	character(0)
363	363	enrichment	X1	BMPER	4.15217091938863	4.55771503611097e-05	0.00130012544804819	5162	1.34372810219904	ENSG00000164619	character(0)
364	364	enrichment	X1	DLGAP4	4.15188715258836	4.56299549902793e-05	0.00130012544804819	12840	0.410712803641065	ENSG00000080845	character(0)
365	365	enrichment	X1	SLITRK2	4.15181817007329	4.56428003907825e-05	0.00130012544804819	13941	0.662472434341846	ENSG00000185985	character(0)
366	366	enrichment	X1	TOMM34	4.15077637695105	4.5837215234929e-05	0.00130168800434413	12895	0.902516813385089	ENSG00000025772	character(0)
367	367	enrichment	X1	MUC1	4.15053142205124	4.58830422381501e-05	0.00130168800434413	930	1.30123159748749	ENSG00000185499	character(0)
368	368	enrichment	X1	CDH7	4.14926033242315	4.61215448802689e-05	0.00130318884256261	11670	1.25647202192309	ENSG00000081138	character(0)
369	369	enrichment	X1	ACTR3B	4.1466395767425	4.66170329351274e-05	0.00131190980662925	5674	0.96813735643961	ENSG00000133627	character(0)
370	370	enrichment	X1	SRRM3	4.14199967610551	4.75067464169658e-05	0.0013342744798669	5302	0.825907443523585	ENSG00000177679	character(0)
371	371	enrichment	X1	DBF4	4.13741286927626	4.84021860246385e-05	0.0013486547332981	5336	1.34982546587489	ENSG00000006634	character(0)
372	372	enrichment	X1	ULK1	4.13740922239317	4.84029043354157e-05	0.0013486547332981	8845	0.93867206635892	ENSG00000177169	character(0)
373	373	enrichment	X1	RUNDC3A	4.12954088981287	4.997660294337e-05	0.00138426318566814	11127	0.496436984628569	ENSG00000108309	character(0)
374	374	enrichment	X1	SLC35D3	4.12245305295364	5.14358721353617e-05	0.00141076943827516	4901	1.31342502059206	ENSG00000182747	character(0)
375	375	enrichment	X1	MEIS2	4.11811900924943	5.23481041045561e-05	0.00143020316330794	9645	0.764539189387715	ENSG00000134138	c("X3-X7_top9"; "X3-X8_top11")
376	376	enrichment	X1	NFRKB	4.11611822815413	5.27744148519559e-05	0.00143655803789346	8104	1.00754958268038	ENSG00000170322	character(0)
377	377	enrichment	X1	ROCK2	4.11606735026221	5.2785298551095e-05	0.00143655803789346	1436	0.874316320323964	ENSG00000134318	character(0)
378	378	enrichment	X1	RNF112	4.10919322187408	5.42756399367776e-05	0.00147141469427059	10897	0.784609294310821	ENSG00000128482	character(0)
379	379	enrichment	X1	ATP2B3	4.10766480031432	5.46124166985658e-05	0.00147497716359295	13969	1.02549484393767	ENSG00000067842	character(0)
380	380	enrichment	X1	FNBP1L	4.10764354796477	5.46171135133756e-05	0.00147497716359295	650	1.1236051711504	ENSG00000137942	character(0)
381	381	enrichment	X1	KCNQ5	4.1020626291421	5.58639259164498e-05	0.0015028680299707	4699	1.35351012625563	ENSG00000185760	character(0)
382	382	enrichment	X1	CELF2-DT	4.09547054841734	5.73715898367079e-05	0.00154047655081623	6793	1.33942325178717	ENSG00000270111	character(0)
383	383	enrichment	X1	RASGEF1B	4.09085845565203	5.84493839888846e-05	0.00156046520790096	3389	1.04166605738938	ENSG00000138670	character(0)
384	384	enrichment	X1	ADRA2C	4.08695966869868	5.93755084879664e-05	0.0015791861092737	3191	1.24761473088275	ENSG00000184160	character(0)
385	385	enrichment	X1	NDUFS1	4.08213967041747	6.05397933186905e-05	0.00160710835080221	2156	0.322672666333851	ENSG00000023228	character(0)
386	386	enrichment	X1	ADD2	4.07684437379033	6.18439518057072e-05	0.00162940828369146	1688	0.526393470325206	ENSG00000075340	character(0)
387	387	enrichment	X1	PCP4L1	4.0727042091603	6.28822137333497e-05	0.00165366091284163	1016	0.774971297709944	ENSG00000248485	character(0)
388	388	enrichment	X1	NDST3	4.06948994496435	6.36997064220468e-05	0.00167202799492486	3494	1.11324531237419	ENSG00000164100	character(0)
389	389	enrichment	X1	NLGN2	4.06801106962326	6.40792235134483e-05	0.00167885174589432	10791	0.550124685130173	ENSG00000169992	character(0)
390	390	enrichment	X1	MAPK4	4.06427489428605	6.50476369664232e-05	0.00170105021586495	11633	0.914634200918448	ENSG00000141639	character(0)
391	391	enrichment	X1	CRIM1	4.06380972751139	6.51691788815718e-05	0.00170106092757233	1544	0.533805804153684	ENSG00000150938	character(0)
392	392	enrichment	X1	LINGO3	4.05942863104258	6.63245607279379e-05	0.00172480704870821	11776	1.32977139883889	ENSG00000220008	character(0)
393	393	enrichment	X1	LRRC7	4.05877916917188	6.64974878024488e-05	0.00172610761776301	568	0.763345945718987	ENSG00000033122	character(0)
394	394	enrichment	X1	ICMT	4.05753795716352	6.68291704311259e-05	0.00172832788280718	73	0.731176343793571	ENSG00000116237	character(0)
395	395	enrichment	X1	KCTD1	4.05437210982679	6.76823108663393e-05	0.00174396824127707	11576	1.11684459701361	ENSG00000134504	character(0)
396	396	enrichment	X1	AKR1B1	4.05180273721834	6.83823243539389e-05	0.00175636649884794	5571	0.356982334494032	ENSG00000085662	character(0)
397	397	enrichment	X1	LRTM2	4.05168845099541	6.84136206558301e-05	0.00175636649884794	8140	1.24994122208105	ENSG00000166159	character(0)
398	398	enrichment	X1	CLPTM1	4.04956051324679	6.89988346996171e-05	0.00176815809431884	12366	0.348532185490172	ENSG00000104853	character(0)
399	399	enrichment	X1	SLC30A4	4.04428940227247	7.04690591959756e-05	0.00179926726961652	9729	0.961133008419632	ENSG00000104154	character(0)
400	400	enrichment	X1	AC005908.3	4.03390191216036	7.34540796468217e-05	0.00185524395769841	8150	1.3473852565096	ENSG00000287243	character(0)
401	401	enrichment	X1	CIT	4.03273191914209	7.37977382329888e-05	0.00186057744704823	8754	0.986753131784721	ENSG00000122966	character(0)
402	402	enrichment	X1	PDZD7	4.02962815277501	7.47168266344603e-05	0.00187700965371686	7160	1.23637688045581	ENSG00000186862	character(0)
403	403	enrichment	X1	CCDC39	4.02585083599762	7.58500631327782e-05	0.00190207577959572	3043	1.45285379729451	ENSG00000284862	character(0)
404	404	enrichment	X1	GAD2	4.02412905465983	7.63720249963666e-05	0.00190834937192878	6854	0.669170120527017	ENSG00000136750	character(0)
405	405	enrichment	X1	EML1	4.01208630580782	8.01195026470063e-05	0.001994890382397	9531	1.04922794392467	ENSG00000066629	character(0)
406	406	enrichment	X1	EPB41L1	4.0077855141018	8.14997199335265e-05	0.00202566472040091	12838	0.287236830343641	ENSG00000088367	character(0)
407	407	enrichment	X1	TEF	4.00332804628716	8.29540650214194e-05	0.00204624050090805	13425	0.675437924878441	ENSG00000167074	character(0)
408	408	enrichment	X1	SCN8A	4.00323945954895	8.29832169446925e-05	0.00204624050090805	8401	0.893497158336242	ENSG00000196876	character(0)
409	409	enrichment	X1	SEMA3F	3.99705939268388	8.50411587090363e-05	0.00208641947102886	2602	1.2427098871365	ENSG00000001617	character(0)
410	410	enrichment	X1	ITGAV	3.99678783776823	8.51326893754567e-05	0.00208641947102886	2078	0.323346840352376	ENSG00000138448	X5-X8_top2
411	411	enrichment	X1	RNF144A-AS1	3.9957934439556	8.54686612054735e-05	0.00208774184511869	1412	1.25281723091446	ENSG00000228203	character(0)
412	412	enrichment	X1	IMPG1	3.99031931868005	8.73408678975552e-05	0.00212202042886742	4713	1.41994182809053	ENSG00000112706	character(0)
413	413	enrichment	X1	CHST15	3.98771631201596	8.82447380193242e-05	0.00213745045892977	7276	1.14000263432596	ENSG00000182022	character(0)
414	414	enrichment	X1	TRAF5	3.98761421126674	8.82803721554699e-05	0.00213745045892977	1225	1.15712697910532	ENSG00000082512	character(0)
415	415	enrichment	X1	AL035252.3	3.98709650185998	8.8461268288803e-05	0.00213814387363109	12776	1.33526536732314	ENSG00000277938	character(0)
416	416	enrichment	X1	FBXO44	3.97801652105696	9.16918197668742e-05	0.00220862474268647	120	0.47107553770877	ENSG00000132879	character(0)
417	417	enrichment	X1	LZTS3	3.97748209920621	9.18854130692812e-05	0.00220949804063684	12692	0.796194782572122	ENSG00000088899	character(0)
418	418	enrichment	X1	GSG1L	3.9703503446614	9.45063422526457e-05	0.00225706218410528	10289	1.15162943956519	ENSG00000169181	character(0)
419	419	enrichment	X1	NETO2	3.96883665289566	9.5071690767615e-05	0.00226670925882787	10383	1.07913214004827	ENSG00000171208	character(0)
420	420	enrichment	X1	SACS	3.96573707549836	9.62393936541903e-05	0.00229052202236335	8883	0.748771134910491	ENSG00000151835	character(0)
421	421	enrichment	X1	CCDC78	3.95793379021481	9.92397508060871e-05	0.00235012448662712	10068	1.31787533404336	ENSG00000162004	character(0)
422	422	enrichment	X1	DDX54	3.95702952318719	9.95931299891322e-05	0.00235452243171277	8723	0.666218545172746	ENSG00000123064	character(0)
423	423	enrichment	X1	GPR149	3.95657740656349	9.97702608385073e-05	0.00235474583689942	2971	1.36368357514086	ENSG00000174948	character(0)
424	424	enrichment	X1	RPRML	3.95493924090548	0.000100414573080202	0.00236317541638284	11159	0.91986573651511	ENSG00000179673	character(0)
425	425	enrichment	X1	VAT1L	3.95456009067192	0.000100564260059652	0.00236317541638284	10586	0.650161762461769	ENSG00000171724	c("X3-X7_top5"; "X3-X10_top14"; "X3-X2_top16")
426	426	enrichment	X1	KLHL13	3.95438801403908	0.000100632265114074	0.00236317541638284	13860	0.8923376175925	ENSG00000003096	character(0)
427	427	enrichment	X1	ARMC9	3.94684228743628	0.000103657674681176	0.00242207109076166	2271	1.18030176626037	ENSG00000135931	character(0)
428	428	enrichment	X1	PSAP	3.9458268421848	0.000104071344175894	0.00242769748548518	6996	0.252138688660201	ENSG00000197746	character(0)
429	429	enrichment	X1	TESPA1	3.9441849810774	0.000104743519477629	0.00243126156037081	8438	1.42661377374335	ENSG00000135426	character(0)
430	430	enrichment	X1	GRIA2	3.93739279711067	0.000107568279425478	0.00248642132100072	3590	0.704715734375317	ENSG00000120251	character(0)
431	431	enrichment	X1	TMEM38A	3.93260774212357	0.00010960156764294	0.00252317182690132	12041	0.912678788913552	ENSG00000072954	character(0)
432	432	enrichment	X1	ECPAS	3.92943184039478	0.000110971172500286	0.00254788077262911	6500	0.505571470361254	ENSG00000136813	character(0)
433	433	enrichment	X1	LRP1	3.92927842224256	0.000111037743562559	0.00254788077262911	8484	0.357481328309306	ENSG00000123384	character(0)
434	434	enrichment	X1	PMEPA1	3.92566169378717	0.000112618134690742	0.00257153896823104	12967	0.484402278745027	ENSG00000124225	X3-X7_top19
435	435	enrichment	X1	KCNJ4	3.9241843260556	0.00011326981716473	0.00257566420854508	13386	0.93742878576894	ENSG00000168135	character(0)
436	436	enrichment	X1	ADGRB2	3.92325780818352	0.000113680338279431	0.00257901937069152	302	0.608318899728296	ENSG00000121753	character(0)
437	437	enrichment	X1	TSPYL1	3.91939572453917	0.000115406807414502	0.00261396418793847	4837	0.508778935828056	ENSG00000189241	c("X3-X9_top17"; "X4-X9_top19"; "X5-X9_top12"; "X5-X10_top15"; "X5-X2_top20")
438	438	enrichment	X1	TBRG1	3.9172824497915	0.000116362008068613	0.00263135536120376	8071	0.484019978787227	ENSG00000154144	character(0)
439	439	enrichment	X1	AP001972.3	3.91493115973334	0.000117433607121567	0.00264282074488487	7852	1.30609219096206	ENSG00000255136	character(0)
440	440	enrichment	X1	MGAT5B	3.90827298022284	0.000120519096947816	0.00270359373552425	11404	1.10192298780045	ENSG00000167889	character(0)
441	441	enrichment	X1	PDE7B	3.90653527281011	0.000121336939960729	0.00271759911940753	4895	1.08663130448776	ENSG00000171408	character(0)
442	442	enrichment	X1	USP2	3.90141986832723	0.000123775147746446	0.00276779363026009	8050	0.859584032409931	ENSG00000036672	character(0)
443	443	enrichment	X1	MRTFB	3.89954388129598	0.000124680909242171	0.00277919683886953	10209	0.778954619488374	ENSG00000186260	character(0)
444	444	enrichment	X1	SEMA3A	3.89792392452582	0.000125468109165523	0.00279231165928913	5324	1.28623324397324	ENSG00000075213	character(0)
445	445	enrichment	X1	TMEM158	3.89006305107021	0.000129355408345738	0.00286095985106864	2528	0.9693212226137	ENSG00000249992	character(0)
446	446	enrichment	X1	FAT3	3.88964291890963	0.000129566351127372	0.00286095985106864	7907	1.04495343291445	ENSG00000165323	character(0)
447	447	enrichment	X1	PPP1R16B	3.88618074098941	0.000131317125973481	0.00289363426861951	12866	0.456869070035333	ENSG00000101445	character(0)
448	448	enrichment	X1	CIART	3.88589372696945	0.000131463267348803	0.00289363426861951	844	0.971305405854076	ENSG00000159208	character(0)
449	449	enrichment	X1	SSX2IP	3.88469437372246	0.000132075622376461	0.0029025633255597	606	0.739050609701962	ENSG00000117155	character(0)
450	450	enrichment	X1	GABRA4	3.88322138655234	0.000132831387280954	0.00291461120560381	3302	1.01493797023919	ENSG00000109158	character(0)
451	451	enrichment	X1	SH2D5	3.88180329713268	0.000133562857223076	0.00292608924178418	190	0.96869844584839	ENSG00000189410	character(0)
452	452	enrichment	X1	KLF9	3.88106657760411	0.000133944372839121	0.00292987667878469	6356	0.748514274790844	ENSG00000119138	character(0)
453	453	enrichment	X1	TMEM30B	3.87698401898535	0.000136077349906564	0.00296268872052385	9336	1.30724717988319	ENSG00000182107	X5-X3_top15
454	454	enrichment	X1	AL021368.3	3.87651963152314	0.000136322003444541	0.00296342088912026	4683	1.23466818091786	ENSG00000272541	character(0)
455	455	enrichment	X1	TLE1	3.87593842701849	0.000136628787241695	0.00296549931875599	6380	0.871172478523751	ENSG00000196781	character(0)
456	456	enrichment	X1	LINC01664	3.87380086726971	0.000137762718272862	0.00298549668627439	13183	1.14495238085083	ENSG00000235478	character(0)
457	457	enrichment	X1	MAL2	3.86471823114459	0.000142681091441802	0.00308257010325727	6070	1.04921516973852	ENSG00000147676	character(0)
458	458	enrichment	X1	SPATA2L	3.86187094635966	0.000144256883613501	0.00310705431991471	10666	1.12209121678967	ENSG00000158792	character(0)
459	459	enrichment	X1	MOB3B	3.85889109611195	0.000145923693873825	0.00313814155140908	6255	0.558409419627068	ENSG00000120162	character(0)
460	460	enrichment	X1	ANXA11	3.85128334551005	0.000150262316212217	0.0032166672356222	7047	0.675952637359187	ENSG00000122359	character(0)
461	461	enrichment	X1	NOG	3.85040436038838	0.000150771394177711	0.00322265249381674	11223	1.2289649853549	ENSG00000183691	character(0)
462	462	enrichment	X1	TCAF1	3.84857244504772	0.00015183763169198	0.00324051042834418	5619	0.79862610103078	ENSG00000198420	character(0)
463	463	enrichment	X1	STARD4	3.84772729584005	0.000152331941381525	0.00324612663553984	3957	0.950428547775223	ENSG00000164211	character(0)
464	464	enrichment	X1	FAT2	3.84610254189172	0.000153286509839755	0.00324676087131173	4164	1.49142136537432	ENSG00000086570	character(0)
465	465	enrichment	X1	ISM2	3.8451653541355	0.000153839695866875	0.00325211602967999	9452	1.27187608052543	ENSG00000100593	character(0)
466	466	enrichment	X1	CACNA1A	3.8448901388213	0.000154002503719803	0.00325211602967999	11996	0.697888070567045	ENSG00000141837	character(0)
467	467	enrichment	X1	CHSY3	3.84355221328085	0.000154796301669318	0.00325419829991353	4006	1.24830588126338	ENSG00000198108	character(0)
468	468	enrichment	X1	EFR3B	3.84230554034212	0.000155539445134628	0.00326196707598308	1472	0.560240426929326	ENSG00000084710	character(0)
469	469	enrichment	X1	HTR1D	3.84169967681361	0.000155901819973539	0.00326278577926737	209	1.406146400336	ENSG00000179546	character(0)
470	470	enrichment	X1	STXBP5L	3.84100019251185	0.000156321184954209	0.00326669404808326	2812	0.754925065053248	ENSG00000145087	character(0)
471	471	enrichment	X1	MYO3A	3.83908818137566	0.000157472959178326	0.00328587335177002	6853	1.28008920980158	ENSG00000095777	character(0)
472	472	enrichment	X1	SAPCD1-AS1	3.82993229915941	0.000163100612903127	0.00338895352374932	4481	1.25534344430234	ENSG00000235663	character(0)
473	473	enrichment	X1	DCC	3.82987411361229	0.000163136978000039	0.00338895352374932	11640	1.12955841487424	ENSG00000187323	character(0)
474	474	enrichment	X1	RNF150	3.82386511189521	0.000166934121730842	0.00344743510509738	3545	1.08969587682913	ENSG00000170153	character(0)
475	475	enrichment	X1	AC092683.1	3.82299527738598	0.00016749066062335	0.0034529395483673	1807	1.21058353843281	ENSG00000230606	character(0)
476	476	enrichment	X1	OPRK1	3.8226806028753	0.000167692428397529	0.0034529395483673	5875	1.21729463211686	ENSG00000082556	character(0)
477	477	enrichment	X1	MT-ATP6	3.81573870634081	0.000172202493471857	0.00353543803483229	14032	0.322322295077353	ENSG00000198899	c("X4_top5"; "X4-X10_top12")
478	478	enrichment	X1	CACNA1H	3.81514178313433	0.00017259562064825	0.00353833620549397	10076	1.23528534973452	ENSG00000196557	character(0)
479	479	enrichment	X1	CPLX1	3.81205385701038	0.000174642892460472	0.00357508766592187	3154	0.698208133118358	ENSG00000168993	character(0)
480	480	enrichment	X1	CD47	3.8115706461732	0.000174965329377279	0.0035764747022491	2769	0.253938985432922	ENSG00000196776	character(0)
481	481	enrichment	X1	H2AFZ	3.80782746474118	0.000177482230171024	0.0036121492149155	3449	0.397179459431188	ENSG00000164032	X3-X7_top20
482	482	enrichment	X1	ACVR1C	3.80586650717883	0.000178814405639114	0.00362874378380069	1978	1.01985367139669	ENSG00000123612	character(0)
483	483	enrichment	X1	FAM102A	3.80074327146248	0.000182339657532116	0.00368961932380908	6604	0.319102394426099	ENSG00000167106	character(0)
484	484	enrichment	X1	KLF16	3.79670399954915	0.000185165286291014	0.00373056416512749	11760	0.778490404466601	ENSG00000129911	character(0)
485	485	enrichment	X1	PLEKHA2	3.79645340368816	0.000185341945356075	0.00373056416512749	5840	0.840953244785086	ENSG00000169499	character(0)
486	486	enrichment	X1	CNFN	3.79633460545249	0.000185425748576443	0.00373056416512749	12327	1.02035352340989	ENSG00000105427	character(0)
487	487	enrichment	X1	AL355472.3	3.79074262613648	0.000189411265781222	0.00379443995059302	1340	1.31737115314066	ENSG00000273367	character(0)
488	488	enrichment	X1	DDN-AS1	3.78835507944032	0.000191137479084568	0.00381812748049017	8364	1.2185633407039	ENSG00000257913	character(0)
489	489	enrichment	X1	OTOF	3.78410831044353	0.000194244744963162	0.00386919000498962	1484	1.17381511317508	ENSG00000115155	character(0)
490	490	enrichment	X1	AC006058.1	3.7826921317085	0.000195291507188436	0.00388453064510936	2517	1.24724143084477	ENSG00000261786	character(0)
491	491	enrichment	X1	OCIAD1	3.78176687346632	0.000195978285764181	0.00388573915138071	3311	0.297571717085131	ENSG00000109180	character(0)
492	492	enrichment	X1	CACNA2D1	3.78149250953156	0.000196182372593387	0.00388573915138071	5321	0.667835050662267	ENSG00000153956	character(0)
493	493	enrichment	X1	SYT11	3.77533148852941	0.000200818538278084	0.00397196441273118	946	0.216013530016717	ENSG00000132718	character(0)
494	494	enrichment	X1	UNC13A	3.77208782890669	0.000203300816640251	0.00401540558098319	12061	0.959132238978102	ENSG00000130477	character(0)
495	495	enrichment	X1	DUSP2	3.76936986989255	0.000205403094654847	0.00404616577944754	1791	1.1705295611395	ENSG00000158050	character(0)
496	496	enrichment	X1	INHBA	3.76932951093734	0.000205434465623164	0.00404616577944754	5183	1.25633818471365	ENSG00000122641	character(0)
497	497	enrichment	X1	CNR1	3.7675306019486	0.000206837363493431	0.00406809117022165	4751	0.927372699444552	ENSG00000118432	character(0)
498	498	enrichment	X1	NPY1R	3.76518066373585	0.000208683629022195	0.00409866322008207	3601	1.10752255913752	ENSG00000164128	character(0)
499	499	enrichment	X1	VPS26B	3.76236075849958	0.000210919688801716	0.00413679495788058	8118	0.357751089401412	ENSG00000151502	character(0)
500	500	enrichment	X1	HLF	3.76141905095395	0.000211671450272015	0.00413864519225438	11218	0.819941323236795	ENSG00000108924	character(0)
501	501	enrichment	X1	SGPP2	3.76121684045838	0.000211833203972965	0.00413864519225438	2240	1.01209342524776	ENSG00000163082	character(0)
502	502	enrichment	X1	EPHA7	3.76057622479773	0.000212346421404473	0.00413864519225438	4764	1.13362588995827	ENSG00000135333	character(0)
503	503	enrichment	X1	ENO1	3.75668438837049	0.00021548963119931	0.00417972498747501	91	0.296267941663714	ENSG00000074800	c("X10-X9_top20"; "X2-X9_top14"; "X4-X9_top15"; "X5-X9_top19")
504	504	enrichment	X1	SLC1A2	3.75624111075277	0.000215850416215711	0.00418094813092031	7520	0.468003211936987	ENSG00000110436	c("X4_top10"; "X4-X10_top14")
505	505	enrichment	X1	EGR4	3.75030041768421	0.000220740968834306	0.00424058197720951	1706	1.2291276895408	ENSG00000135625	character(0)
506	506	enrichment	X1	BTBD8	3.74745153605006	0.000223123209318447	0.00427246713757644	639	0.747478013629033	ENSG00000189195	character(0)
507	507	enrichment	X1	MYH10	3.7472186242288	0.000223319040661397	0.00427246713757644	10830	0.655530788827285	ENSG00000133026	character(0)
508	508	enrichment	X1	DTNBP1	3.7469915665843	0.000223510106096127	0.00427246713757644	4371	0.668869582149848	ENSG00000047579	character(0)
509	509	enrichment	X1	BAIAP2	3.74661778275512	0.000223824975636053	0.00427246713757644	11442	0.891778131077518	ENSG00000175866	character(0)
510	510	enrichment	X1	SLIT2	3.74650277486638	0.000223921940700439	0.00427246713757644	3247	0.897114649536787	ENSG00000145147	character(0)
511	511	enrichment	X1	NDUFS2	3.73792867766048	0.000231263690491872	0.00440656174433834	1013	0.286114446084215	ENSG00000158864	character(0)
512	512	enrichment	X1	PHLDB3	3.73731015381408	0.000231802011142822	0.00441083420390061	12330	1.22337029560402	ENSG00000176531	character(0)
513	513	enrichment	X1	ZBTB18	3.7361699876749	0.000232797435531858	0.00442378130876032	1374	0.593788482589624	ENSG00000179456	character(0)
514	514	enrichment	X1	GNB2	3.73529031116685	0.000233568195730513	0.00443242996303189	5427	0.343980069333866	ENSG00000172354	character(0)
515	515	enrichment	X1	RASSF7	3.73260640659977	0.000235934711990221	0.00447129711265677	7336	1.03852173083829	ENSG00000099849	character(0)
516	516	enrichment	X1	GRAMD2A	3.73000946533255	0.000238246083545112	0.004496894826914	9861	1.33446422754165	ENSG00000175318	character(0)
517	517	enrichment	X1	HS3ST5	3.72732393515531	0.000240658774903178	0.00453633714894674	4832	0.993827794325593	ENSG00000249853	character(0)
518	518	enrichment	X1	GPR158	3.72597990896312	0.000241874895595918	0.00454243676437978	6852	1.07126489493385	ENSG00000151025	character(0)
519	519	enrichment	X1	PRMT8	3.72583469332035	0.000242006638332997	0.00454243676437978	8149	1.14724347867511	ENSG00000111218	character(0)
520	520	enrichment	X1	STK26	3.72260941398601	0.000244950197694831	0.00458644750163802	13904	1.33538527953981	ENSG00000134602	character(0)
521	521	enrichment	X1	PWRN1	3.71900089858592	0.000248283561108847	0.00462338430720787	9602	1.13434467818301	ENSG00000259905	character(0)
522	522	enrichment	X1	CX3CL1	3.71858862762816	0.000248667109294853	0.00462338430720787	10438	0.760110712275648	ENSG00000006210	character(0)
523	523	enrichment	X1	TSC22D1	3.71834043574037	0.000248898279302795	0.00462338430720787	8963	0.368267616591866	ENSG00000102804	character(0)
524	524	enrichment	X1	RNF145	3.71644993122677	0.000250665793837601	0.00464538199434737	4189	0.540178087074403	ENSG00000145860	character(0)
525	525	enrichment	X1	LPIN1	3.71636645575329	0.000250744111067101	0.00464538199434737	1440	0.489022684586197	ENSG00000134324	character(0)
526	526	enrichment	X1	CACNG4	3.71416232652628	0.000252820412847372	0.00466320181530061	11302	0.9614737014468	ENSG00000075461	character(0)
527	527	enrichment	X1	CACNA1I	3.71393630978808	0.000253034236506378	0.00466320181530061	13409	1.06078886670246	ENSG00000100346	character(0)
528	528	enrichment	X1	PPP1CB	3.71093932163339	0.000255885725468497	0.0047034073858038	1521	0.237943751374936	ENSG00000213639	character(0)
529	529	enrichment	X1	RHOQ	3.70872352693751	0.000258013411880188	0.0047346862692448	1592	0.277324618786806	ENSG00000119729	character(0)
530	530	enrichment	X1	TMOD1	3.70846603485376	0.000258261744801076	0.0047346862692448	6448	0.958543890262734	ENSG00000136842	character(0)
531	531	enrichment	X1	SNX32	3.70795523302521	0.000258755044581054	0.00473754509915481	7735	1.08449758237254	ENSG00000172803	character(0)
532	532	enrichment	X1	HSP90B1	3.70226107428002	0.000264314622468302	0.00481799161898137	8639	0.266141655493399	ENSG00000166598	character(0)
533	533	enrichment	X1	MBNL2	3.70224958297853	0.000264325955252244	0.00481799161898137	9065	0.31294192126973	ENSG00000139793	character(0)
534	534	enrichment	X1	CALM3	3.70167069897868	0.000264897447272888	0.00481799161898137	12404	0.398865111944595	ENSG00000160014	X7-X9_top12
535	535	enrichment	X1	THBS3	3.70138028778146	0.000265184588920307	0.00481799161898137	932	1.09928898982802	ENSG00000169231	character(0)
536	536	enrichment	X1	UBQLN2	3.69775120034546	0.000268797665331172	0.00486433713175986	13707	0.389249617434346	ENSG00000188021	character(0)
537	537	enrichment	X1	KCNH1	3.69650147608297	0.000270052586667843	0.00487358011560646	1223	1.13654402744253	ENSG00000143473	character(0)
538	538	enrichment	X1	TNNC2	3.69499417194292	0.000271573510207277	0.00488936769723178	12904	1.17981151345748	ENSG00000101470	character(0)
539	539	enrichment	X1	FAIM2	3.69407024241947	0.000272509777528662	0.00489994213295135	8379	0.261421955442767	ENSG00000135472	character(0)
540	540	enrichment	X1	IVNS1ABP	3.6923677599479	0.000274242971670425	0.00492480057694089	1120	0.5101474039837	ENSG00000116679	character(0)
541	541	enrichment	X1	NEFL	3.69174683009682	0.000274877685666174	0.0049298944314305	5779	0.555904040658439	ENSG00000277586	character(0)
542	542	enrichment	X1	ABI1	3.68807021490933	0.00027866439354423	0.00497639533793253	6857	0.31662977189019	ENSG00000136754	character(0)
543	543	enrichment	X1	RGS20	3.6878546575288	0.000278887925012668	0.00497639533793253	5877	0.873322813410811	ENSG00000147509	character(0)
544	544	enrichment	X1	IDS	3.67637723389098	0.000291037087436019	0.0051734605302076	13944	0.378392309503003	ENSG00000010404	X7-X9_top11
545	545	enrichment	X1	BMP6	3.67483092934914	0.000292711517790536	0.00519664708512325	4343	1.19667316781096	ENSG00000153162	character(0)
546	546	enrichment	X1	LINC00839	3.6718085317774	0.000296010599852249	0.00524858188601658	6892	1.2415317983565	ENSG00000185904	character(0)
547	547	enrichment	X1	MAN2B2	3.67071418018383	0.000297213750819303	0.00526326948645079	3205	0.72033114445556	ENSG00000013288	character(0)
548	548	enrichment	X1	SESN3	3.67000951526084	0.000297990910339404	0.0052702535232461	7927	0.624627765196396	ENSG00000149212	character(0)
549	549	enrichment	X1	EXOSC6	3.66643424139858	0.000301963595458314	0.00531387815917431	10535	0.297355790423744	ENSG00000223496	character(0)
550	550	enrichment	X1	ACKR1	3.66416031957919	0.000304516182529588	0.00534540093907876	985	1.19886666492482	ENSG00000213088	character(0)
551	551	enrichment	X1	CNTNAP3	3.65803150995609	0.000311497682687408	0.00545225795289322	6335	1.19521075702313	ENSG00000106714	character(0)
552	552	enrichment	X1	DSP	3.65779650326056	0.000311768364037119	0.00545225795289322	4341	1.11196114248382	ENSG00000096696	character(0)
553	553	enrichment	X1	DUSP6	3.65333207217037	0.000316952784110711	0.00552229273854431	8590	0.940163498284514	ENSG00000139318	character(0)
554	554	enrichment	X1	SLC26A8	3.65114015567764	0.000319527815106369	0.00556025911714837	4563	1.17278645162288	ENSG00000112053	character(0)
555	555	enrichment	X1	PNCK	3.64655458560153	0.000324978735502405	0.00564113273505596	13972	0.647001929484212	ENSG00000130822	character(0)
556	556	enrichment	X1	KIAA1211L	3.6455315503325	0.000326206718850482	0.00565545796644114	1818	0.991740076253039	ENSG00000196872	character(0)
557	557	enrichment	X1	USP25	3.64512837102273	0.000326691867655234	0.00565688520034827	13050	0.810454776237966	ENSG00000155313	character(0)
558	558	enrichment	X1	SHISA9	3.64353692123401	0.000328613513375447	0.00568315217774803	10207	0.9532821466052	ENSG00000237515	character(0)
559	559	enrichment	X1	GRIN2B	3.64272811249589	0.000329594208932115	0.0056931014465359	8240	0.919252424281453	ENSG00000273079	character(0)
560	560	enrichment	X1	NFATC2	3.63669552302703	0.000336996238017701	0.00580970630900681	12950	1.21676921177661	ENSG00000101096	character(0)
561	561	enrichment	X1	OGT	3.63620621621464	0.000337603432454465	0.00580970630900681	13741	0.489678560956854	ENSG00000147162	character(0)
562	562	enrichment	X1	SCN2A	3.63619268635454	0.000337620236657836	0.00580970630900681	2000	0.748672919423604	ENSG00000136531	character(0)
563	563	enrichment	X1	CACNB4	3.63588731579626	0.000337999719038564	0.00580970630900681	1966	0.81466914263421	ENSG00000182389	character(0)
564	564	enrichment	X1	PELI1	3.63406494497916	0.000340272730707595	0.0058344932323892	1650	0.679572421108347	ENSG00000197329	character(0)
565	565	enrichment	X1	MN1	3.63263625115892	0.000342064769578544	0.00585093247160961	13280	0.932645671020122	ENSG00000169184	character(0)
566	566	enrichment	X1	TRPM2	3.63163349262525	0.000343327850962014	0.00586539295749339	13155	1.02193387161352	ENSG00000142185	character(0)
567	567	enrichment	X1	ARHGAP32	3.6268176013913	0.000349455386168301	0.00594349627884274	8102	0.738216715757469	ENSG00000134909	character(0)
568	568	enrichment	X1	LRRTM1	3.62643170905452	0.00034995080724263	0.00594349627884274	1742	1.27409672222186	ENSG00000162951	character(0)
569	569	enrichment	X1	WIPF3	3.62192821140473	0.000355781623632066	0.00603410789935398	5139	0.928141940597239	ENSG00000122574	character(0)
570	570	enrichment	X1	MIR193BHG	3.62081611166253	0.000357235502898444	0.00605145737901429	10211	1.07822608247093	ENSG00000262454	character(0)
571	571	enrichment	X1	TMEM245	3.61877266761566	0.000359921538672093	0.0060842306003133	6491	0.300997776541645	ENSG00000106771	character(0)
572	572	enrichment	X1	NEFM	3.61767342054857	0.000361374309361524	0.00609949450284121	5778	0.973035509532798	ENSG00000104722	character(0)
573	573	enrichment	X1	IGFBPL1	3.61627541812635	0.00036322988711852	0.00611611187626543	6332	1.10669792680101	ENSG00000137142	character(0)
574	574	enrichment	X1	RFPL2	3.61538130881741	0.000364421340035252	0.0061288250037306	13334	1.16024802008546	ENSG00000128253	character(0)
575	575	enrichment	X1	SMAD3	3.61322470772901	0.000367310283531896	0.0061700219038737	9838	0.992402999069125	ENSG00000166949	character(0)
576	576	enrichment	X1	DGKA	3.61116539280796	0.000370089000759409	0.00620872912822914	8449	1.16469081768759	ENSG00000065357	character(0)
577	577	enrichment	X1	RBM20	3.61053692480981	0.000370940948414459	0.00620872912822914	7213	1.27316043340427	ENSG00000203867	character(0)
578	578	enrichment	X1	SMARCA2	3.60950456817849	0.000372344410350302	0.00621086326724446	6200	0.328649822956275	ENSG00000080503	character(0)
579	579	enrichment	X1	KIAA0825	3.6094672207315	0.000372395276722911	0.00621086326724446	3921	1.16689171432679	ENSG00000185261	character(0)
580	580	enrichment	X1	CACNB2	3.60905344450198	0.000372959268045435	0.00621289086733338	6828	0.736114532969745	ENSG00000165995	character(0)
581	581	enrichment	X1	ZNF467	3.60636303785158	0.000376646025872429	0.00626687220536317	5634	1.14852552324314	ENSG00000181444	character(0)
582	582	enrichment	X1	SERPINI1	3.60199390647286	0.000382706314333608	0.00635265339501993	3009	0.391805438181273	ENSG00000163536	character(0)
583	583	enrichment	X1	DLK2	3.59689008966956	0.00038990176266933	0.00645682836458183	4629	1.20191362317306	ENSG00000171462	character(0)
584	584	enrichment	X1	NTRK3	3.59401833761584	0.000394006132376504	0.00649893211846778	9975	0.646313375484215	ENSG00000140538	character(0)
585	585	enrichment	X1	KIRREL3	3.59381701157084	0.000394295390225347	0.00649893211846778	8096	0.499700496265412	ENSG00000149571	character(0)
586	586	enrichment	X1	SLC25A4	3.59238976530735	0.000396351736642269	0.00652516698436973	3647	0.346217287050846	ENSG00000151729	character(0)
587	587	enrichment	X1	METTL9	3.58689554866711	0.000404362169998256	0.0066414712903924	10252	0.452046189614933	ENSG00000197006	character(0)
588	588	enrichment	X1	LINC01616	3.58461611371551	0.000407729985494923	0.00668456643887346	7491	0.995296705856596	ENSG00000261340	character(0)
589	589	enrichment	X1	ARHGAP27	3.58428547774139	0.000408220676612796	0.00668456643887346	11148	0.882147580659896	ENSG00000159314	character(0)
590	590	enrichment	X1	SERTAD4	3.58263555317504	0.000410677607016559	0.0067137900294919	1221	1.18759003297315	ENSG00000082497	character(0)
591	591	enrichment	X1	ATP13A3	3.58024279563037	0.000414265403314398	0.00676456867295824	3104	0.610632820026952	ENSG00000133657	character(0)
592	592	enrichment	X1	PDK3	3.57742120905141	0.000418534045686372	0.00682633403434812	13590	0.774723055946774	ENSG00000067992	character(0)
593	593	enrichment	X1	PDE3B	3.57615690767375	0.000420460124321031	0.00684748403163797	7447	1.02356288871285	ENSG00000152270	character(0)
594	594	enrichment	X1	DAPK1	3.57593044433146	0.000420806004365418	0.00684748403163797	6396	0.824089969440105	ENSG00000196730	character(0)
595	595	enrichment	X1	PTK2B	3.57261521229625	0.000425900096922241	0.0069223553947674	5790	0.616860404894957	ENSG00000120899	character(0)
596	596	enrichment	X1	GSKIP	3.57111126008536	0.000428230079705991	0.00694689100264183	9520	0.77514292866384	ENSG00000100744	character(0)
597	597	enrichment	X1	CDK5R2	3.57100250417784	0.000428399032136141	0.00694689100264183	2213	0.887735007556256	ENSG00000171450	character(0)
598	598	enrichment	X1	AC233266.2	3.57028226520759	0.000429519505751127	0.00695702701183747	1780	0.971021334426445	ENSG00000261600	character(0)
599	599	enrichment	X1	SCARB1	3.569304923297	0.000431044356661781	0.00696747602695277	8828	0.743029962300807	ENSG00000073060	character(0)
600	600	enrichment	X1	STIM1	3.56891567606374	0.000431653075799253	0.00696747602695277	7379	0.868971915337381	ENSG00000167323	character(0)
601	601	enrichment	X1	GRM4	3.56815722001824	0.000432841497620017	0.00697863737207566	4545	1.21206974722677	ENSG00000124493	character(0)
602	602	enrichment	X1	HEY1	3.56664393840994	0.00043522184211232	0.00699292943796718	5955	0.970523807143284	ENSG00000164683	character(0)
603	603	enrichment	X1	KCNA4	3.56214560256882	0.000442370385606283	0.00709156087336647	7492	1.19365224559429	ENSG00000182255	character(0)
604	604	enrichment	X1	MT-ND5	3.56166754767165	0.000443136536339502	0.00709574273639183	14037	0.306265457712743	ENSG00000198786	c("X4_top2"; "X4-X8_top7"; "X4-X10_top1")
605	605	enrichment	X1	SLC16A10	3.56046348501219	0.000445071743009159	0.00711861331102235	4819	1.1237217035127	ENSG00000112394	character(0)
606	606	enrichment	X1	ARHGEF17	3.55954023811992	0.00044656098680649	0.00713430709638628	7832	0.744602726339168	ENSG00000110237	character(0)
607	607	enrichment	X1	PLEKHB2	3.55889231684909	0.000447608909473144	0.00714292263151292	1928	0.326057430140176	ENSG00000115762	character(0)
608	608	enrichment	X1	PTGIS	3.55721328565015	0.000450335265193016	0.00715617255845372	12935	1.167256120712	ENSG00000124212	character(0)
609	609	enrichment	X1	KBTBD8	3.55713521789512	0.000450462407635929	0.00715617255845372	2706	1.09189994041806	ENSG00000163376	character(0)
610	610	enrichment	X1	GABRB3	3.55681322808903	0.000450987161876489	0.00715617255845372	9607	0.77353713496118	ENSG00000166206	character(0)
611	611	enrichment	X1	ABCC5	3.55586017534213	0.000452543739885499	0.00717276720001362	3058	0.826302284060891	ENSG00000114770	character(0)
612	612	enrichment	X1	CORO6	3.55478147038501	0.000454311625566611	0.00718785867470634	10955	0.917023646613263	ENSG00000167549	character(0)
613	613	enrichment	X1	S100PBP	3.55229399674975	0.000458413085446445	0.00724127666920633	323	0.640681712726479	ENSG00000116497	character(0)
614	614	enrichment	X1	PLEKHA5	3.55022763671074	0.000461846601466309	0.00728018327478678	8255	0.854677076541063	ENSG00000052126	character(0)
615	615	enrichment	X1	BLCAP	3.55018786007922	0.000461912931555581	0.00728018327478678	12853	0.452686833163421	ENSG00000166619	c("X5_top9"; "X3-X9_top18"; "X5-X7_top8"; "X5-X9_top4"; "X5-X10_top12"; "X3-X2_top12"; "X4-X2_top14"; "X5-X2_top2"; "X5-X4_top6")
616	616	enrichment	X1	DOP1B	3.54581376998343	0.000469261820091066	0.00738771719679243	13111	1.06400353844195	ENSG00000142197	character(0)
617	617	enrichment	X1	ABLIM2	3.54448787859036	0.000471511029277188	0.00741481453990991	3220	0.947798146662943	ENSG00000163995	character(0)
618	618	enrichment	X1	PARM1	3.54325176085177	0.000473617059471357	0.00743128979458801	3360	0.994629016973835	ENSG00000169116	character(0)
619	619	enrichment	X1	PPP2R1A	3.54270450458386	0.000474552261756814	0.00743765336144078	12523	0.36207236124295	ENSG00000105568	character(0)
620	620	enrichment	X1	TSPOAP1	3.54133343941595	0.000476902881225693	0.00745784761809845	11238	0.845586315714787	ENSG00000005379	character(0)
621	621	enrichment	X1	RPS6KA5	3.53974977736961	0.000479631586293987	0.00748385151814051	9480	0.803585094037104	ENSG00000100784	character(0)
622	622	enrichment	X1	LINC01750	3.53936772362653	0.000480292068501999	0.00748583964258998	750	1.16515274903165	ENSG00000231437	character(0)
623	623	enrichment	X1	KCNH3	3.53901526987018	0.000480902136032064	0.00748703846596262	8373	0.991060336482025	ENSG00000135519	character(0)
624	624	enrichment	X1	ADAMTS8	3.53821358315726	0.000482292496964641	0.00749476742534264	8108	0.86621080440702	ENSG00000134917	character(0)
625	625	enrichment	X1	KCNF1	3.53811370468733	0.00048246597967028	0.00749476742534264	1434	0.611127283887803	ENSG00000162975	character(0)
626	626	enrichment	X1	SLC35F3	3.53519052417333	0.000487569375985915	0.00756567596350299	1339	1.102471165144	ENSG00000183780	character(0)
627	627	enrichment	X1	GHITM	3.53444446103527	0.000488879970478476	0.00757763954241638	7052	0.371097131366917	ENSG00000165678	X8-X9_top15
628	628	enrichment	X1	MAP3K5	3.53399153137706	0.000489677234902081	0.0075816288971664	4899	0.817303754961786	ENSG00000197442	character(0)
629	629	enrichment	X1	TRIM17	3.52921773086156	0.000498154780566656	0.00767902039900939	1307	1.04739648035729	ENSG00000162931	character(0)
630	630	enrichment	X1	SNHG14	3.52758130675088	0.000501092373313475	0.00771583355092229	9604	0.352327415166293	ENSG00000224078	character(0)
631	631	enrichment	X1	BCL11B	3.5252290575347	0.000505343442995764	0.00775949678975691	9525	0.864669769566639	ENSG00000127152	character(0)
632	632	enrichment	X1	PCM1	3.52519720779841	0.000505401234432052	0.00775949678975691	5740	0.252509986047316	ENSG00000078674	character(0)
633	633	enrichment	X1	DNAH2	3.52275639220433	0.000509848589141363	0.00780785576588022	10810	1.22882153105038	ENSG00000183914	character(0)
634	634	enrichment	X1	GAL3ST3	3.52190084082135	0.000511416138895155	0.00781481701687123	7745	1.14335010229227	ENSG00000175229	X2-X9_top16
635	635	enrichment	X1	HOMER1	3.52065547124693	0.000513705997923184	0.00783552670020428	3878	0.812957188776418	ENSG00000152413	character(0)
636	636	enrichment	X1	STAT6	3.52055706184025	0.000513887352480819	0.00783552670020428	8483	0.994466387730002	ENSG00000166888	character(0)
637	637	enrichment	X1	CDYL2	3.51575000206805	0.000522819540438814	0.00795444724418447	10592	1.01930875790835	ENSG00000166446	character(0)
638	638	enrichment	X1	BSG	3.51408082358095	0.000525955012546834	0.0079934916030251	11716	0.232521233135258	ENSG00000172270	character(0)
639	639	enrichment	X1	KLHDC3	3.51338027112114	0.000527276212617694	0.00800490795004354	4616	0.350745965643744	ENSG00000124702	character(0)
640	640	enrichment	X1	TSC22D1-AS1	3.51240303885766	0.000529124413041944	0.0080174962413159	8964	1.12728361188424	ENSG00000278156	character(0)
641	641	enrichment	X1	CORO7	3.51090166105143	0.000531975747422594	0.00804148053934929	10163	0.646382982427001	ENSG00000262246	character(0)
642	642	enrichment	X1	GRIA3	3.51026183373966	0.00053319524470181	0.0080481757171858	13884	0.788171303975329	ENSG00000125675	character(0)
643	643	enrichment	X1	B3GNTL1	3.51006817068307	0.000533564878779462	0.0080481757171858	11497	1.11072431330905	ENSG00000175711	character(0)
644	644	enrichment	X1	PLEK	3.50863710711021	0.000536303727312866	0.00808080820027315	1668	1.05704046868949	ENSG00000115956	character(0)
645	645	enrichment	X1	HS6ST3	3.50239070281352	0.000548413478203263	0.00825441637128448	9064	1.01379185657802	ENSG00000185352	character(0)
646	646	enrichment	X1	CDHR3	3.50150670036061	0.000550147830460857	0.00826280853814099	5476	1.14016043117456	ENSG00000128536	character(0)
647	647	enrichment	X1	HIC2	3.49846695338837	0.000556150916039497	0.00834404627557976	13235	1.07100899608302	ENSG00000169635	character(0)
648	648	enrichment	X1	FAM78A	3.49526038893847	0.000562549943001667	0.00842205634282773	6660	1.07536600470719	ENSG00000126882	character(0)
649	649	enrichment	X1	KCNK2	3.49464442192054	0.000563787040880281	0.00843158830147156	1246	1.03064545733322	ENSG00000082482	character(0)
650	650	enrichment	X1	JPH4	3.49281437281415	0.000567477535341632	0.00846874285738845	9173	0.700233954667168	ENSG00000092051	character(0)
651	651	enrichment	X1	IGSF9B	3.49111471440291	0.000570925345090988	0.00851115140245515	8114	1.10758868040145	ENSG00000080854	character(0)
652	652	enrichment	X1	AC005906.2	3.48962661233906	0.000573960110698798	0.00853826465523647	8158	1.11874118127025	ENSG00000256654	character(0)
653	653	enrichment	X1	GPC5	3.48844673675237	0.000576377028440818	0.00855762718975482	9051	0.991109672113397	ENSG00000179399	character(0)
654	654	enrichment	X1	OCA2	3.4874510717052	0.00057842401443457	0.00857741122988877	9610	1.25770758965026	ENSG00000104044	character(0)
655	655	enrichment	X1	PDE2A	3.48659112113501	0.000580197464505159	0.00859463395996407	7826	0.797369001298859	ENSG00000186642	character(0)
656	656	enrichment	X1	LINC01252	3.48455633649334	0.000584414045051905	0.0086479730607628	8226	1.04379577575872	ENSG00000247157	character(0)
657	657	enrichment	X1	LINC01902	3.48069584981865	0.00059249293793661	0.00873989320109644	11605	1.12454571757707	ENSG00000283503	character(0)
658	658	enrichment	X1	APP	3.4799842017096	0.000593993585128108	0.00875272566617132	13064	0.213774391337183	ENSG00000142192	character(0)
659	659	enrichment	X1	MERTK	3.47969263633466	0.000594609434275257	0.00875272566617132	1868	0.939794448584981	ENSG00000153208	character(0)
660	660	enrichment	X1	PRLR	3.47611291710513	0.00060221947863709	0.00884620098169524	3738	1.1596608004558	ENSG00000113494	character(0)
661	661	enrichment	X1	FBXO34	3.47258142959387	0.000609816281836775	0.00894843264977412	9305	0.880514729467442	ENSG00000178974	character(0)
662	662	enrichment	X1	PLPPR4	3.46958240765701	0.000616338025581426	0.00900924455090811	669	0.668429745261978	ENSG00000117600	character(0)
663	663	enrichment	X1	ZDHHC23	3.46949610289238	0.000616526669046692	0.00900924455090811	2792	1.09080844938799	ENSG00000184307	character(0)
664	664	enrichment	X1	GNAO1	3.46856077539469	0.000618574562070611	0.0090297739866503	10414	0.256247894588793	ENSG00000087258	character(0)
665	665	enrichment	X1	STK25	3.4680046765254	0.00061979515357912	0.00903819661652294	2329	0.22415956433653	ENSG00000115694	character(0)
666	666	enrichment	X1	PDLIM7	3.46697164615621	0.000622068557562465	0.00906193854133786	4261	0.915810464423457	ENSG00000196923	character(0)
667	667	enrichment	X1	MT-ND4L	3.46549918148374	0.000625322527071302	0.00909990077477958	14035	0.312752045560292	ENSG00000212907	c("X4_top1"; "X4-X8_top9"; "X4-X10_top3")
668	668	enrichment	X1	PRNP	3.46428704616859	0.000628013149771706	0.00912880609131191	12710	0.282774407915674	ENSG00000171867	character(0)
669	669	enrichment	X1	SYT7	3.4639713584167	0.00062871567041446	0.00912880609131191	7622	0.880889107344868	ENSG00000011347	character(0)
670	670	enrichment	X1	TTC22	3.46278773562614	0.000631356218529566	0.00913504482222175	521	1.15050504314892	ENSG00000006555	character(0)
671	671	enrichment	X1	SYNGAP1	3.45884088972794	0.000640236458974582	0.00923084249833681	4538	0.620498941789422	ENSG00000197283	character(0)
672	672	enrichment	X1	CCNO	3.45648249511157	0.000645598402151114	0.00929860344759804	3789	1.158519383586	ENSG00000152669	character(0)
673	673	enrichment	X1	KCNB1	3.45553782922646	0.00064775791741504	0.00930108837858835	12934	1.03957351383573	ENSG00000158445	character(0)
674	674	enrichment	X1	CCSAP	3.45116457955575	0.000657843576089805	0.00943625877326775	1313	0.435044436856337	ENSG00000154429	character(0)
675	675	enrichment	X1	SLC9A1	3.45018704207747	0.000660117990756964	0.00944136434409859	260	0.895821754624819	ENSG00000090020	character(0)
676	676	enrichment	X1	THRB	3.44571385629166	0.000670619823663229	0.00957501295576079	2437	0.844000438115638	ENSG00000151090	character(0)
677	677	enrichment	X1	SYCE1	3.44108510633857	0.000681651271087482	0.00971820182729087	7319	1.06964152322752	ENSG00000171772	character(0)
678	678	enrichment	X1	TMEM74B	3.44024496301128	0.000683671648065961	0.00973712064278934	12670	0.99928955749169	ENSG00000125895	character(0)
679	679	enrichment	X1	DOCK11	3.43730460229842	0.000690786814622838	0.00982848960258208	13862	1.00652176152067	ENSG00000147251	character(0)
680	680	enrichment	X1	MEF2D	3.43299139761441	0.000701349409910345	0.00996161579984167	964	0.631453202990135	ENSG00000116604	character(0)
681	681	enrichment	X1	LARGE1	3.43290512963074	0.000701562203663278	0.00996161579984167	13338	0.757844849534635	ENSG00000133424	character(0)
682	682	enrichment	X1	TRIM71	3.43190497777486	0.000704033648752742	0.00997653332939935	2456	1.12100232006825	ENSG00000206557	character(0)
683	683	enrichment	X1	AC012588.1	3.43151774612895	0.000704992709302051	0.00998005304105716	11578	1.06452579477164	ENSG00000263677	character(0)
684	684	enrichment	X1	LINC01341	3.43122393192775	0.000705721216792756	0.00998030518370662	1386	1.03968379376522	ENSG00000227953	character(0)
685	685	enrichment	X1	KIAA1257	3.42952577281022	0.000709945582911656	0.0100299454937911	2862	1.08018858148451	ENSG00000114656	character(0)
686	686	enrichment	X1	FES	3.42571602205747	0.000719508936025267	0.0101548381795003	10003	1.09150764037908	ENSG00000182511	character(0)
687	687	enrichment	X1	CRNDE	3.42499830838661	0.000721323988927183	0.0101600328751298	10410	1.11366654474238	ENSG00000245694	character(0)
688	688	enrichment	X1	WDR17	3.42460684620903	0.000722315775174559	0.0101638080468701	3630	0.771370149448554	ENSG00000150627	character(0)
689	689	enrichment	X1	CPEB4	3.42389752456574	0.000724116120122754	0.010175272862122	4229	0.285936780160808	ENSG00000113742	character(0)
690	690	enrichment	X1	JCAD	3.42278978729912	0.000726936084319087	0.0101981652668261	6870	0.978185636221706	ENSG00000165757	character(0)
691	691	enrichment	X1	CNNM1	3.42197097455775	0.000729027128211815	0.010212130338001	7139	0.914448531922534	ENSG00000119946	character(0)
692	692	enrichment	X1	RIN1	3.42183069216056	0.000729385938119705	0.010212130338001	7753	1.12561477918094	ENSG00000174791	X2-X9_top10
693	693	enrichment	X1	AGAP2	3.41994019309398	0.000734237525248897	0.0102698182938947	8499	0.62084586612694	ENSG00000135439	character(0)
694	694	enrichment	X1	PDPK1	3.41648225404415	0.000743189756312368	0.0103743675426388	10126	0.596633224657177	ENSG00000140992	character(0)
695	695	enrichment	X1	FIG4	3.41606189572571	0.000744284945064202	0.0103793381167195	4810	0.926606763919191	ENSG00000112367	character(0)
696	696	enrichment	X1	ENO2	3.41405009001814	0.00074954735412617	0.0104320054449889	8189	0.407494496311162	ENSG00000111674	X7-X9_top16
697	697	enrichment	X1	AL137786.1	3.41090201682122	0.000757851782227525	0.0105267186724245	9523	1.09357138435614	ENSG00000258702	character(0)
698	698	enrichment	X1	VLDLR	3.41020373929366	0.000759705407319497	0.0105393278416522	6202	0.431452866683929	ENSG00000147852	character(0)
699	699	enrichment	X1	SLC25A25	3.40999491633914	0.000760260564237964	0.0105393278416522	6606	0.635935825394299	ENSG00000148339	character(0)
700	700	enrichment	X1	AC079296.1	3.40800835204706	0.000765560841293428	0.010577433595936	7414	1.14958066086136	ENSG00000253973	character(0)
701	701	enrichment	X1	ELK1	3.4078360357614	0.000766022215129736	0.010577433595936	13642	0.798264330326732	ENSG00000126767	character(0)
702	702	enrichment	X1	PNPLA7	3.40647659196113	0.000769671220431014	0.010617380106594	6752	0.933853956206424	ENSG00000130653	character(0)
703	703	enrichment	X1	GABBR1	3.39945592829485	0.000788775856347617	0.010832001808076	4431	0.343534125228621	ENSG00000204681	character(0)
704	704	enrichment	X1	GRM3	3.39901896916222	0.000789979429145896	0.010832001808076	5326	0.510360236978906	ENSG00000198822	character(0)
705	705	enrichment	X1	IQSEC2	3.39743184195734	0.000794365500908535	0.0108620007100862	13687	0.730263516085274	ENSG00000124313	character(0)
706	706	enrichment	X1	B3GALT5-AS1	3.39516455042125	0.00080067068482344	0.0109269372468179	13129	1.07040612136023	ENSG00000184809	character(0)
707	707	enrichment	X1	VIPR1	3.39141778192615	0.000811192708789614	0.0110481334891022	2502	1.10789344053449	ENSG00000114812	X2-X9_top6
708	708	enrichment	X1	GRINA	3.39060252981371	0.000813499211448528	0.0110590217099435	6157	0.344598907918365	ENSG00000178719	character(0)
709	709	enrichment	X1	POU3F1	3.38977865325268	0.000815836333205691	0.0110800673377249	376	1.17615015879194	ENSG00000185668	character(0)
710	710	enrichment	X1	ALKAL2	3.3888185239137	0.00081856787672702	0.0110965883346794	1397	1.17981775685515	ENSG00000189292	X5-X3_top19
711	711	enrichment	X1	CEP126	3.3887956124341	0.000818633163478452	0.0110965883346794	7938	0.901292877089361	ENSG00000110318	character(0)
712	712	enrichment	X1	MAP2K1	3.38811651161728	0.000820570484487899	0.0111080717329859	9832	0.6497394778963	ENSG00000169032	character(0)
713	713	enrichment	X1	PITPNM2	3.38780485441735	0.000821461003967886	0.0111080717329859	8806	0.77503440055635	ENSG00000090975	character(0)
714	714	enrichment	X1	SAMD10	3.38766764580647	0.000821853345479764	0.0111080717329859	13032	0.984346972805362	ENSG00000130590	character(0)
715	715	enrichment	X1	MYO5A	3.38446582409349	0.00083105861940904	0.0112216886465011	9762	0.395407760243212	ENSG00000197535	character(0)
716	716	enrichment	X1	GCLC	3.3812120555568	0.000840511760928496	0.0113275495765056	4673	0.456523721703274	ENSG00000001084	character(0)
717	717	enrichment	X1	DMKN	3.37516131021243	0.00085835828932789	0.0115569755100974	12181	0.914741692911947	ENSG00000161249	character(0)
718	718	enrichment	X1	LINC01322	3.37121520539596	0.000870187041891665	0.0117050159284336	3003	1.02585901757828	ENSG00000244128	character(0)
719	719	enrichment	X1	AP001160.2	3.37040206112793	0.00087264332492209	0.0117228349407205	7652	0.933817332891573	ENSG00000267811	character(0)
720	720	enrichment	X1	ADGRL2	3.37022424305994	0.000873181325072536	0.0117228349407205	599	1.04108113755065	ENSG00000117114	character(0)
721	721	enrichment	X1	HAGHL	3.36832754348726	0.000878939197254755	0.0117888664250702	10069	0.579580804565957	ENSG00000103253	character(0)
722	722	enrichment	X1	SORCS3	3.36575408769398	0.000886808159175186	0.0118830600947492	7205	0.918044898767951	ENSG00000156395	character(0)
723	723	enrichment	X1	TCP10L	3.36297423536496	0.000895382023360598	0.0119750950038599	13084	0.969857619327662	ENSG00000242220	character(0)
724	724	enrichment	X1	CDH4	3.36138617707193	0.000900314685299755	0.0120296090634296	12984	0.929739851408379	ENSG00000179242	character(0)
725	725	enrichment	X1	SPRYD3	3.35879334427179	0.000908422770980264	0.0121148917121328	8411	0.38983718660997	ENSG00000167778	character(0)
726	726	enrichment	X1	POU3F4	3.3573251825277	0.000913044021942637	0.0121544371730165	13778	1.0524567551116	ENSG00000196767	character(0)
727	727	enrichment	X1	PLEKHA6	3.35719236346353	0.000913463168520679	0.0121544371730165	1179	0.849340779887315	ENSG00000143850	character(0)
728	728	enrichment	X1	OTUD4	3.35702721355342	0.000913984594082847	0.0121544371730165	3556	0.566570733516538	ENSG00000164164	character(0)
729	729	enrichment	X1	YARS	3.35542868641439	0.00091904596493984	0.0122101821056293	322	0.554598201654496	ENSG00000134684	character(0)
730	730	enrichment	X1	GRM8	3.35321264820372	0.000926105777423108	0.0122923472895583	5529	1.08245197121369	ENSG00000179603	character(0)
731	731	enrichment	X1	ARL4D	3.35255852241012	0.000928199323405712	0.0122996696336172	11114	1.04836492363598	ENSG00000175906	character(0)
732	732	enrichment	X1	ICAM5	3.35237780250505	0.000928778499347132	0.0122996696336172	11919	0.764544989814713	ENSG00000105376	character(0)
733	733	enrichment	X1	ZSCAN31	3.34876315790878	0.000940433803078268	0.0124238117560001	4427	1.07279522234429	ENSG00000235109	character(0)
734	734	enrichment	X1	CTSB	3.34399521336768	0.000956016463544167	0.0125943629617477	5724	0.243170423343245	ENSG00000164733	character(0)
735	735	enrichment	X1	MYB	3.34398977057176	0.000956034388465641	0.0125943629617477	4892	1.20324251376723	ENSG00000118513	character(0)
736	736	enrichment	X1	HERC3	3.34263288607484	0.00096051284141844	0.0126373271727972	3425	0.785407902528681	ENSG00000138641	character(0)
737	737	enrichment	X1	IKBKE	3.34150642923939	0.000964245602147709	0.012666885866193	1201	0.991663477803205	ENSG00000263528	character(0)
738	738	enrichment	X1	TMEM268	3.33947327293264	0.000971017148212466	0.0127439194507922	6531	0.699251303866395	ENSG00000157693	character(0)
739	739	enrichment	X1	CACNB1	3.33906142520223	0.000972394216912762	0.0127500765528533	11033	0.832428280191512	ENSG00000067191	character(0)
740	740	enrichment	X1	IFT122	3.33652128561584	0.000980927819001169	0.0128379956777571	2871	0.790860625053332	ENSG00000163913	character(0)
741	741	enrichment	X1	GABRB2	3.330986321092	0.000999764760798519	0.0130478051752977	4199	0.675545596057033	ENSG00000145864	character(0)
742	742	enrichment	X1	LINC00599	3.33049511389895	0.00100145264475877	0.0130478051752977	5714	0.782003107162129	ENSG00000253230	character(0)
743	743	enrichment	X1	AL390208.1	3.33029044320038	0.00100215671637365	0.0130478051752977	4802	1.0658834048608	ENSG00000271730	character(0)
744	744	enrichment	X1	DLGAP2	3.33014714682935	0.00100264993335321	0.0130478051752977	5698	1.0500576500311	ENSG00000198010	character(0)
745	745	enrichment	X1	KCNC3	3.32991109375281	0.00100346290602588	0.0130478051752977	12490	1.04696721704331	ENSG00000131398	character(0)
746	746	enrichment	X1	TMEM241	3.32939390585264	0.00100524626076979	0.0130589021646533	11564	1.00004455417586	ENSG00000134490	character(0)
747	747	enrichment	X1	SSBP4	3.32873535415537	0.00100752133535477	0.0130763605474927	12078	0.555712576939732	ENSG00000130511	character(0)
748	748	enrichment	X1	MT-ND2	3.32562146985922	0.00101834385120037	0.0131924379173495	14028	0.281664018678728	ENSG00000198763	c("X4_top6"; "X4-X8_top8"; "X4-X10_top7")
749	749	enrichment	X1	C4orf50	3.32244066514019	0.00102951065612147	0.0133002926806935	3201	0.941225028521421	ENSG00000181215	character(0)
750	750	enrichment	X1	KCND2	3.32206121974518	0.00103085035533384	0.0133053598712804	5513	0.876229041523806	ENSG00000184408	character(0)
751	751	enrichment	X1	AP002840.2	3.32094638654514	0.00103479586842153	0.0133440205511878	7995	1.03511602652039	ENSG00000270179	character(0)
752	752	enrichment	X1	RCOR2	3.32055548634839	0.00103618263196624	0.013349644679543	7672	1.01064041787517	ENSG00000167771	character(0)
753	753	enrichment	X1	FTO	3.31972505269342	0.00103913443581877	0.0133754031917534	10408	0.440007462162395	ENSG00000140718	character(0)
754	754	enrichment	X1	DISP3	3.31723843857844	0.00104802007452726	0.0134650923207561	118	0.910847940182914	ENSG00000204624	character(0)
755	755	enrichment	X1	COX4I1	3.31655648871734	0.00105046927722135	0.0134842230895973	10626	0.178434165809008	ENSG00000131143	character(0)
756	756	enrichment	X1	RERG	3.31600673537809	0.00105244757810521	0.0134972797619466	8247	1.14485951846739	ENSG00000134533	character(0)
757	757	enrichment	X1	KCNA2	3.31545711671736	0.0010544288609077	0.0135103508154442	732	0.818409566656343	ENSG00000177301	character(0)
758	758	enrichment	X1	YWHAZ	3.31400879829745	0.00105966644739759	0.0135458130636264	6029	0.308598417807139	ENSG00000164924	c("X3-X9_top15"; "X5-X9_top18"; "X7-X9_top10")
759	759	enrichment	X1	ERICD	3.31389187519828	0.00106009033375528	0.0135458130636264	6119	1.05630608455971	ENSG00000280303	character(0)
760	760	enrichment	X1	RBFOX3	3.31088001871865	0.00107106389689862	0.0136487752306237	11426	0.875662349938097	ENSG00000167281	character(0)
761	761	enrichment	X1	SIX3	3.30929232708935	0.00107689104661669	0.0137105901791823	1587	0.721089109605337	ENSG00000138083	character(0)
762	762	enrichment	X1	TRIM9	3.30720859064008	0.00108458355846226	0.0137835356665028	9282	0.417008434596605	ENSG00000100505	character(0)
763	763	enrichment	X1	KLHL25	3.30653121413707	0.00108709521655812	0.0137887529691599	9973	0.944115675811153	ENSG00000183655	character(0)
764	764	enrichment	X1	PNMT	3.30642041606239	0.00108750656170509	0.0137887529691599	11043	0.948227270883781	ENSG00000141744	character(0)
765	765	enrichment	X1	SLC1A6	3.30630376927276	0.00108793977710099	0.0137887529691599	12018	0.934490679763903	ENSG00000105143	character(0)
766	766	enrichment	X1	RTTN	3.29925434210777	0.00111442081224808	0.0140523453575585	11676	0.906605027649673	ENSG00000176225	character(0)
767	767	enrichment	X1	CFAP74	3.29783862273675	0.00111981072424186	0.0140909516133768	40	1.03588375458351	ENSG00000142609	character(0)
768	768	enrichment	X1	AC124798.1	3.2973264287606	0.00112176671043448	0.0140952046577036	7455	0.98345884085592	ENSG00000260196	character(0)
769	769	enrichment	X1	ARHGAP20	3.29701534521	0.00112295623919043	0.0140952046577036	7971	1.01557885905347	ENSG00000137727	character(0)
770	770	enrichment	X1	MT-ND4	3.29557455635688	0.00112848088001142	0.0141493366053575	14036	0.266109945211515	ENSG00000198886	X4_top7
771	771	enrichment	X1	LRRTM3	3.29484576228914	0.00113128502708576	0.0141718426720476	6956	0.878786829017946	ENSG00000198739	character(0)
772	772	enrichment	X1	PCDHB3	3.2934677099786	0.0011366050169934	0.0142257970175029	4100	1.00635867308939	ENSG00000113205	character(0)
773	773	enrichment	X1	MYT1	3.29260721276756	0.00113993876991791	0.0142479128004295	13039	0.934375573449966	ENSG00000196132	character(0)
774	774	enrichment	X1	RUNDC1	3.29248803792269	0.00114040119544846	0.0142479128004295	11105	0.717557408628259	ENSG00000198863	character(0)
775	775	enrichment	X1	SERPIND1	3.29085376892448	0.00114676015708916	0.0142899816843007	13225	1.06953020789239	ENSG00000099937	X3-X7_top7
776	776	enrichment	X1	DBN1	3.29083813537601	0.00114682114635098	0.0142899816843007	4260	0.846975735541188	ENSG00000113758	character(0)
777	777	enrichment	X1	PALM	3.28743060211989	0.00116018676119717	0.0144363679430915	11721	0.245451474313165	ENSG00000099864	X4-X8_top19
778	778	enrichment	X1	FHOD1	3.28623878790852	0.00116489558991103	0.0144566197830041	10487	1.02885029239522	ENSG00000135723	character(0)
779	779	enrichment	X1	FAM135B	3.28441353373634	0.00117214158335552	0.0145153300309184	6111	0.903868087341396	ENSG00000147724	character(0)
780	780	enrichment	X1	PI4KA	3.27903341027056	0.00119374442868039	0.0147436617942881	13224	0.525919324793442	ENSG00000241973	character(0)
781	781	enrichment	X1	LIMD2	3.27877793178559	0.00119477940054831	0.0147436617942881	11280	0.868075060784109	ENSG00000136490	character(0)
782	782	enrichment	X1	SLC32A1	3.27784436687979	0.0011985684732598	0.0147774337752303	12864	0.76558352653446	ENSG00000101438	character(0)
783	783	enrichment	X1	UNC80	3.27603878708791	0.00120592851597743	0.0148551352191851	2174	0.79610799605293	ENSG00000144406	character(0)
784	784	enrichment	X1	AC005562.1	3.27509224150558	0.00120980365951862	0.0148898096324451	10961	0.903363882268403	ENSG00000214719	character(0)
785	785	enrichment	X1	DYNC1I1	3.27435874531539	0.00121281453774087	0.0149007476408531	5369	0.417557096577812	ENSG00000158560	character(0)
786	786	enrichment	X1	TMEM50A	3.27276177454771	0.0012193939361249	0.0149684869274492	234	0.254906179357513	ENSG00000183726	character(0)
787	787	enrichment	X1	RSAD1	3.27240668696615	0.00122086137058059	0.0149734115520202	11200	0.754081504625864	ENSG00000136444	character(0)
788	788	enrichment	X1	SORCS1	3.27145697263849	0.00122479422699353	0.0150085386820856	7206	1.05281696440533	ENSG00000108018	character(0)
789	789	enrichment	X1	MZT1	3.27029297123659	0.00122963052348607	0.0150366021385062	9026	0.708963523117731	ENSG00000204899	character(0)
790	790	enrichment	X1	F12	3.26888446033224	0.0012355064570345	0.0150871453705525	4257	1.13481504703754	ENSG00000131187	character(0)
791	791	enrichment	X1	WSCD2	3.2677333413661	0.00124032798268867	0.0151328634760183	8666	0.904502689077934	ENSG00000075035	character(0)
792	792	enrichment	X1	ARF1	3.26689896285278	0.00124383374565975	0.0151575348393391	1298	0.254687389097207	ENSG00000143761	character(0)
793	793	enrichment	X1	ST6GALNAC6	3.26673853949491	0.00124450884211051	0.0151575348393391	6601	0.283724580813029	ENSG00000160408	character(0)
794	794	enrichment	X1	LNX1	3.26622356492935	0.00124667826843865	0.0151707997605581	3320	1.09730606233433	ENSG00000072201	c("X2-X9_top1"; "X7-X9_top9")
795	795	enrichment	X1	DCLK3	3.26505369494596	0.00125161962719631	0.0152054830733119	2466	1.06246488798289	ENSG00000163673	character(0)
796	796	enrichment	X1	AP1S3	3.26457173357402	0.00125366064846627	0.0152054830733119	2245	1.06323050399565	ENSG00000152056	character(0)
797	797	enrichment	X1	C15orf41	3.26415109214642	0.00125544451713238	0.0152115680363158	9644	0.972709188818431	ENSG00000186073	character(0)
798	798	enrichment	X1	RAB40C	3.26364020311943	0.00125761428170392	0.0152247218603174	10056	0.720974513248393	ENSG00000197562	character(0)
799	799	enrichment	X1	MLF2	3.2619286623914	0.00126490866872281	0.0152998384451977	8179	0.214717360419625	ENSG00000089693	character(0)
800	800	enrichment	X1	BATF3	3.26034716641876	0.0012716837368932	0.015355335096467	1236	0.917935900405459	ENSG00000123685	character(0)
801	801	enrichment	X1	ZFYVE28	3.25925176044272	0.0012763961561356	0.0153989958939967	3177	0.796904689145511	ENSG00000159733	character(0)
802	802	enrichment	X1	FOXO1	3.25844556754705	0.00127987474100049	0.015416496738807	8944	0.790424123598604	ENSG00000150907	character(0)
803	803	enrichment	X1	SNTB2	3.258406766236	0.0012800423839243	0.015416496738807	10524	0.945766882758931	ENSG00000168807	character(0)
804	804	enrichment	X1	NPAS2	3.25750297493775	0.00128395303237245	0.0154503448445642	1830	0.81282440069396	ENSG00000170485	character(0)
805	805	enrichment	X1	ETNK2	3.2566797077369	0.00128752491246982	0.015480061939909	1177	0.967069923440734	ENSG00000143845	character(0)
806	806	enrichment	X1	IL13RA2	3.25429735630956	0.0012979131943167	0.0155821310409509	13857	1.0765787172242	ENSG00000123496	character(0)
807	807	enrichment	X1	LONRF2	3.25422417765444	0.00129823351975451	0.0155821310409509	1827	0.415316670910878	ENSG00000170500	X3-X2_top18
808	808	enrichment	X1	LY6E	3.25354134921957	0.00130122600988326	0.0156047112355172	6132	0.496529281381911	ENSG00000160932	character(0)
809	809	enrichment	X1	LYPLA2	3.24768927415932	0.00132713661792944	0.0159018596634669	221	0.442873390693593	ENSG00000011009	character(0)
810	810	enrichment	X1	FKBP1B	3.24685558370749	0.00133086659856491	0.0159329579229727	1462	0.818904582859437	ENSG00000119782	character(0)
811	811	enrichment	X1	FAM106A	3.24504669166878	0.00133899317951452	0.0160165938840906	10889	0.485196915910968	ENSG00000273018	character(0)
812	812	enrichment	X1	SUSD4	3.24469951191161	0.00134055816948035	0.0160216667012873	1269	0.624726133537677	ENSG00000143502	character(0)
813	813	enrichment	X1	CDH22	3.24360751530032	0.00134549166299247	0.0160533045228575	12915	1.05365823250978	ENSG00000149654	character(0)
814	814	enrichment	X1	LY6E-DT	3.24309602882977	0.00134780828082216	0.0160672934529589	6131	1.07228497290305	ENSG00000247317	character(0)
815	815	enrichment	X1	PPP4R4	3.24158654781662	0.0013546666054467	0.0161353546567328	9508	0.81602225326078	ENSG00000119698	character(0)
816	816	enrichment	X1	FBXO3	3.23909183490076	0.00136607237214304	0.0162161913119228	7511	0.570059434588826	ENSG00000110429	character(0)
817	817	enrichment	X1	RBM26	3.23829995128769	0.00136971143814295	0.0162456568630418	9044	0.25757376514328	ENSG00000139746	character(0)
818	818	enrichment	X1	LINC01833	3.23093325224538	0.00140399850059113	0.0165768084515868	1585	1.05247350276751	ENSG00000259439	character(0)
819	819	enrichment	X1	NLRP2	3.23077393590045	0.00140474873259493	0.0165768084515868	12562	0.988868248489691	ENSG00000022556	character(0)
820	820	enrichment	X1	KLF5	3.23053074117339	0.00140589467107028	0.0165768084515868	9029	1.14571650207935	ENSG00000102554	character(0)
821	821	enrichment	X1	E2F3	3.22970254461182	0.00140980365873461	0.0166089536741695	4388	0.968334821923099	ENSG00000112242	character(0)
822	822	enrichment	X1	RELCH	3.22570674903304	0.00142880539917917	0.0168046182752706	11661	0.523593770595023	ENSG00000134444	character(0)
823	823	enrichment	X1	SEC23A	3.22443104144582	0.00143492179201036	0.0168624324060263	9248	0.596881061081559	ENSG00000100934	character(0)
824	824	enrichment	X1	MMP17	3.22233425551161	0.00144502763623927	0.0169452270433348	8844	0.742221373715736	ENSG00000198598	character(0)
825	825	enrichment	X1	AL356019.2	3.22120912688711	0.00145047757312743	0.0169883707751697	9120	1.06776896063342	ENSG00000258768	character(0)
826	826	enrichment	X1	GCSIR	3.22091320046939	0.00145191415439955	0.0169910253918608	2267	0.989182434427481	ENSG00000232520	character(0)
827	827	enrichment	X1	ADM5	3.22025086319194	0.00145513426790948	0.0170003748121904	12474	1.04256905972529	ENSG00000224420	character(0)
828	828	enrichment	X1	KCNAB2	3.21928106030545	0.00145986114926125	0.0170414215453663	69	0.51062306054516	ENSG00000069424	character(0)
829	829	enrichment	X1	LDLRAD4	3.2189152021873	0.00146164806103449	0.017048109402913	11552	0.610558724311829	ENSG00000168675	character(0)
830	830	enrichment	X1	ATP8A1	3.21807556187125	0.00146575667476808	0.0170818431400566	3294	0.495230681468471	ENSG00000124406	character(0)
831	831	enrichment	X1	KCNMA1	3.2162941329927	0.00147450923072036	0.017151127986447	7031	0.450946580200003	ENSG00000156113	character(0)
832	832	enrichment	X1	MT-ND3	3.21612031064602	0.00147536584829652	0.017151127986447	14034	0.271329885388129	ENSG00000198840	c("X4_top4"; "X4-X8_top14"; "X4-X10_top9")
833	833	enrichment	X1	RAPGEF1	3.21573806595416	0.0014772512196294	0.0171580804779861	6665	0.319310601388661	ENSG00000107263	character(0)
834	834	enrichment	X1	MDH1	3.21550385026336	0.00147840756094589	0.0171580804779861	1647	0.459847438340039	ENSG00000014641	X8-X9_top4
835	835	enrichment	X1	DLX6	3.21523318560197	0.00147974489891644	0.0171594199962705	5373	1.03517192673654	ENSG00000006377	character(0)
836	836	enrichment	X1	TNFRSF25	3.21308027719146	0.0014904222993608	0.0172689771864058	76	0.886185595844287	ENSG00000215788	character(0)
837	837	enrichment	X1	KIFC2	3.21187216138906	0.00149644521943953	0.0173244684390678	6178	0.674089033073722	ENSG00000167702	character(0)
838	838	enrichment	X1	FOXJ3	3.20646573923604	0.00152367571428247	0.0175961990589381	408	0.410592615299644	ENSG00000198815	character(0)
839	839	enrichment	X1	CALCOCO1	3.20556847605177	0.00152823913967443	0.0176152384071487	8428	0.606109561488581	ENSG00000012822	character(0)
840	840	enrichment	X1	DPY19L2	3.20524552717837	0.00152988473533241	0.0176152384071487	8515	1.05512629474467	ENSG00000177990	character(0)
841	841	enrichment	X1	PLCL2	3.20348336245038	0.00153889286085969	0.0176846746686192	2424	0.838613035241293	ENSG00000154822	character(0)
842	842	enrichment	X1	SPEG	3.19951235920149	0.00155937296480557	0.0178615616188944	2229	0.944431985022855	ENSG00000072195	character(0)
843	843	enrichment	X1	DEGS2	3.19884407219817	0.00156284432105625	0.0178730379340156	9533	0.958587062387579	ENSG00000168350	character(0)
844	844	enrichment	X1	MACROD2	3.198829449429	0.00156292035768505	0.0178730379340156	12736	0.939757126229203	ENSG00000172264	character(0)
845	845	enrichment	X1	AL391684.1	3.19759392788415	0.00156935731307259	0.0179320461737009	7141	0.933997390119699	ENSG00000224934	character(0)
846	846	enrichment	X1	AC124852.1	3.19604731132231	0.00157744965984802	0.0180098581896306	3678	0.909478329068269	ENSG00000248994	character(0)
847	847	enrichment	X1	NDEL1	3.19251176115182	0.0015960940824811	0.0182079197402779	10829	0.53834816093678	ENSG00000166579	character(0)
848	848	enrichment	X1	HECTD1	3.19137752123263	0.00160211850884012	0.0182618102432158	9215	0.216611470447206	ENSG00000092148	character(0)
849	849	enrichment	X1	RALGPS2	3.18943133382285	0.00161250462465059	0.0183652898977844	1084	0.995370732004481	ENSG00000116191	character(0)
850	850	enrichment	X1	MIS18BP1	3.18836959138603	0.0016181970233067	0.0183970077920441	9261	0.980141065220705	ENSG00000129534	character(0)
851	851	enrichment	X1	AC010980.1	3.18793550005473	0.0016205297043907	0.0183970077920441	2239	1.07323767210879	ENSG00000267034	character(0)
852	852	enrichment	X1	RETREG2	3.18713274690105	0.00162485167302343	0.018404633296341	2216	0.274141370500571	ENSG00000144567	character(0)
853	853	enrichment	X1	TMEM121B	3.18708052847649	0.00162513318289986	0.018404633296341	13182	0.95463472531562	ENSG00000183307	character(0)
854	854	enrichment	X1	STRC	3.18660402554959	0.00162770410058168	0.0184188949915137	9709	0.976003276320098	ENSG00000242866	character(0)
855	855	enrichment	X1	SYT16	3.18606579195311	0.00163061260838346	0.0184247812645644	9339	0.948316732794237	ENSG00000139973	character(0)
856	856	enrichment	X1	AC104964.4	3.18546318700856	0.00163387467589638	0.0184441334996888	5716	0.932974931670784	ENSG00000272505	character(0)
857	857	enrichment	X1	EPHB1	3.18386396753153	0.00164256101304431	0.0185272966314708	2899	0.87252752848267	ENSG00000154928	character(0)
858	858	enrichment	X1	LRRC56	3.18180890636039	0.00165378608162124	0.0186090688655506	7335	1.05922867151703	ENSG00000161328	character(0)
859	859	enrichment	X1	SH3GL2	3.18136580569132	0.00165621565591508	0.0186214863538955	6236	0.810006412136761	ENSG00000107295	character(0)
860	860	enrichment	X1	FAR2	3.17959392496974	0.00166596415423825	0.0187011467769526	8294	0.946597786873838	ENSG00000064763	character(0)
861	861	enrichment	X1	ART3	3.17596736128552	0.00168608253641732	0.0188558045962193	3368	0.995297008250044	ENSG00000156219	character(0)
862	862	enrichment	X1	NEK10	3.17557335827625	0.00168828175995227	0.0188558045962193	2443	1.04604669114565	ENSG00000163491	character(0)
863	863	enrichment	X1	ATXN7L2	3.17463939014292	0.00169350554020024	0.0188895141390246	711	0.925235138000945	ENSG00000162650	character(0)
864	864	enrichment	X1	CCDC47	3.17390307348917	0.00169763437638161	0.018920539323434	11281	0.515582576522987	ENSG00000108588	character(0)
865	865	enrichment	X1	UBR3	3.17313277685533	0.00170196372194512	0.0189537482531922	2018	0.403985560700825	ENSG00000144357	character(0)
866	866	enrichment	X1	TAF4B	3.17253565719233	0.0017053267780434	0.0189761520951374	11575	1.00103983489439	ENSG00000141384	character(0)
867	867	enrichment	X1	DNAJA2	3.17145686406387	0.00171141827847899	0.0190288573908793	10382	0.427146617253272	ENSG00000069345	character(0)
868	868	enrichment	X1	KCNK1	3.17021443356771	0.00171845871719871	0.0190769294589894	1338	0.352998731263951	ENSG00000135750	character(0)
869	869	enrichment	X1	DNAJB4	3.16933177788685	0.00172347670467243	0.0191024335940923	594	0.646376945514039	ENSG00000162616	character(0)
870	870	enrichment	X1	RAPGEFL1	3.1688198319024	0.0017263933786762	0.0191167980618986	11055	0.785687517540272	ENSG00000108352	character(0)
871	871	enrichment	X1	CBARP	3.16700529656723	0.00173676802445268	0.0191740828359977	11737	0.769035596572442	ENSG00000099625	character(0)
872	872	enrichment	X1	AASDHPPT	3.16674860817129	0.00173824029431169	0.0191752619426701	7951	0.454181865563905	ENSG00000149313	character(0)
873	873	enrichment	X1	DGKE	3.16306399915004	0.00175950149337097	0.0193793564481636	11224	0.844613890342254	ENSG00000153933	character(0)
874	874	enrichment	X1	NOB1	3.16046554431241	0.00177463965272772	0.0195307716639932	10532	0.706991941182529	ENSG00000141101	character(0)
875	875	enrichment	X1	ZNF578	3.15850930579803	0.00178611575508507	0.0196416785815659	12530	0.977891319262816	ENSG00000258405	character(0)
876	876	enrichment	X1	TRIM11	3.1555567227985	0.0018035668550554	0.0198142111000972	1306	0.892558693269939	ENSG00000154370	character(0)
877	877	enrichment	X1	RARB	3.15537821892191	0.00180462693135543	0.0198142111000972	2438	1.13424067818452	ENSG00000077092	c("X2-X9_top2"; "X3-X9_top19")
878	878	enrichment	X1	TMEM159	3.15469088505211	0.00180871416591098	0.0198435726811624	10250	0.955529515258702	ENSG00000011638	character(0)
879	879	enrichment	X1	SEPTIN11	3.15376248503641	0.00181424849196599	0.0198732383562234	3374	0.410984558989956	ENSG00000138758	character(0)
880	880	enrichment	X1	RESP18	3.1525029742546	0.00182178164934465	0.0199097628137316	2227	0.989148309941299	ENSG00000182698	character(0)
881	881	enrichment	X1	CHRM1	3.15182165978754	0.00182586864717618	0.0199297030688697	7662	0.858733830586757	ENSG00000168539	character(0)
882	882	enrichment	X1	ZBTB11	3.15171667529854	0.00182649917037921	0.0199297030688697	2759	0.477685906405598	ENSG00000066422	character(0)
883	883	enrichment	X1	TMEM120B	3.15017870497593	0.00183575912639243	0.0199996628486648	8787	0.877380697465714	ENSG00000188735	character(0)
884	884	enrichment	X1	RND1	3.14565237773048	0.00186326408792201	0.0202835795245649	8358	1.03494445212373	ENSG00000172602	character(0)
885	885	enrichment	X1	DUSP14	3.14525295876147	0.00186570942223608	0.0202944674023713	11015	1.00574371710476	ENSG00000276023	X2-X9_top20
886	886	enrichment	X1	PWWP2B	3.14304210163582	0.00187929852998304	0.0204264622728729	7303	0.679120726606915	ENSG00000171813	character(0)
887	887	enrichment	X1	RAB40B	3.14172304147557	0.00188744968826392	0.0204919197706262	11493	0.334343262871576	ENSG00000141542	character(0)
888	888	enrichment	X1	FAM27E3	3.1413546001272	0.00188973230958596	0.0204922863502052	6344	1.02551746195378	ENSG00000274026	character(0)
889	889	enrichment	X1	GOLGA8A	3.13892472056221	0.0019048502589286	0.0206356576159627	9636	0.52005412438126	ENSG00000175265	character(0)
890	890	enrichment	X1	TUBA8	3.13776929767375	0.00191207807417029	0.0206757008474206	13193	0.947190574452756	ENSG00000183785	character(0)
891	891	enrichment	X1	SLC25A30	3.13769631753713	0.00191253545544395	0.0206757008474206	8971	0.982586209361476	ENSG00000174032	character(0)
892	892	enrichment	X1	CENPP	3.13578921743074	0.00192452353423153	0.0207733159040841	6414	0.914240136698834	ENSG00000188312	character(0)
893	893	enrichment	X1	SAG	3.13345989522926	0.00193925988621728	0.020900250638641	2289	1.07766917740426	ENSG00000130561	character(0)
894	894	enrichment	X1	ALDH3A2	3.13230394915466	0.00194661156462188	0.0209633943266756	10899	0.55911857215199	ENSG00000072210	character(0)
895	895	enrichment	X1	BRINP1	3.13076682965144	0.00195642734219098	0.0210529572156229	6536	0.620141327077617	ENSG00000078725	character(0)
896	896	enrichment	X1	MYT1L	3.12756184481876	0.00197704103104364	0.0212353065723054	1400	0.839493643522405	ENSG00000186487	character(0)
897	897	enrichment	X1	WWP1	3.12742751849592	0.00197790934961016	0.0212353065723054	5973	0.547567417547507	ENSG00000123124	character(0)
898	898	enrichment	X1	UNC13B	3.12680843020692	0.00198191584369756	0.0212458352618663	6299	0.672889608325607	ENSG00000198722	character(0)
899	899	enrichment	X1	SSPO	3.12604436165969	0.00198687092582517	0.0212808815888919	5635	0.937954859507842	ENSG00000197558	character(0)
900	900	enrichment	X1	STK32C	3.12583726335271	0.00198821595418544	0.0212808815888919	7301	0.861287569353736	ENSG00000165752	character(0)
901	901	enrichment	X1	NDFIP2	3.1230727231053	0.00200625135458644	0.021426292828124	9046	0.508732001929272	ENSG00000102471	character(0)
902	902	enrichment	X1	TNK2	3.12282048824457	0.00200790439092866	0.021426292828124	3115	0.219892765349028	ENSG00000061938	character(0)
903	903	enrichment	X1	KREMEN1	3.12222732485562	0.00201179668036423	0.021451526789943	13288	0.819938166044388	ENSG00000183762	character(0)
904	904	enrichment	X1	CYP4F26P	3.1138387215467	0.00206759313412576	0.0219797201987343	6271	0.949454009704454	ENSG00000226562	character(0)
905	905	enrichment	X1	SEL1L	3.11318119185985	0.00207202648367146	0.0219935509525309	9462	0.232902262964608	ENSG00000071537	character(0)
906	906	enrichment	X1	RASGRP1	3.10944050633691	0.00209741517875584	0.0222224269337771	9649	0.818493612972043	ENSG00000172575	character(0)
907	907	enrichment	X1	CALM1	3.10930556328803	0.00209833640348846	0.0222224269337771	9478	0.252080435532219	ENSG00000198668	c("X2-X9_top19"; "X3-X9_top7"; "X4-X9_top17"; "X7-X9_top5")
908	908	enrichment	X1	PPP1R9B	3.1086902446246	0.00210254177545475	0.0222414367943799	11193	0.250340140281219	ENSG00000108819	character(0)
909	909	enrichment	X1	MAPK11	3.10857956810552	0.00210329901466471	0.0222414367943799	13502	0.843778311134335	ENSG00000185386	character(0)
910	910	enrichment	X1	NNAT	3.10293188142846	0.00214227574086608	0.0225829248139352	12854	0.49402378999578	ENSG00000053438	c("X5_top11"; "X1-X9_top15"; "X10-X9_top9"; "X3-X9_top4"; "X4-X9_top5"; "X5-X7_top16"; "X5-X9_top1"; "X3-X2_top5"; "X4-X2_top5"; "X5-X2_top1"; "X5-X4_top11")
911	911	enrichment	X1	RAB26	3.10089203989657	0.00215651645462573	0.0226846146609058	10110	0.804580607898594	ENSG00000167964	character(0)
912	912	enrichment	X1	KIAA1324	3.09989779778592	0.00216348914932008	0.0227392389479323	705	1.01447896613315	ENSG00000116299	character(0)
913	913	enrichment	X1	AL137003.2	3.09969017626292	0.00216494783688567	0.0227392389479323	4375	0.853179969042199	ENSG00000272341	character(0)
914	914	enrichment	X1	EXTL2	3.09921689412443	0.00216827636911784	0.0227496087830065	682	0.770506580229727	ENSG00000162694	character(0)
915	915	enrichment	X1	ASAP2	3.09885920057667	0.00217079511281269	0.0227496087830065	1418	0.638500116507127	ENSG00000151693	character(0)
916	916	enrichment	X1	GLRB	3.09703348686179	0.00218369319584524	0.022833658636824	3589	0.61481764064416	ENSG00000109738	character(0)
917	917	enrichment	X1	FZD3	3.09538740257552	0.00219538280757625	0.0229217552169466	5799	0.547814232902323	ENSG00000104290	character(0)
918	918	enrichment	X1	SFI1	3.09451742605664	0.00220158419995953	0.0229634464842129	13329	0.791910246307927	ENSG00000198089	character(0)
919	919	enrichment	X1	STEAP2	3.09436864940949	0.00220264633014561	0.0229634464842129	5339	0.857998921733379	ENSG00000157214	character(0)
920	920	enrichment	X1	SCN2B	3.09325593967836	0.00221060506269232	0.0230281251728303	8022	0.555225371590052	ENSG00000149575	character(0)
921	921	enrichment	X1	KHDRBS2	3.09304316739274	0.00221212994788493	0.0230281251728303	4686	0.957342380735907	ENSG00000112232	character(0)
922	922	enrichment	X1	GDF10	3.09231262309263	0.00221737295955804	0.0230314855555278	6916	0.965208203083673	ENSG00000266524	character(0)
923	923	enrichment	X1	PCNT	3.09192766693867	0.00222014034214711	0.0230431861232608	13176	0.56446801017392	ENSG00000160299	character(0)
924	924	enrichment	X1	CTTNBP2	3.08848381132148	0.00224503967725103	0.0231892578792192	5511	0.570134756321497	ENSG00000077063	character(0)
925	925	enrichment	X1	PRKCZ	3.08829812579525	0.0022463894845681	0.0231892578792192	42	0.2658827397151	ENSG00000067606	character(0)
926	926	enrichment	X1	RRP12	3.08826998351673	0.00224659412504443	0.0231892578792192	7121	0.747518365287387	ENSG00000052749	character(0)
927	927	enrichment	X1	DRAXIN	3.08815583642819	0.00224742433764989	0.0231892578792192	123	0.975299424221104	ENSG00000162490	character(0)
928	928	enrichment	X1	NAGPA	3.08629976168082	0.00226096365961242	0.0232865120131824	10180	0.873377955549955	ENSG00000103174	character(0)
929	929	enrichment	X1	ULK3	3.08618208868854	0.00226182456640182	0.0232865120131824	9890	0.585180968879299	ENSG00000140474	character(0)
930	930	enrichment	X1	KCNG3	3.08562129024641	0.00226593157422724	0.0233087937041678	1575	1.0555018076099	ENSG00000171126	character(0)
931	931	enrichment	X1	SYT12	3.08500254241511	0.00227047095020531	0.0233242308366739	7773	0.754461247103621	ENSG00000173227	character(0)
932	932	enrichment	X1	SLC7A8	3.08443844986	0.00227461665663216	0.0233497380914368	9161	0.7903003848252	ENSG00000092068	character(0)
933	933	enrichment	X1	COX7A2L	3.08266636524744	0.00228768573561808	0.0234462592666222	1574	0.254178471441438	ENSG00000115944	character(0)
934	934	enrichment	X1	SCG2	3.0823004435564	0.00229039300501398	0.0234462592666222	2244	0.570085708455887	ENSG00000171951	c("X3-X9_top10"; "X4-X9_top14"; "X5-X7_top15"; "X5-X9_top5"; "X8-X9_top16"; "X3-X2_top19"; "X5-X2_top8"; "X5-X4_top20")
935	935	enrichment	X1	DAW1	3.08208397147382	0.00229199596217765	0.0234462592666222	2256	1.14223820956145	ENSG00000123977	character(0)
936	936	enrichment	X1	CHST11	3.07887800103991	0.00231585726268994	0.023652158606146	8646	0.687779349986351	ENSG00000171310	character(0)
937	937	enrichment	X1	AL138976.2	3.07887671989935	0.00231586684351284	0.023652158606146	9558	0.981068624097908	ENSG00000259775	character(0)
938	938	enrichment	X1	ARL2	3.07831920356696	0.00232003961624942	0.0236775554731036	7703	0.216576684155579	ENSG00000213465	character(0)
939	939	enrichment	X1	ICA1	3.07473265248542	0.00234704949667541	0.0239184441812865	5084	0.898946599723471	ENSG00000003147	character(0)
940	940	enrichment	X1	GPD2	3.07437862080807	0.00234973131682786	0.023928409631772	1976	0.693575955583371	ENSG00000115159	character(0)
941	941	enrichment	X1	MT-CO2	3.07414275031402	0.0023515196226762	0.0239292681603202	14030	0.244764305741709	ENSG00000198712	X4_top14
942	942	enrichment	X1	RNF6	3.07282633326932	0.00236152338684125	0.0240024630382566	8895	0.604572366489191	ENSG00000127870	character(0)
943	943	enrichment	X1	PEAK1	3.06911512889087	0.00238993714837603	0.0242389472392486	9916	0.573844923243641	ENSG00000173517	character(0)
944	944	enrichment	X1	MYO9A	3.06903138569505	0.00239058192169474	0.0242389472392486	9859	0.649236279188831	ENSG00000066933	character(0)
945	945	enrichment	X1	SV2C	3.06834648956687	0.00239586123554117	0.0242574472463624	3861	0.828459152234296	ENSG00000122012	character(0)
946	946	enrichment	X1	LINC02525	3.06537563709364	0.0024188856920696	0.0244471976711384	4321	0.995135694877952	ENSG00000230269	character(0)
947	947	enrichment	X1	ADCY9	3.06496680335859	0.0024220701035799	0.0244471976711384	10158	0.903389027300295	ENSG00000162104	character(0)
948	948	enrichment	X1	IDNK	3.06304499225077	0.00243709090752057	0.0245686056096994	6382	0.562263323263389	ENSG00000148057	character(0)
949	949	enrichment	X1	MGAT4A	3.0621701859802	0.00244395672997351	0.0246201465990086	1817	0.575638482032382	ENSG00000071073	character(0)
950	950	enrichment	X1	GPR85	3.06166576795042	0.00244792369129754	0.0246424318257286	5502	0.781338916111257	ENSG00000164604	character(0)
951	951	enrichment	X1	GABRA5	3.06072341739967	0.00245535063151801	0.0246708887158365	9608	0.55805562925306	ENSG00000186297	c("X5_top7"; "X5-X8_top7")
952	952	enrichment	X1	DLG4	3.06068903419631	0.00245562200748242	0.0246708887158365	10776	0.56544448230657	ENSG00000132535	character(0)
953	953	enrichment	X1	Z83843.1	3.06063849270409	0.00245602096594313	0.0246708887158365	13758	1.0208527087338	ENSG00000271533	character(0)
954	954	enrichment	X1	PPP1CA	3.05798713029741	0.00247703385056805	0.0247969497237651	7780	0.389688870373886	ENSG00000172531	character(0)
955	955	enrichment	X1	PIP4K2C	3.05794118337262	0.00247739944900964	0.0247969497237651	8494	0.611006670052402	ENSG00000166908	character(0)
956	956	enrichment	X1	AC084824.4	3.05720220621927	0.00248328629870251	0.02483816915433	8312	0.949509406527363	ENSG00000275854	character(0)
957	957	enrichment	X1	AF106564.1	3.05685223544719	0.00248607873147789	0.024844537814164	5777	0.980719509889126	ENSG00000272163	X2-X9_top8
958	958	enrichment	X1	DRP2	3.0566790843566	0.00248746138052515	0.024844537814164	13796	0.981370572813389	ENSG00000102385	character(0)
959	959	enrichment	X1	SLITRK3	3.0560139471125	0.00249277923061408	0.0248473031272278	3002	0.945788058784447	ENSG00000121871	character(0)
960	960	enrichment	X1	RHBDD2	3.05591499396652	0.00249357126625383	0.0248473031272278	5297	0.350253993985202	ENSG00000005486	c("X3-X9_top8"; "X5-X9_top11"; "X8-X9_top17"; "X3-X2_top14")
961	961	enrichment	X1	SMPD3	3.05541869951372	0.00249754717615427	0.024856878096906	10520	1.0011113608056	ENSG00000103056	X2-X9_top3
962	962	enrichment	X1	OSBP2	3.05421339119636	0.00250722743879274	0.0249002792948844	13317	0.73628054252984	ENSG00000184792	character(0)
963	963	enrichment	X1	ZNF774	3.0532188961166	0.00251524057413034	0.0249622073374646	9999	0.91029725669726	ENSG00000196391	character(0)
964	964	enrichment	X1	RIPOR1	3.05283159985633	0.00251836758248295	0.0249677515358907	10493	0.601218050438197	ENSG00000039523	character(0)
965	965	enrichment	X1	LRP3	3.05168138527919	0.00252767545484557	0.0250325433091653	12149	0.734387654406435	ENSG00000130881	character(0)
966	966	enrichment	X1	B4GALNT1	3.05018040564884	0.00253986943646449	0.025106305453097	8497	0.864157837061954	ENSG00000135454	character(0)
967	967	enrichment	X1	CDR2	3.05010455549063	0.0025404870788899	0.025106305453097	10259	0.964842451436849	ENSG00000140743	X2-X9_top17
968	968	enrichment	X1	ZNF83	3.04971304595585	0.00254367731160389	0.025120155054046	12532	0.579308671949972	ENSG00000167766	character(0)
969	969	enrichment	X1	GP1BB	3.04884951404449	0.00255072687658935	0.0251720713478174	13208	0.572437357140009	ENSG00000203618	character(0)
970	970	enrichment	X1	KCTD8	3.0482822141278	0.00255536788987788	0.0252001624140134	3295	0.90095353533673	ENSG00000183783	character(0)
971	971	enrichment	X1	FRY	3.04598966894658	0.00257420218535904	0.0253502954340792	8920	0.624622993199461	ENSG00000073910	character(0)
972	972	enrichment	X1	INHA	3.04504431031053	0.00258200586071199	0.0253915324243547	2235	0.971076588611318	ENSG00000123999	character(0)
973	973	enrichment	X1	VRK1	3.04382452132994	0.0025921070419478	0.0254730295241938	9524	0.847559449470687	ENSG00000100749	character(0)
974	974	enrichment	X1	DESI2	3.04353738623861	0.00259449011334844	0.0254786186445819	1376	0.867695228378916	ENSG00000121644	character(0)
975	975	enrichment	X1	UGP2	3.0426060891652	0.00260223326976116	0.0255368007038826	1648	0.27008111876204	ENSG00000169764	character(0)
976	976	enrichment	X1	TPM1	3.04189527706059	0.00260815752923446	0.0255756072358574	9796	0.557969620179254	ENSG00000140416	character(0)
977	977	enrichment	X1	GRAMD1B	3.041390343815	0.00261237342662859	0.0255756072358574	8067	0.574097923570335	ENSG00000023171	character(0)
978	978	enrichment	X1	GLB1L3	3.04125881462426	0.00261347264711638	0.0255756072358574	8121	0.930416504319135	ENSG00000166105	character(0)
979	979	enrichment	X1	SLC25A37	3.03992357091364	0.00262465570108012	0.0256395879340056	5775	0.606041970323918	ENSG00000147454	character(0)
980	980	enrichment	X1	BZW2	3.03957929490678	0.0026275462412737	0.0256395879340056	5098	0.809127766300645	ENSG00000136261	character(0)
981	981	enrichment	X1	COL26A1	3.03938967439641	0.0026291395446107	0.0256395879340056	5447	1.02305166549857	ENSG00000160963	character(0)
982	982	enrichment	X1	FHL2	3.03747619338341	0.00264526754218335	0.025758293716795	1847	0.969429840152911	ENSG00000115641	character(0)
983	983	enrichment	X1	GUCY1B1	3.03565781062939	0.0026606782619953	0.0258427321143745	3586	0.560749569512921	ENSG00000061918	character(0)
984	984	enrichment	X1	PTPRN	3.03561854593834	0.00266101193743399	0.0258427321143745	2226	0.586995217520206	ENSG00000054356	character(0)
985	985	enrichment	X1	ELMO2	3.03457091262837	0.00266992905777195	0.0259114124107059	12917	0.366894019085899	ENSG00000062598	character(0)
986	986	enrichment	X1	GLG1	3.03390029352267	0.00267565156913816	0.0259311076503846	10565	0.173670071952784	ENSG00000090863	character(0)
987	987	enrichment	X1	PIANP	3.03306560697519	0.0026827898509481	0.0259644506387761	8177	0.672104875410098	ENSG00000139200	character(0)
988	988	enrichment	X1	LRRK2	3.03222935050489	0.00268995911516494	0.0260159062357171	8319	0.780551896528751	ENSG00000188906	character(0)
989	989	enrichment	X1	GINS3	3.03021626839936	0.00270728965870812	0.0261295317369334	10454	0.912926004303173	ENSG00000181938	character(0)
990	990	enrichment	X1	NDUFB5	3.02992089810485	0.00270984110803359	0.0261361941484312	3039	0.247108794632981	ENSG00000136521	character(0)
991	991	enrichment	X1	DHCR24	3.02917588434785	0.00271628646270036	0.026180378034112	522	0.413795843403536	ENSG00000116133	character(0)
992	992	enrichment	X1	BTBD10	3.02622205804552	0.00274197991885017	0.0263556632446358	7441	0.680035029652059	ENSG00000148925	character(0)
993	993	enrichment	X1	ATP2B1-AS1	3.02376783534412	0.00276349734897243	0.0265080555134016	8594	0.783517755736317	ENSG00000271614	character(0)
994	994	enrichment	X1	CRYBG3	3.02170125084657	0.00278173639689398	0.0266380315298684	2741	0.774072607563347	ENSG00000080200	character(0)
995	995	enrichment	X1	CRTC1	3.02158810447294	0.00278273817947141	0.0266380315298684	12088	0.576659507588343	ENSG00000105662	character(0)
996	996	enrichment	X1	SLITRK4	3.01899459121322	0.00280579188239195	0.0268262064967672	13940	0.815592328164204	ENSG00000179542	character(0)
997	997	enrichment	X1	GRIK4	3.01894701386535	0.00280621643122915	0.0268262064967672	8058	0.853267625305948	ENSG00000149403	character(0)
998	998	enrichment	X1	ANKRD34C-AS1	3.01862512382836	0.00280909031631881	0.026835411776915	9932	0.985259817175561	ENSG00000259234	character(0)
999	999	enrichment	X1	KCTD4	3.01740252457265	0.00282003053504613	0.0269216103355899	8968	0.784461043394114	ENSG00000180332	character(0)
1000	1000	enrichment	X1	ARMT1	3.01677899168083	0.00282562517278493	0.0269566944982464	4951	0.852989863333411	ENSG00000146476	character(0)
1001	1001	enrichment	X1	UNC5A	3.01564863580824	0.00283579327694701	0.0270353326464134	4249	0.942749148379906	ENSG00000113763	character(0)
1002	1002	enrichment	X1	CAMK1G	3.01508878628209	0.00284084183525806	0.0270467402661213	1213	0.969133884302769	ENSG00000008118	character(0)
1003	1003	enrichment	X1	ATL2	3.01471922453562	0.00284417895717651	0.0270601660539497	1558	0.872364433039832	ENSG00000119787	character(0)
1004	1004	enrichment	X1	AL513477.2	3.01295723583335	0.00286013918799015	0.0271935914806673	46	0.885268350799166	ENSG00000272420	character(0)
1005	1005	enrichment	X1	ZDBF2	3.01186851668031	0.00287004196952352	0.0272537473239947	2158	0.821298747212131	ENSG00000204186	character(0)
1006	1006	enrichment	X1	ANKRD34A	3.01155831539889	0.00287286926055788	0.0272592588013611	810	0.702375508301466	ENSG00000272031	character(0)
1007	1007	enrichment	X1	PAX8-AS1	3.00999496467721	0.00288715720105101	0.0273530406667831	1879	0.904783871862265	ENSG00000189223	character(0)
1008	1008	enrichment	X1	CDK17	3.00983788478894	0.00288859640453175	0.0273530406667831	8615	0.579122266974591	ENSG00000059758	character(0)
1009	1009	enrichment	X1	CADM3	3.00961286877684	0.00289065920302534	0.0273541288329412	984	0.77484422858121	ENSG00000162706	character(0)
1010	1010	enrichment	X1	RGS4	3.00876082201343	0.00289848247292166	0.0274096898095885	1031	0.932088834451764	ENSG00000117152	character(0)
1011	1011	enrichment	X1	FGF17	3.00849170620355	0.00290095746145867	0.0274146336684146	5751	0.899067218261531	ENSG00000158815	character(0)
1012	1012	enrichment	X1	NDRG4	3.00795906192607	0.00290586177637234	0.0274425130636159	10455	0.390348004797024	ENSG00000103034	character(0)
1013	1013	enrichment	X1	NPTX1	3.00377327911919	0.00294466814851905	0.0277393710636743	11437	0.791854098608376	ENSG00000171246	character(0)
1014	1014	enrichment	X1	PUS1	3.0037165801061	0.00294519705589535	0.0277393710636743	8846	0.757177190654277	ENSG00000177192	character(0)
1015	1015	enrichment	X1	SNAP25	3.00326078548994	0.00294945203067234	0.0277608276586674	12728	0.455618364252851	ENSG00000132639	X7-X2_top12
1016	1016	enrichment	X1	RPS6KA6	3.0026873737613	0.00295481301166899	0.02779265848819	13779	0.810598249112301	ENSG00000072133	character(0)
1017	1017	enrichment	X1	SLC24A2	3.00077162717205	0.00297278878304996	0.0279243296858666	6242	0.584289228445763	ENSG00000155886	c("X1-X3_top7"; "X1-X5_top2"; "X4-X3_top9")
1018	1018	enrichment	X1	SPARCL1	3.00034370425613	0.00297681774782522	0.0279434837117042	3416	0.312251770369955	ENSG00000152583	c("X4_top13"; "X4-X8_top20"; "X4-X3_top2"; "X5-X3_top7")
1019	1019	enrichment	X1	KIAA1549L	2.99995883613872	0.00298044562543944	0.0279588496446534	7509	0.836517603687672	ENSG00000110427	character(0)
1020	1020	enrichment	X1	DLGAP3	2.99772867869044	0.00300154775067992	0.0281192361993317	336	0.761980823154665	ENSG00000116544	character(0)
1021	1021	enrichment	X1	B3GALT1	2.99727395207851	0.00300586724670764	0.028140929163677	2006	0.826006603252008	ENSG00000172318	character(0)
1022	1022	enrichment	X1	HLA-F	2.99488406918874	0.00302866293418429	0.0282898521132304	4433	0.763863620713522	ENSG00000204642	character(0)
1023	1023	enrichment	X1	ME3	2.99454303417198	0.00303192877125555	0.0282906151061407	7899	0.875060744724098	ENSG00000151376	character(0)
1024	1024	enrichment	X1	RPS6KA3	2.99329394426916	0.00304391798579944	0.028383625680333	13578	0.79179649282757	ENSG00000177189	character(0)
1025	1025	enrichment	X1	LANCL1	2.99058326665573	0.0030700858374657	0.0285329023266253	2178	0.234692061468453	ENSG00000115365	character(0)
1026	1026	enrichment	X1	PRICKLE1	2.99028912038329	0.00307293779370073	0.0285405194688753	8326	0.998624723640776	ENSG00000139174	character(0)
1027	1027	enrichment	X1	ITGB1BP1	2.98992039976287	0.0030765162343749	0.028554869450976	1419	0.265254945354028	ENSG00000119185	character(0)
1028	1028	enrichment	X1	LMBRD2	2.98861109411439	0.00308925398613896	0.0286541570193854	3741	0.512614399023735	ENSG00000164187	character(0)
1029	1029	enrichment	X1	DGKK	2.98747355521973	0.00310035994349344	0.0287192313235346	13675	1.21242134442695	ENSG00000274588	character(0)
1030	1030	enrichment	X1	AC008771.1	2.98670137155462	0.0031079197432123	0.0287665124051934	3885	0.68701761012072	ENSG00000249042	character(0)
1031	1031	enrichment	X1	AC139887.2	2.98653395053657	0.00310956105042253	0.0287665124051934	3153	0.854901839859003	ENSG00000249592	character(0)
1032	1032	enrichment	X1	CACNG3	2.98519952976693	0.00312267146015221	0.0288687790091623	10273	0.844899144790149	ENSG00000006116	character(0)
1033	1033	enrichment	X1	LAMC2	2.98399111843816	0.00313458758146299	0.0289598772411084	1108	1.08068228782397	ENSG00000058085	character(0)
1034	1034	enrichment	X1	AL022322.1	2.98319845400552	0.00314242666805099	0.0290132134776069	13382	0.891548201646785	ENSG00000272720	character(0)
1035	1035	enrichment	X1	AL596244.1	2.97876534452747	0.00318660054100946	0.0293625697631705	6549	0.792786664230869	ENSG00000261534	character(0)
1036	1036	enrichment	X1	NLGN1	2.9782052705976	0.00319222175005885	0.0293625697631705	3029	0.601241062466717	ENSG00000169760	character(0)
1037	1037	enrichment	X1	IL17RE	2.97794597795598	0.00319482723113135	0.0293625697631705	2372	1.00423116493894	ENSG00000163701	character(0)
1038	1038	enrichment	X1	RASD1	2.97652959346508	0.00320909410643897	0.0294544500240016	10873	0.575822778790406	ENSG00000108551	character(0)
1039	1039	enrichment	X1	GREM2	2.97620947319531	0.00321232667800695	0.0294648618806347	1364	0.975914461209742	ENSG00000180875	character(0)
1040	1040	enrichment	X1	EPHA6	2.97432829082528	0.003231383239008	0.0296203099382437	2738	0.961141456217676	ENSG00000080224	character(0)
1041	1041	enrichment	X1	NSG1	2.9732401855554	0.00324245310825891	0.0296650396327724	3195	0.478088836205905	ENSG00000168824	c("X5-X7_top20"; "X5-X9_top14"; "X8-X9_top3"; "X8-X2_top19")
1042	1042	enrichment	X1	TMEM25	2.97193355864129	0.00325579204797989	0.0297663331574099	8026	0.592462615995937	ENSG00000149582	character(0)
1043	1043	enrichment	X1	CHMP3	2.97150136119246	0.00326021527371265	0.0297873800187032	1769	0.397464867463701	ENSG00000115561	character(0)
1044	1044	enrichment	X1	MAP3K14	2.97002505691505	0.00327536574755763	0.0298948649935436	11147	0.770363483810971	ENSG00000006062	character(0)
1045	1045	enrichment	X1	RMDN2	2.96994034295107	0.00327623707363552	0.0298948649935436	1556	0.931961384560133	ENSG00000115841	character(0)
1046	1046	enrichment	X1	CAP2	2.96857748429802	0.0032902840002469	0.0300035442957579	4377	0.74849423520716	ENSG00000112186	character(0)
1047	1047	enrichment	X1	HS2ST1	2.96826445459255	0.00329351816968316	0.0300135468246986	619	0.611034052596235	ENSG00000153936	character(0)
1048	1048	enrichment	X1	RTP5	2.96768445619586	0.00329951831566905	0.0300487261393907	2337	0.946898140128067	ENSG00000188011	character(0)
1049	1049	enrichment	X1	ACTL6B	2.96462652064121	0.0033313189631804	0.0303186728450696	5426	0.723313806959177	ENSG00000077080	character(0)
1050	1050	enrichment	X1	ERLIN1	2.9639329235491	0.00333857091144129	0.0303642419373151	7146	0.705283742832178	ENSG00000107566	character(0)
1051	1051	enrichment	X1	KCNK4	2.96234327967228	0.00335524613362323	0.0304574799317847	7688	0.905217500348774	ENSG00000182450	character(0)
1052	1052	enrichment	X1	DENND1B	2.96123049427312	0.00336696452261295	0.0305441103301381	1136	0.897820393328372	ENSG00000213047	character(0)
1053	1053	enrichment	X1	HS6ST2	2.96094821400977	0.00336994308258699	0.0305513949055966	13907	0.822005468034152	ENSG00000171004	character(0)
1054	1054	enrichment	X1	PCDH11X	2.95957829771955	0.00338443245635692	0.0306629580545937	13786	0.960393884288983	ENSG00000102290	character(0)
1055	1055	enrichment	X1	TH	2.95565491979989	0.00342624571940255	0.0310017839159601	7365	1.01142770794338	ENSG00000180176	character(0)
1056	1056	enrichment	X1	AC009120.2	2.95351073037323	0.00344929678479046	0.0311358607593715	10563	0.890815498408016	ENSG00000259972	character(0)
1057	1057	enrichment	X1	ZBTB49	2.95346574375937	0.00344978193007654	0.0311358607593715	3194	0.871528440226677	ENSG00000168826	character(0)
1058	1058	enrichment	X1	FBXO46	2.95324025380147	0.00345221460387185	0.0311358607593715	12387	0.816966197058438	ENSG00000177051	character(0)
1059	1059	enrichment	X1	AC104083.1	2.95198900241535	0.00346574216173872	0.031218356111159	3585	0.739422530649536	ENSG00000260244	character(0)
1060	1060	enrichment	X1	GPR19	2.95114781061793	0.00347486374156042	0.0312353877037977	8234	0.922408104390932	ENSG00000183150	character(0)
1061	1061	enrichment	X1	GLMN	2.95096705621961	0.00347682664409704	0.0312353877037977	641	0.89308288374257	ENSG00000174842	character(0)
1062	1062	enrichment	X1	ATAD2	2.95037941590209	0.00348321514280544	0.0312554570290203	6085	0.89128881324759	ENSG00000156802	character(0)
1063	1063	enrichment	X1	CLDN12	2.94977317870109	0.00348981707908612	0.0312947006651382	5342	0.838841658008431	ENSG00000157224	character(0)
1064	1064	enrichment	X1	LZTS1	2.94789699247105	0.0035103214518168	0.0314384210126679	5747	0.820512564567889	ENSG00000061337	character(0)
1065	1065	enrichment	X1	PISD	2.94744274250455	0.00351530239369112	0.0314629646364592	13330	0.629349062294463	ENSG00000241878	character(0)
1066	1066	enrichment	X1	AC015726.1	2.94674863619661	0.00352292590706606	0.0315111137025023	10903	0.889857413236498	ENSG00000270091	character(0)
1067	1067	enrichment	X1	CALM2	2.94614655960849	0.00352955089424205	0.0315502757529224	1598	0.17535983022914	ENSG00000143933	character(0)
1068	1068	enrichment	X1	SSC5D	2.94582178675878	0.00353312928607475	0.031562172114725	12581	0.91572096193686	ENSG00000179954	character(0)
1069	1069	enrichment	X1	JAKMIP1	2.94557673393625	0.00353583150973854	0.0315662313358285	3202	0.55297327467639	ENSG00000152969	character(0)
1070	1070	enrichment	X1	MLF1	2.9443810322524	0.0035490437977801	0.0316640546710457	2986	0.667131421144286	ENSG00000178053	character(0)
1071	1071	enrichment	X1	DHX9	2.94041926502327	0.00359314420044734	0.0320168299536053	1106	0.228575785080736	ENSG00000135829	character(0)
1072	1072	enrichment	X1	C2orf27A	2.93938347907351	0.00360475645740734	0.0320999333743635	1931	0.863134484736101	ENSG00000287151	character(0)
1073	1073	enrichment	X1	SYN2	2.93817392605318	0.00361836029074845	0.0322006549828774	2389	0.460001998018476	ENSG00000157152	c("X3-X10_top12"; "X7-X2_top20")
1074	1074	enrichment	X1	WDR12	2.93762433287689	0.00362455706999613	0.0322353736123848	2147	0.635722813222212	ENSG00000138442	character(0)
1075	1075	enrichment	X1	GNPTAB	2.93635919122239	0.00363885873321665	0.0323420842978237	8632	0.57001914240788	ENSG00000111670	character(0)
1076	1076	enrichment	X1	FLCN	2.93343178193814	0.00367214950550112	0.0325555527182779	10869	0.599284517066373	ENSG00000154803	character(0)
1077	1077	enrichment	X1	GNB5	2.93294808288576	0.00367767692321346	0.0325839855095814	9760	0.625292944532859	ENSG00000069966	character(0)
1078	1078	enrichment	X1	CELF5	2.9312219348657	0.0036974643940301	0.0327180166889506	11794	0.695341944309533	ENSG00000161082	character(0)
1079	1079	enrichment	X1	SLC16A11	2.92760032929527	0.00373929706701924	0.0330320736037543	10775	0.940859198661204	ENSG00000174326	character(0)
1080	1080	enrichment	X1	HACD4	2.9273362038358	0.00374236481546486	0.0330320736037543	6245	0.887346218298514	ENSG00000188921	character(0)
1081	1081	enrichment	X1	NOL6	2.92569792736682	0.00376144444182479	0.033131047556727	6270	0.67474900793991	ENSG00000165271	character(0)
1082	1082	enrichment	X1	CBWD2	2.92556340241286	0.00376301508602005	0.033131047556727	1880	0.89080284033976	ENSG00000136682	character(0)
1083	1083	enrichment	X1	BHLHE40	2.92480388496268	0.00377189407874556	0.0331884138770827	2349	0.670919069296992	ENSG00000134107	character(0)
1084	1084	enrichment	X1	MFSD13A	2.92329146935326	0.00378963176344159	0.033323606045091	7179	0.691453854190943	ENSG00000138111	character(0)
1085	1085	enrichment	X1	SLC4A3	2.92230655850783	0.00380122381787654	0.0334046220741178	2237	0.772584134737215	ENSG00000114923	character(0)
1086	1086	enrichment	X1	KIF17	2.92126602335335	0.00381350576172782	0.0334915956297334	189	0.809691295424732	ENSG00000117245	character(0)
1087	1087	enrichment	X1	AIFM2	2.92081369577979	0.00381885610975421	0.033517622718299	6980	0.831617330917342	ENSG00000042286	character(0)
1088	1088	enrichment	X1	HES4	2.91978816661016	0.00383101198905581	0.033582335432154	6	0.58267039229723	ENSG00000188290	character(0)
1089	1089	enrichment	X1	PLPPR1	2.91952700534331	0.00383411325128682	0.033587803278227	6471	0.60745307693735	ENSG00000148123	character(0)
1090	1090	enrichment	X1	RIMS4	2.91933293381342	0.00383641931626263	0.033587803278227	12892	0.898407406968942	ENSG00000101098	character(0)
1091	1091	enrichment	X1	ACTR2	2.91825870671844	0.00384920682418513	0.0336402199489618	1659	0.382251302311111	ENSG00000138071	character(0)
1092	1092	enrichment	X1	PAK6	2.91821085789174	0.0038497773178997	0.0336402199489618	9655	0.859461339180173	ENSG00000137843	character(0)
1093	1093	enrichment	X1	LINC01106	2.91820909506581	0.00384979833726044	0.0336402199489618	1864	0.992021451394297	ENSG00000175772	character(0)
1094	1094	enrichment	X1	SBF2-AS1	2.91802546632772	0.0038519884410689	0.0336402199489618	7422	0.960041827533456	ENSG00000246273	character(0)
1095	1095	enrichment	X1	EGR1	2.91765967876784	0.00385635451157372	0.0336574185245679	4066	0.730504497069554	ENSG00000120738	character(0)
1096	1096	enrichment	X1	MFSD4B	2.91737924972105	0.00385970479863998	0.0336657357063983	4820	0.896994484731629	ENSG00000173214	character(0)
1097	1097	enrichment	X1	BBS12	2.91569582743595	0.00387987263677755	0.0338202356447307	3510	0.880127160931358	ENSG00000181004	character(0)
1098	1098	enrichment	X1	IDH3G	2.91549920007706	0.00388223455524503	0.0338202356447307	13977	0.432880441035759	ENSG00000067829	character(0)
1099	1099	enrichment	X1	TMOD3	2.91528685463993	0.00388478675759124	0.0338214881815585	9757	0.557021061548679	ENSG00000138594	character(0)
1100	1100	enrichment	X1	AC010857.1	2.91226046506927	0.0039213283103582	0.0340973457971271	5844	0.966553734622547	ENSG00000272479	character(0)
1101	1101	enrichment	X1	CRY2	2.91090669378111	0.00393777561112447	0.0342061495659716	7545	0.50276766324691	ENSG00000121671	character(0)
1102	1102	enrichment	X1	TRMT9B	2.91082970981126	0.00393871279984164	0.0342061495659716	5729	0.871487600146043	ENSG00000250305	character(0)
1103	1103	enrichment	X1	LRP12	2.91024767113721	0.00394580503000206	0.0342465636812849	6046	0.762749779688944	ENSG00000147650	character(0)
1104	1104	enrichment	X1	NPEPPS	2.90995851829276	0.00394933273826292	0.0342560096624004	11162	0.245642455150186	ENSG00000141279	character(0)
1105	1105	enrichment	X1	AC005726.3	2.90906298045613	0.00396027672610309	0.0343297321386826	10931	0.914147393713738	ENSG00000264608	character(0)
1106	1106	enrichment	X1	SLIT3	2.90655890464749	0.0039910251949686	0.0345536170240099	4210	0.92221684791394	ENSG00000184347	character(0)
1107	1107	enrichment	X1	LRRTM2	2.90487393509666	0.00401183814260169	0.0347124109898679	4070	0.734729425173974	ENSG00000146006	character(0)
1108	1108	enrichment	X1	ETV5	2.90307686281049	0.00403414501595654	0.0348839276225848	3082	0.507692127739527	ENSG00000244405	character(0)
1109	1109	enrichment	X1	PINK1	2.90260448398362	0.00404002737899152	0.034913295066571	187	0.197584015755929	ENSG00000158828	character(0)
1110	1110	enrichment	X1	ZNF615	2.90179844161831	0.00405008282501535	0.0349786673503632	12519	0.6763999723654	ENSG00000197619	character(0)
1111	1111	enrichment	X1	AL132709.7	2.899015748761	0.00408497307088569	0.0352583139732315	9542	0.912382903807686	ENSG00000230805	character(0)
1112	1112	enrichment	X1	DNAI1	2.89640279938613	0.00411798466493929	0.03547782739248	6282	0.944786278309995	ENSG00000122735	character(0)
1113	1113	enrichment	X1	ZSCAN5A	2.89593960723023	0.00412386191501127	0.0355015468975692	12594	0.844608892646829	ENSG00000131848	character(0)
1114	1114	enrichment	X1	AL359764.2	2.89455318271246	0.00414149946913878	0.0356148665309957	1366	0.841495914537006	ENSG00000287516	character(0)
1115	1115	enrichment	X1	HEXB	2.89341796499218	0.00415599251908236	0.0357176272616118	3852	0.640520142598379	ENSG00000049860	character(0)
1116	1116	enrichment	X1	CCDC34	2.8931295280335	0.00415968229292475	0.0357274730517078	7485	0.935093272008468	ENSG00000109881	character(0)
1117	1117	enrichment	X1	TPBGL	2.89285902424205	0.00416314537727428	0.0357353609615298	7853	0.988804040941474	ENSG00000261594	X2-X9_top13
1118	1118	enrichment	X1	BX664727.3	2.89054572270428	0.00419286874258968	0.0359328455165651	6338	0.781380437030067	ENSG00000240240	character(0)
1119	1119	enrichment	X1	FEM1C	2.89019943707392	0.00419733476002788	0.0359328455165651	3971	0.599078007229007	ENSG00000145780	character(0)
1120	1120	enrichment	X1	RNF207	2.88956039771586	0.00420558779930792	0.0359425941634332	72	0.941125731599379	ENSG00000158286	character(0)
1121	1121	enrichment	X1	GIT2	2.889392111266	0.00420776364058137	0.0359425941634332	8686	0.497600235955867	ENSG00000139436	character(0)
1122	1122	enrichment	X1	MYBBP1A	2.88870260994181	0.00421668920517615	0.0359757786011151	10732	0.699733489407185	ENSG00000132382	character(0)
1123	1123	enrichment	X1	RAB11FIP2	2.88869620717841	0.00421677216958167	0.0359757786011151	7241	0.38234812075146	ENSG00000107560	character(0)
1124	1124	enrichment	X1	CDAN1	2.88786733053511	0.00422752500449294	0.0360300728216834	9696	0.817361997336052	ENSG00000140326	character(0)
1125	1125	enrichment	X1	SGSM2	2.88751927888215	0.00423204765753591	0.0360300728216834	10708	0.251152991503681	ENSG00000141258	character(0)
1126	1126	enrichment	X1	RGS17	2.88741535989104	0.00423339885749324	0.0360300728216834	4958	0.858667448701492	ENSG00000091844	character(0)
1127	1127	enrichment	X1	THUMPD2	2.88720086204278	0.00423618909693953	0.0360319827306613	1570	0.793147749306212	ENSG00000138050	character(0)
1128	1128	enrichment	X1	ZC2HC1C	2.88684605527085	0.0042408081927492	0.0360494367135454	9428	0.927975527957608	ENSG00000119703	character(0)
1129	1129	enrichment	X1	MARK4	2.88625111297699	0.00424856383856188	0.0360716940658552	12370	0.58627875883087	ENSG00000007047	character(0)
1130	1130	enrichment	X1	DGKZ	2.88569795488774	0.00425578639609578	0.036111183299319	7550	0.306509972832191	ENSG00000149091	c("X7-X10_top16"; "X7-X2_top17")
1131	1131	enrichment	X1	FOSB	2.88515003845596	0.0042629515571004	0.0361501381137445	12378	0.871669905629288	ENSG00000125740	character(0)
1132	1132	enrichment	X1	TENM3	2.88294155935585	0.0042919438089052	0.036352091018369	3634	0.735098516729318	ENSG00000218336	character(0)
1133	1133	enrichment	X1	SLC8A1	2.88270599195712	0.00429504686115947	0.0363564454920208	1571	0.571794566003555	ENSG00000183023	character(0)
1134	1134	enrichment	X1	REM2	2.88227939487747	0.0043006714950215	0.0363821263883054	9152	0.992055728597003	ENSG00000139890	character(0)
1135	1135	enrichment	X1	UGCG	2.88184296643179	0.00430643270769667	0.0364089310741628	6505	0.63183627603228	ENSG00000148154	character(0)
1136	1136	enrichment	X1	CHCHD10	2.88116220282898	0.00431543340282422	0.0364630753765707	13253	0.269135472701331	ENSG00000250479	character(0)
1137	1137	enrichment	X1	CD58	2.87957869809667	0.00433643608635809	0.036596497572552	780	0.885903874532213	ENSG00000116815	character(0)
1138	1138	enrichment	X1	NHSL2	2.87864079054913	0.00434891987200642	0.0366577921744215	13743	0.837096266406651	ENSG00000204131	character(0)
1139	1139	enrichment	X1	HSPBP1	2.87818982721264	0.00435493397008228	0.0366864653520489	12571	0.506424719147948	ENSG00000133265	character(0)
1140	1140	enrichment	X1	PTPRM	2.87714002728261	0.0043689636161341	0.0367605488684069	11525	0.707685737692484	ENSG00000173482	character(0)
1141	1141	enrichment	X1	MIR600HG	2.87592618144369	0.00438523697154469	0.0368312696120826	6562	0.907555225833063	ENSG00000236901	character(0)
1142	1142	enrichment	X1	TDRP	2.87568534550439	0.00438847228962215	0.0368364114543717	5696	0.775439559516837	ENSG00000180190	character(0)
1143	1143	enrichment	X1	G2E3	2.87524087170709	0.00439444893446546	0.0368425351562379	9210	0.626573378458684	ENSG00000092140	character(0)
1144	1144	enrichment	X1	NHLRC1	2.87439245366383	0.00440587785322027	0.0369163142558307	4381	0.844713706088185	ENSG00000187566	character(0)
1145	1145	enrichment	X1	MIR222HG	2.87310946521813	0.00442321230265499	0.0370213588742483	13625	0.9555585150444	ENSG00000270069	character(0)
1146	1146	enrichment	X1	ZNF350-AS1	2.87307437640282	0.00442368725991517	0.0370213588742483	12517	0.918705953325561	ENSG00000269235	character(0)
1147	1147	enrichment	X1	TRIM35	2.87262813226999	0.00442973161545116	0.0370498636544256	5789	0.773295147791555	ENSG00000104228	character(0)
1148	1148	enrichment	X1	PANK4	2.87136298085898	0.00444690899409015	0.0371387035365304	50	0.730361433834346	ENSG00000157881	character(0)
1149	1149	enrichment	X1	SLC35E4	2.8713266743035	0.00444740283542324	0.0371387035365304	13315	0.866278384622685	ENSG00000100036	character(0)
1150	1150	enrichment	X1	INKA2	2.87126165467603	0.00444828735657937	0.0371387035365304	747	0.745250448396471	ENSG00000197852	character(0)
1151	1151	enrichment	X1	CALN1	2.8706933021938	0.00445602600419837	0.0371750559254353	5269	0.599845614189102	ENSG00000183166	character(0)
1152	1152	enrichment	X1	ATRNL1	2.87042091028586	0.00445973922275299	0.0371750559254353	7232	0.751811146972484	ENSG00000107518	character(0)
1153	1153	enrichment	X1	KLHL35	2.86909682850173	0.00447782918776401	0.037296652006981	7856	0.773151144417157	ENSG00000149243	character(0)
1154	1154	enrichment	X1	LEMD3	2.86841495044447	0.00448717126358224	0.0373301813118989	8525	0.634889454883818	ENSG00000174106	character(0)
1155	1155	enrichment	X1	MARK2	2.86805217238539	0.00449214874521104	0.037349464078744	7671	0.492402538144937	ENSG00000072518	character(0)
1156	1156	enrichment	X1	AMH	2.86705996847254	0.00450578795796902	0.0374406983986739	11774	0.904820256410205	ENSG00000104899	character(0)
1157	1157	enrichment	X1	ZNF516	2.86670962361935	0.00451061294237924	0.0374586265818046	11691	0.779709837605094	ENSG00000101493	character(0)
1158	1158	enrichment	X1	ERCC6	2.86509757555604	0.00453287497985107	0.0375617963568708	6924	0.668360328350194	ENSG00000225830	character(0)
1159	1159	enrichment	X1	LMTK3	2.86503542259298	0.00453373530049818	0.0375617963568708	12439	0.628123813070194	ENSG00000142235	character(0)
1160	1160	enrichment	X1	KIAA0753	2.86340445071459	0.00455636445730374	0.0377270200907526	10764	0.812750951825854	ENSG00000198920	character(0)
1161	1161	enrichment	X1	CACNA1B	2.86293931600901	0.00456283687464494	0.0377583489868232	6759	0.751469114136542	ENSG00000148408	character(0)
1162	1162	enrichment	X1	RBM24	2.8623562569473	0.00457096206117874	0.0377743953813916	4376	0.985861134161523	ENSG00000112183	X10-X9_top5
1163	1163	enrichment	X1	IER5L	2.8623241946036	0.00457140924639522	0.0377743953813916	6640	0.782658319482673	ENSG00000188483	character(0)
1164	1164	enrichment	X1	WDR86	2.86222122298525	0.00457284569880835	0.0377743953813916	5667	0.930716333500255	ENSG00000187260	character(0)
1165	1165	enrichment	X1	AR	2.8612512017841	0.00458639768150949	0.0378506956396078	13721	0.843658093079418	ENSG00000169083	character(0)
1166	1166	enrichment	X1	LINC01409	2.85983066489767	0.00460630978273051	0.0379613435277008	1	0.880797941294564	ENSG00000237491	character(0)
1167	1167	enrichment	X1	EFNA3	2.85933796640997	0.00461323446611908	0.0379613435277008	924	0.836132715931738	ENSG00000143590	character(0)
1168	1168	enrichment	X1	PABPC1L	2.85821800859977	0.00462901033114937	0.0380592459486713	12894	0.888586666080632	ENSG00000101104	character(0)
1169	1169	enrichment	X1	RSKR	2.85743080851079	0.00464012832888343	0.0381283336000644	10932	0.764251900249216	ENSG00000167524	character(0)
1170	1170	enrichment	X1	CGREF1	2.8566159008107	0.00465166327734331	0.0381955948660578	1495	0.848319970019987	ENSG00000138028	character(0)
1171	1171	enrichment	X1	AC010198.2	2.85646841810385	0.00465375367199494	0.0381955948660578	8301	0.929224717482739	ENSG00000285517	character(0)
1172	1172	enrichment	X1	FAM153A	2.85621623279383	0.00465733008632851	0.0382026205620977	4266	0.933413662202097	ENSG00000170074	character(0)
1173	1173	enrichment	X1	KCNQ3	2.85569030909155	0.00466479663115502	0.0382415289499766	6104	0.650967856865127	ENSG00000184156	character(0)
1174	1174	enrichment	X1	ANKRD28	2.85542695049575	0.00466853963214292	0.0382498845123588	2419	0.4882543427985	ENSG00000206560	character(0)
1175	1175	enrichment	X1	RDH10	2.85465057145993	0.00467958989602684	0.0383180646704985	5939	0.965540445838413	ENSG00000121039	character(0)
1176	1176	enrichment	X1	ZMYM3	2.85398254980409	0.00468911696489741	0.0383566381079993	13738	0.453303356537262	ENSG00000147130	character(0)
1177	1177	enrichment	X1	ZFR	2.85371507436031	0.00469293654792414	0.0383602490934218	3728	0.179062782743066	ENSG00000056097	character(0)
1178	1178	enrichment	X1	TMEM67	2.85309076277419	0.00470186282558299	0.038410854950356	5993	0.93282534211207	ENSG00000164953	character(0)
1179	1179	enrichment	X1	SKIDA1	2.85074464829729	0.00473554550774538	0.0386635264914351	6835	0.881680450337675	ENSG00000180592	character(0)
1180	1180	enrichment	X1	TOP3B	2.84834847014614	0.00477017364200838	0.0388884202308909	13245	0.811866969273628	ENSG00000100038	character(0)
1181	1181	enrichment	X1	CLTC	2.84826400879607	0.00477139842325892	0.0388884202308909	11253	0.249167850741488	ENSG00000141367	character(0)
1182	1182	enrichment	X1	SLC39A10	2.84720182815974	0.00478682565911967	0.0389915271061587	2103	0.540335742531218	ENSG00000196950	character(0)
1183	1183	enrichment	X1	TNK1	2.84552578507817	0.00481126109975171	0.039167849057283	10788	0.917058085154624	ENSG00000174292	character(0)
1184	1184	enrichment	X1	TMEM130	2.84507986098591	0.00481778143504175	0.039198206658338	5381	0.442658030492586	ENSG00000166448	character(0)
1185	1185	enrichment	X1	DUSP5	2.84306926234222	0.00484728058590262	0.0394153800045342	7211	1.0056963212814	ENSG00000138166	character(0)
1186	1186	enrichment	X1	ARL4A	2.84258769649416	0.00485437039926067	0.0394501872203806	5093	0.716177915947558	ENSG00000122644	character(0)
1187	1187	enrichment	X1	RNF212	2.84190860500661	0.00486438430953683	0.0395052749967826	3160	0.877774233446815	ENSG00000178222	character(0)
1188	1188	enrichment	X1	DCT	2.83969728462805	0.00489712297308593	0.0397286527504597	9053	0.877571283664626	ENSG00000080166	character(0)
1189	1189	enrichment	X1	PDE9A	2.83771518507359	0.00492663831927541	0.0399433596892885	13141	0.70888325855359	ENSG00000160191	character(0)
1190	1190	enrichment	X1	AC009318.1	2.83684562294141	0.00493963794220893	0.0399811732694179	8296	0.947762205682681	ENSG00000257176	character(0)
1191	1191	enrichment	X1	WIF1	2.83598363004067	0.00495255520837027	0.0400474603506951	8524	0.790415127758724	ENSG00000156076	character(0)
1192	1192	enrichment	X1	DCTN1-AS1	2.83591858354303	0.00495353119911396	0.0400474603506951	1720	0.921878663178335	ENSG00000237737	character(0)
1193	1193	enrichment	X1	TRIM46	2.83517786078139	0.00496465773119491	0.0401143202066572	929	0.731715476317856	ENSG00000163462	character(0)
1194	1194	enrichment	X1	BAIAP2-DT	2.83466945904335	0.00497230768218066	0.0401301988983431	11441	0.675173590162099	ENSG00000226137	character(0)
1195	1195	enrichment	X1	SHH	2.83466742880859	0.00497233825273211	0.0401301988983431	5683	0.914202220728102	ENSG00000164690	character(0)
1196	1196	enrichment	X1	GAS2L2	2.83409871996357	0.004980908404423	0.0401457037549911	11001	0.821998261670172	ENSG00000270765	character(0)
1197	1197	enrichment	X1	PKIA	2.83405294948307	0.00498159872618778	0.0401457037549911	5952	0.472877047273897	ENSG00000171033	character(0)
1198	1198	enrichment	X1	AC135782.1	2.83348191183223	0.00499021857881118	0.0401812318680616	10654	0.990944861979319	ENSG00000256982	character(0)
1199	1199	enrichment	X1	C11orf97	2.83329996031509	0.0049929679989865	0.0401812318680616	7920	0.983774873084359	ENSG00000257057	character(0)
1200	1200	enrichment	X1	CD8A	2.83124784241337	0.00502407256486635	0.0403852610351564	1772	0.876113813936404	ENSG00000153563	character(0)
1201	1201	enrichment	X1	ZNF737	2.8299475856688	0.00504387206956101	0.0405212216663875	12115	0.766869605570287	ENSG00000237440	character(0)
1202	1202	enrichment	X1	CFC1	2.82798624939187	0.00507387238949167	0.0407389307979597	1924	0.945275758245249	ENSG00000136698	character(0)
1203	1203	enrichment	X1	AMFR	2.82747997726256	0.00508164256398339	0.0407780037291536	10415	0.221538281940412	ENSG00000159461	character(0)
1204	1204	enrichment	X1	TSPAN13	2.82683439454357	0.00509156655154041	0.0408343055872541	5099	0.907477355828441	ENSG00000106537	character(0)
1205	1205	enrichment	X1	MICU1	2.82528645758226	0.00511543349332572	0.0409789118920554	7003	0.345805057124255	ENSG00000107745	character(0)
1206	1206	enrichment	X1	NORAD	2.82361861999055	0.00514126295857269	0.0411388921522714	12837	0.149359209920667	ENSG00000260032	character(0)
1207	1207	enrichment	X1	CLVS1	2.82019874775675	0.00519459708345985	0.0415183419709885	5901	0.73320691346011	ENSG00000177182	character(0)
1208	1208	enrichment	X1	SLC47A1	2.81917670766248	0.00521063350609798	0.0416010286501887	10898	0.819008234328815	ENSG00000142494	character(0)
1209	1209	enrichment	X1	RASL11A	2.81901591587762	0.00521316051891281	0.0416010286501887	8901	0.996782228172144	ENSG00000122035	character(0)
1210	1210	enrichment	X1	NELL2	2.8180574643008	0.00522824672508736	0.0416923729474173	8331	0.918938193654853	ENSG00000184613	character(0)
1211	1211	enrichment	X1	DNMT3A	2.81726582859136	0.00524073713231684	0.0417682585409338	1474	0.656663564018855	ENSG00000119772	character(0)
1212	1212	enrichment	X1	NQO1	2.81439593572968	0.00528624595865196	0.0420831927422616	10531	0.672177394493126	ENSG00000181019	character(0)
1213	1213	enrichment	X1	CUTA	2.81369222519042	0.00529745961728029	0.0420943084022298	4537	0.209539809257073	ENSG00000112514	character(0)
1214	1214	enrichment	X1	EML4	2.81363627057847	0.00529835218362661	0.0420943084022298	1573	0.735004673504173	ENSG00000143924	character(0)
1215	1215	enrichment	X1	AL136981.3	2.81361182419053	0.0052987421858571	0.0420943084022298	6420	0.940143987112875	ENSG00000288062	character(0)
1216	1216	enrichment	X1	SLC4A4	2.81343295949415	0.0053015964740673	0.0420943084022298	3352	0.448558624085301	ENSG00000080493	character(0)
1217	1217	enrichment	X1	ERICH3	2.81336822171802	0.00530262989130133	0.0420943084022298	577	0.814235547921198	ENSG00000178965	character(0)
1218	1218	enrichment	X1	AUTS2	2.81251847927115	0.00531621141807917	0.0421782807593705	5267	0.578899082464631	ENSG00000158321	character(0)
1219	1219	enrichment	X1	VPS13A	2.80756333663452	0.00539604155854306	0.0427544711047686	6375	0.695026277123795	ENSG00000197969	character(0)
1220	1220	enrichment	X1	AC010884.2	2.80744452990625	0.00539796890043116	0.0427544711047686	1843	0.827833343293019	ENSG00000287135	character(0)
1221	1221	enrichment	X1	DOCK3	2.80693193336994	0.00540629166855782	0.0427962536085442	2621	0.464282105703701	ENSG00000088538	character(0)
1222	1222	enrichment	X1	ATP5F1B	2.80621446736815	0.0054179603747621	0.042864460587484	8475	0.244948563651267	ENSG00000110955	character(0)
1223	1223	enrichment	X1	KCNJ2	2.80568181708355	0.0054266380715556	0.0429089405624185	11325	0.616862422136251	ENSG00000123700	character(0)
1224	1224	enrichment	X1	KCNQ4	2.80518381742077	0.00543476267387633	0.042945127056056	402	0.87894795780334	ENSG00000117013	character(0)
1225	1225	enrichment	X1	LDAH	2.80502654636304	0.00543733076306114	0.042945127056056	1458	0.736637804943721	ENSG00000118961	character(0)
1226	1226	enrichment	X1	PARD6B	2.80453543599663	0.00544535723245721	0.0429843460457542	12944	0.830551763396446	ENSG00000124171	character(0)
1227	1227	enrichment	X1	AGFG2	2.80426948374509	0.00544970831750594	0.0429945246644584	5421	0.649566264114131	ENSG00000106351	character(0)
1228	1228	enrichment	X1	PJA2	2.8032114552321	0.00546704937424135	0.04310711643036	3951	0.230512338741627	ENSG00000198961	X3-X10_top5
1229	1229	enrichment	X1	EFCAB10	2.8020693360286	0.00548582491070564	0.0432308862070928	5474	0.953647538583409	ENSG00000185055	character(0)
1230	1230	enrichment	X1	GABPA	2.80130821959032	0.00549836955814081	0.0432811679960602	13063	0.64111808026606	ENSG00000154727	character(0)
1231	1231	enrichment	X1	MT-ND1	2.8001883809138	0.0055168739954486	0.0433781979384573	14027	0.238097131121199	ENSG00000198888	c("X4_top11"; "X4-X10_top20")
1232	1232	enrichment	X1	SLC4A11	2.79900034208907	0.00553656719090437	0.043508681064281	12695	0.823271833480657	ENSG00000088836	character(0)
1233	1233	enrichment	X1	RPH3A	2.79703174661998	0.00556933962029264	0.0437172925029455	8716	0.514341983453678	ENSG00000089169	X1-X5_top19
1234	1234	enrichment	X1	NOXA1	2.79563746331222	0.00559265755686766	0.0438555720749339	6750	0.793496152837137	ENSG00000188747	character(0)
1235	1235	enrichment	X1	STRN4	2.79547983101765	0.00559529936167598	0.0438555720749339	12407	0.419526371454514	ENSG00000090372	character(0)
1236	1236	enrichment	X1	ARC	2.79407767378426	0.00561884842022286	0.0439829923997713	6127	0.832837580386327	ENSG00000198576	character(0)
1237	1237	enrichment	X1	AL138756.1	2.79315794235122	0.0056343440199607	0.0440306583596595	6506	0.851255832148234	ENSG00000259953	character(0)
1238	1238	enrichment	X1	EXOC6	2.78953150179514	0.00569582085706274	0.0444511927305251	7095	0.682735850159197	ENSG00000138190	character(0)
1239	1239	enrichment	X1	SLC29A2	2.78942394769217	0.00569765341557681	0.0444511927305251	7756	0.822482846954405	ENSG00000174669	character(0)
1240	1240	enrichment	X1	PTPRN2	2.78880255723862	0.00570825144428642	0.0445050958812532	5690	0.476792394633603	ENSG00000155093	character(0)
1241	1241	enrichment	X1	FAM131A	2.7875460909644	0.00572973558363065	0.0445605679113058	3069	0.629510226565831	ENSG00000175182	character(0)
1242	1242	enrichment	X1	CPVL	2.787489100738	0.0057307117886362	0.0445605679113058	5138	0.742360630910216	ENSG00000106066	character(0)
1243	1243	enrichment	X1	EPHA10	2.7851616209865	0.00577070915107853	0.0447724135959093	367	0.835362833935682	ENSG00000183317	character(0)
1244	1244	enrichment	X1	KTI12	2.78483934267546	0.00577626736972259	0.0447907910949831	495	0.849014201316602	ENSG00000198841	character(0)
1245	1245	enrichment	X1	AC007009.1	2.78229389692503	0.00582033872194318	0.0450330670370513	5085	0.888194203382328	ENSG00000244239	character(0)
1246	1246	enrichment	X1	MINDY4	2.78194171690213	0.00582646025945433	0.0450383511957753	5148	0.913601983588716	ENSG00000106125	character(0)
1247	1247	enrichment	X1	BRWD1	2.78188561075954	0.00582743602668403	0.0450383511957753	13123	0.247246093847932	ENSG00000185658	character(0)
1248	1248	enrichment	X1	RNF165	2.78148570878663	0.00583439519679815	0.0450421988255121	11615	0.82728575681106	ENSG00000141622	character(0)
1249	1249	enrichment	X1	NDUFV1	2.78130420707902	0.00583755621038468	0.0450421988255121	7789	0.174273654451428	ENSG00000167792	character(0)
1250	1250	enrichment	X1	PRKN	2.7810343886279	0.00584225820973538	0.0450537243488819	4990	0.847320481837818	ENSG00000185345	character(0)
1251	1251	enrichment	X1	CABIN1	2.77988822231092	0.00586227022539284	0.0451410940707951	13260	0.516900333736703	ENSG00000099991	character(0)
1252	1252	enrichment	X1	CDCA7L	2.77968018968361	0.005865909125488	0.0451410940707951	5109	0.790730569178304	ENSG00000164649	character(0)
1253	1253	enrichment	X1	ALG9	2.77964952526998	0.00586644567964118	0.0451410940707951	7978	0.665934172797375	ENSG00000086848	character(0)
1254	1254	enrichment	X1	ARHGEF2	2.77859275096066	0.00588496393286815	0.0452587888878792	949	0.391924026143762	ENSG00000116584	character(0)
1255	1255	enrichment	X1	AC009812.1	2.77659350738897	0.00592014250813908	0.045462299239826	5958	0.806384557166681	ENSG00000251867	character(0)
1256	1256	enrichment	X1	SPAG5	2.77653707154593	0.00592113831158882	0.045462299239826	10930	0.891612559118626	ENSG00000076382	character(0)
1257	1257	enrichment	X1	CARM1	2.77451516665357	0.00595691492369374	0.0456991635360035	11938	0.34555513904469	ENSG00000142453	character(0)
1258	1258	enrichment	X1	TBC1D4	2.77423584716259	0.00596187272304619	0.0456991635360035	9032	0.643412601825877	ENSG00000136111	character(0)
1259	1259	enrichment	X1	DOCK9-DT	2.77418357773752	0.00596280089801914	0.0456991635360035	9071	0.890057337187944	ENSG00000260992	character(0)
1260	1260	enrichment	X1	MAP1S	2.77404684385351	0.0059652295713555	0.0456991635360035	12062	0.560840294723689	ENSG00000130479	character(0)
1261	1261	enrichment	X1	EHHADH	2.77341655197369	0.0059764364435186	0.0457368375892816	3077	0.825305130258546	ENSG00000113790	character(0)
1262	1262	enrichment	X1	TSPYL5	2.77212484520705	0.00599946323349608	0.0458880513006457	6010	0.555590897353333	ENSG00000180543	character(0)
1263	1263	enrichment	X1	AGBL4	2.77168737394549	0.00600728008925041	0.0459228275957232	483	0.866271352214735	ENSG00000186094	character(0)
1264	1264	enrichment	X1	AC105345.1	2.77059235822708	0.0060268866223523	0.0460226040444227	3225	0.916964663227786	ENSG00000205959	character(0)
1265	1265	enrichment	X1	BHMT2	2.76982816952154	0.00604060396072911	0.0461022833807168	3876	0.833628994330952	ENSG00000132840	character(0)
1266	1266	enrichment	X1	FAM160B1	2.76960343175439	0.00604464342962673	0.0461080541457079	7230	0.733509554001073	ENSG00000151553	character(0)
1267	1267	enrichment	X1	ATF7IP2	2.76853679218556	0.00606384876948453	0.0461958657351247	10192	0.86777647770081	ENSG00000166669	character(0)
1268	1268	enrichment	X1	KLHL23	2.76841617035877	0.00606602409852381	0.0461958657351247	2015	0.769463713112442	ENSG00000213160	character(0)
1269	1269	enrichment	X1	MIR29B2CHG	2.76773706469672	0.00607828449298564	0.0462464076790542	1210	0.739919832213514	ENSG00000203709	character(0)
1270	1270	enrichment	X1	HSPA13	2.76653021977836	0.00610012798365692	0.0463550309926916	13047	0.534663580411863	ENSG00000155304	character(0)
1271	1271	enrichment	X1	NCAN	2.76613412709448	0.00610731261953818	0.0463845273748917	12102	0.494451779878858	ENSG00000130287	character(0)
1272	1272	enrichment	X1	WDR92	2.76535069889648	0.00612154563435366	0.0464264682620495	1664	0.764839555832501	ENSG00000243667	character(0)
1273	1273	enrichment	X1	ATP5F1A	2.76530046548746	0.00612245927975464	0.0464264682620495	11612	0.288128873103442	ENSG00000152234	X8-X9_top13
1274	1274	enrichment	X1	KIAA1671	2.76518087119438	0.00612463495843871	0.0464264682620495	13269	0.736069058310242	ENSG00000197077	character(0)
1275	1275	enrichment	X1	GPC6	2.76510261759811	0.00612605893965518	0.0464264682620495	9052	0.845155406061647	ENSG00000183098	character(0)
1276	1276	enrichment	X1	ACTB	2.76452503756945	0.00613657844968519	0.0464310189487765	5061	0.141512458662427	ENSG00000075624	character(0)
1277	1277	enrichment	X1	HOOK1	2.76355247001204	0.00615432888969895	0.046490177836494	531	0.829250030717779	ENSG00000134709	character(0)
1278	1278	enrichment	X1	GPR27	2.7630631558917	0.0061632769961186	0.0465154022447371	2718	0.591383658876596	ENSG00000170837	character(0)
1279	1279	enrichment	X1	MTX3	2.76293638309004	0.00616559721710089	0.0465154022447371	3881	0.6469551921349	ENSG00000177034	character(0)
1280	1280	enrichment	X1	LMTK2	2.76282670859655	0.00616760513990604	0.0465154022447371	5377	0.858570281000018	ENSG00000164715	character(0)
1281	1281	enrichment	X1	MICA	2.76213720233042	0.00618024221080969	0.0465856904811596	4463	0.818082407278055	ENSG00000204520	character(0)
1282	1282	enrichment	X1	NRSN2	2.76128582677766	0.00619587833860993	0.0466311536089739	12662	0.316851278893295	ENSG00000125841	character(0)
1283	1283	enrichment	X1	TBC1D8B	2.76126641200501	0.00619623532253402	0.0466311536089739	13836	0.872168449722803	ENSG00000133138	character(0)
1284	1284	enrichment	X1	PCMTD2	2.75994434421275	0.00622058837081083	0.0467884167078773	13040	0.338254226686661	ENSG00000203880	character(0)
1285	1285	enrichment	X1	PPFIA4	2.75948621095051	0.00622904758697025	0.0468028439078776	1168	0.808531354716955	ENSG00000143847	character(0)
1286	1286	enrichment	X1	RHEB	2.7583287531676	0.00625046594246135	0.0469135720096124	5668	0.222386368998353	ENSG00000106615	character(0)
1287	1287	enrichment	X1	INHBA-AS1	2.75811463077261	0.00625443550715548	0.0469182894374917	5184	0.913379298296383	ENSG00000224116	character(0)
1288	1288	enrichment	X1	ARAP2	2.75684821539881	0.00627796001031552	0.0470267251133183	3267	0.402670751212278	ENSG00000047365	character(0)
1289	1289	enrichment	X1	SPRED1	2.75679572360634	0.00627893680748214	0.0470267251133183	9647	0.462370988880887	ENSG00000166068	character(0)
1290	1290	enrichment	X1	ITGA9	2.75480351042699	0.00631611094578201	0.0472547394840792	2472	0.837258540944579	ENSG00000144668	character(0)
1291	1291	enrichment	X1	ATP23	2.75344927817583	0.00634149420801604	0.0473310877723118	8507	0.84466648911966	ENSG00000166896	character(0)
1292	1292	enrichment	X1	GLCCI1	2.75318075010643	0.00634653836610861	0.0473310877723118	5083	0.626612339096224	ENSG00000106415	character(0)
1293	1293	enrichment	X1	AC092720.2	2.75246746532279	0.00635995469145378	0.047405968010661	10635	0.920392286251417	ENSG00000269935	character(0)
1294	1294	enrichment	X1	AP000350.5	2.75127588789337	0.00638242461812156	0.047548216929592	13255	0.84098557932113	ENSG00000272973	character(0)
1295	1295	enrichment	X1	ATP6AP2	2.75027868808311	0.00640128432702999	0.0476259860559296	13611	0.265213705160122	ENSG00000182220	character(0)
1296	1296	enrichment	X1	VSTM2B	2.75019952497499	0.00640278367208306	0.0476259860559296	12133	0.585887323943373	ENSG00000187135	character(0)
1297	1297	enrichment	X1	NBEA	2.75018610212818	0.0064030379316097	0.0476259860559296	8927	0.560752252457014	ENSG00000172915	character(0)
1298	1298	enrichment	X1	MYCBP2	2.74924183856591	0.00642094740707388	0.0477339144719632	9039	0.534675577680364	ENSG00000005810	character(0)
1299	1299	enrichment	X1	C7orf57	2.74856564610943	0.00643380033467361	0.0478041577247733	5222	0.935310634503858	ENSG00000164746	character(0)
1300	1300	enrichment	X1	SNAPC4	2.74814578036019	0.00644179277257079	0.0478382315733536	6708	0.613741872553003	ENSG00000165684	character(0)
1301	1301	enrichment	X1	DACH2	2.74791509729253	0.00644618781041893	0.0478455684047109	13784	0.900044705654045	ENSG00000126733	character(0)
1302	1302	enrichment	X1	OPRD1	2.74734343707105	0.00645709093971302	0.0479011770028473	286	0.991287153506047	ENSG00000116329	character(0)
1303	1303	enrichment	X1	SGIP1	2.74481816401388	0.00650545483842161	0.0482344785089518	557	0.587266326735624	ENSG00000118473	character(0)
1304	1304	enrichment	X1	OSBPL6	2.7445169483759	0.00651124553633093	0.0482519372383616	2057	0.740267434318962	ENSG00000079156	character(0)
1305	1305	enrichment	X1	HRH3	2.74422730353374	0.00651681819141959	0.0482677625854986	12990	0.710825427125165	ENSG00000101180	character(0)
1306	1306	enrichment	X1	DYDC2	2.74362335893866	0.00652845173772833	0.0482914305318703	7048	1.01636651761554	ENSG00000133665	character(0)
1307	1307	enrichment	X1	DNAH6	2.7435869675638	0.00652915333039391	0.0482914305318703	1744	0.916500603377268	ENSG00000115423	character(0)
1308	1308	enrichment	X1	NSMAF	2.74238672413029	0.00655233120423721	0.048379151674917	5895	0.65652461321451	ENSG00000035681	character(0)
1309	1309	enrichment	X1	NDUFS3	2.74237656524409	0.0065525276996149	0.048379151674917	7569	0.37092546803348	ENSG00000213619	character(0)
1310	1310	enrichment	X1	FAM189A1	2.74145509294377	0.00657037320943395	0.0484854182764482	9613	0.870642054037205	ENSG00000104059	character(0)
1311	1311	enrichment	X1	SYT4	2.74078287108275	0.0065834193900736	0.0485561756800439	11608	0.408540916336016	ENSG00000132872	X5-X3_top11
1312	1312	enrichment	X1	TEDC2	2.74020676314583	0.00659461888108489	0.0486132456415093	10122	0.865099273091766	ENSG00000162062	character(0)
1313	1313	enrichment	X1	PEG3	2.73904193649427	0.00661731569208663	0.0487225541499164	12607	0.371981878085662	ENSG00000198300	c("X3-X10_top11"; "X5-X10_top19")
1314	1314	enrichment	X1	RUNDC3B	2.73885904807109	0.00662088571088419	0.0487225541499164	5334	0.729882969042197	ENSG00000105784	character(0)
1315	1315	enrichment	X1	ADGRB1	2.73873412651181	0.00662332520630851	0.0487225541499164	6126	0.542904141905509	ENSG00000181790	character(0)
1316	1316	enrichment	X1	CAMSAP1	2.73741954466432	0.00664904599422598	0.0488605718979149	6701	0.419709564991503	ENSG00000130559	character(0)
1317	1317	enrichment	X1	SHANK3	2.73706812622155	0.00665593705028136	0.0488856297055968	13516	0.599809122166112	ENSG00000251322	character(0)
1318	1318	enrichment	X1	ZSWIM6	2.73614430112821	0.00667408340399219	0.0489932844967393	3809	0.367472802134267	ENSG00000130449	character(0)
1319	1319	enrichment	X1	TMEM131L	2.73590423624329	0.00667880622907091	0.0490023384926034	3576	0.823222306099685	ENSG00000121210	character(0)
1320	1320	enrichment	X1	CU633906.5	2.73555089887949	0.00668576297624693	0.0490234068286141	13045	0.828523278154581	ENSG00000288187	character(0)
1321	1321	enrichment	X1	TMEM87B	2.73540387306792	0.00668865965132982	0.0490234068286141	1869	0.687968633629412	ENSG00000153214	character(0)
1322	1322	enrichment	X1	ARF3	2.73423491343552	0.00671173069747979	0.0491659038699042	8361	0.315414739549711	ENSG00000134287	character(0)
1323	1323	enrichment	X1	MCM4	2.73406430683958	0.00671510386829568	0.0491659038699042	5867	0.67768544896662	ENSG00000104738	character(0)
1324	1324	enrichment	X1	HYOU1	2.73360121249226	0.00672426773004838	0.049181714444307	8037	0.395310469323619	ENSG00000149428	character(0)
1325	1325	enrichment	X1	CCN3	2.73265415680472	0.00674304360059696	0.0492677217914584	6071	0.839475633846659	ENSG00000136999	character(0)
1326	1326	enrichment	X1	INPP5F	2.7324349390783	0.00674739645765763	0.0492738889520989	7255	0.391681172922715	ENSG00000198825	character(0)
1327	1327	enrichment	X1	RBP4	2.73198118600944	0.00675641439757537	0.0493140994725317	7098	0.641067271845134	ENSG00000138207	character(0)
1328	1328	enrichment	X1	AC025165.5	2.73177369556068	0.00676054171659654	0.0493185908187871	8505	0.785414306031432	ENSG00000270039	character(0)
1329	1329	enrichment	X1	BTN2A2	2.73119035019678	0.006772157613327	0.0493549995593135	4412	0.831888473254755	ENSG00000124508	character(0)
1330	1330	enrichment	X1	AC110491.1	2.73091750696376	0.00677759681142365	0.0493549995593135	2739	0.834780505896417	ENSG00000261292	character(0)
1331	1331	enrichment	X1	ZSWIM5	2.72970034556446	0.00680190937782915	0.0494786527372535	452	0.7591022818018	ENSG00000162415	character(0)
1332	1332	enrichment	X1	FGFR3	2.72925642851779	0.00681079614233517	0.0494786527372535	3169	0.244258379637021	ENSG00000068078	X5-X3_top13
1333	1333	enrichment	X1	CYP2D6	2.7285954304919	0.00682404809975465	0.0494996854100352	13444	0.837143148138458	ENSG00000100197	character(0)
1334	1334	enrichment	X1	CTDSPL	2.72804305971474	0.0068351401294896	0.0495415154289139	2474	0.702648287712922	ENSG00000144677	character(0)
1335	1335	enrichment	X1	NDUFAF8	2.72631793290225	0.00686988702860695	0.0497287750220245	11446	0.185204097672938	ENSG00000224877	character(0)
1336	1336	enrichment	X1	BRICD5	2.72610026031226	0.00687428263986674	0.0497349567808597	10115	0.688427545518927	ENSG00000182685	character(0)
1337	1337	enrichment	X1	STIM2	2.72550034263446	0.00688641034961122	0.049797044562096	3265	0.680019843565067	ENSG00000109689	character(0)
1338	1338	enrichment	X1	EDEM1	2.72442032502836	0.00690829233882887	0.0499295673258743	2351	0.624407435322275	ENSG00000134109	character(0)
1339	1339	enrichment	X1	WIPI2	2.72387310117622	0.00691940348787604	0.0499841477264625	5055	0.176724889162434	ENSG00000157954	character(0)
1340	13439	enrichment	X1	VWC2L	-2.72647150404307	0.00686678739048714	0.0497287750220245	2183	-0.925084492275375	ENSG00000174453	c("X3-X4_top16"; "X3-X5_top17")
1341	13440	enrichment	X1	SEMA3B	-2.72795241172764	0.00683696196690417	0.0495415154289139	2606	-0.709319387337996	ENSG00000012171	character(0)
1342	13441	enrichment	X1	APOD	-2.72859087570373	0.00682413949681893	0.0494996854100352	3112	-0.50647715482601	ENSG00000189058	character(0)
1343	13442	enrichment	X1	SLC45A3	-2.72908687751971	0.00681419314917384	0.0494786527372535	1194	-0.861969957844467	ENSG00000158715	character(0)
1344	13443	enrichment	X1	CTNNA3	-2.72939300019876	0.00680806099980925	0.0494786527372535	6955	-0.9380206745081	ENSG00000183230	character(0)
1345	13444	enrichment	X1	CSRP1	-2.72950807046444	0.0068057572404561	0.0494786527372535	1146	-0.393765561930268	ENSG00000159176	c("X2_top13"; "X2-X7_top10")
1346	13445	enrichment	X1	LINC02609	-2.73081753135821	0.0067795908388461	0.0493549995593135	634	-0.776774607260729	ENSG00000233593	character(0)
1347	13446	enrichment	X1	CREB3L1	-2.73108741510698	0.00677420918624956	0.0493549995593135	7549	-0.839398272767342	ENSG00000157613	character(0)
1348	13447	enrichment	X1	COPS9	-2.73289332203154	0.00673829755635983	0.0492586739114842	2312	-0.16550566232831	ENSG00000172428	character(0)
1349	13448	enrichment	X1	PSAT1	-2.73387431003674	0.00671886221963233	0.0491677864253761	6378	-0.33631711967371	ENSG00000135069	character(0)
1350	13449	enrichment	X1	TXNIP	-2.7376399226865	0.00664472783739803	0.048854404722817	812	-0.586715949341585	ENSG00000265972	X10-X8_top20
1351	13450	enrichment	X1	RASSF8	-2.73899222753395	0.00661828584860238	0.0487225541499164	8278	-0.622817100802055	ENSG00000123094	character(0)
1352	13451	enrichment	X1	UGT8	-2.74298446843598	0.00654077888698544	0.0483432410052297	3492	-0.67755930389438	ENSG00000174607	c("X2_top16"; "X4-X5_top18")
1353	13452	enrichment	X1	NAB1	-2.74352593322607	0.0065303301701931	0.0482914305318703	2095	-0.540111499852954	ENSG00000138386	character(0)
1354	13453	enrichment	X1	CKAP4	-2.75328819019542	0.0063445197248836	0.0473310877723118	8654	-0.738163415214326	ENSG00000136026	character(0)
1355	13454	enrichment	X1	VWA1	-2.75347979683681	0.00634092116086883	0.0473310877723118	25	-0.529944073551024	ENSG00000179403	character(0)
1356	13455	enrichment	X1	ERBB3	-2.75428509024655	0.00632581714539647	0.0472769825294319	8454	-0.64881165310325	ENSG00000065361	character(0)
1357	13456	enrichment	X1	HDAC9	-2.75453342200335	0.0063211660326493	0.0472673773144271	5102	-0.724585667949269	ENSG00000048052	character(0)
1358	13457	enrichment	X1	AK1	-2.75600582345282	0.00629365234928442	0.0471118123352884	6600	-0.377934473093804	ENSG00000106992	character(0)
1359	13458	enrichment	X1	KLK6	-2.75694484195221	0.0062761622882266	0.0470267251133183	12502	-0.765870192823035	ENSG00000167755	character(0)
1360	13459	enrichment	X1	DAAM2	-2.75843568328457	0.006248484444672	0.0469135720096124	4588	-0.718794435564178	ENSG00000146122	character(0)
1361	13460	enrichment	X1	GOLGA7	-2.75977057799273	0.00622379565693333	0.0467884167078773	5847	-0.485668541025471	ENSG00000147533	character(0)
1362	13461	enrichment	X1	MARCKS	-2.76190895878402	0.00618443055741552	0.0465922523164089	4829	-0.21265156421317	ENSG00000277443	c("X3-X1_top20"; "X5-X1_top15")
1363	13462	enrichment	X1	CLMN	-2.7641532482752	0.00614335853340279	0.0464322841144108	9513	-0.720305603893189	ENSG00000165959	character(0)
1364	13463	enrichment	X1	USP54	-2.76416085204178	0.00614321980040848	0.0464322841144108	7013	-0.594075835939753	ENSG00000166348	character(0)
1365	13464	enrichment	X1	FAM107A	-2.76463828920437	0.00613451449967896	0.0464310189487765	2689	-0.299830475654953	ENSG00000168309	character(0)
1366	13465	enrichment	X1	CRB2	-2.76484462259564	0.00613075580172632	0.0464310189487765	6564	-0.668863222259843	ENSG00000148204	character(0)
1367	13466	enrichment	X1	RNF13	-2.76750161884291	0.00608254041039758	0.0462464076790542	2952	-0.352900145499022	ENSG00000082996	character(0)
1368	13467	enrichment	X1	EEF2	-2.7676578741688	0.00607971563904461	0.0462464076790542	11808	-0.144143339718702	ENSG00000167658	character(0)
1369	13468	enrichment	X1	RNASEH2C	-2.7690982388937	0.00605373277818182	0.0461523178089073	7732	-0.339870982323861	ENSG00000172922	character(0)
1370	13469	enrichment	X1	ZBED3	-2.77084466565218	0.00602236385827429	0.046013087955248	3866	-0.712449478359898	ENSG00000132846	character(0)
1371	13470	enrichment	X1	TBR1	-2.77387633909393	0.00596825934095496	0.0456991635360035	1991	-1.31202656234913	ENSG00000136535	c("X7_top5"; "X7-X8_top13"; "X7-X1_top8"; "X7-X10_top7"; "X7-X3_top19"; "X7-X4_top4"; "X7-X5_top10")
1372	13471	enrichment	X1	AC061961.1	-2.77701220394854	0.00591275940065412	0.0454476629794121	1973	-0.911914692681803	ENSG00000287900	c("X3_top13"; "X3-X4_top13"; "X3-X5_top7"; "X3-X1_top14")
1373	13472	enrichment	X1	BNIP3L	-2.78002227373707	0.00585992648693387	0.0451410940707951	5785	-0.216043551819255	ENSG00000104765	character(0)
1374	13473	enrichment	X1	LRRC55	-2.781399651771	0.00583589376262276	0.0450421988255121	7579	-0.897989022410529	ENSG00000183908	character(0)
1375	13474	enrichment	X1	JUP	-2.7825365520857	0.00581612432357077	0.0450252667452615	11066	-0.613057678793194	ENSG00000173801	character(0)
1376	13475	enrichment	X1	PTN	-2.78289566418596	0.00580989239807865	0.0450018306377378	5583	-0.244354686644653	ENSG00000105894	character(0)
1377	13476	enrichment	X1	QDPR	-2.78384000298389	0.00579353351820533	0.0448998847660913	3241	-0.503509438482496	ENSG00000151552	c("X2_top11"; "X2-X10_top18")
1378	13477	enrichment	X1	TPRN	-2.78551719786759	0.00576458227456158	0.0447496013718454	6742	-0.431932031986859	ENSG00000176058	character(0)
1379	13478	enrichment	X1	RHOBTB3	-2.78595098141098	0.0057571158261335	0.0447163592623854	3927	-0.329169786393632	ENSG00000164292	character(0)
1380	13479	enrichment	X1	TMEM14C	-2.78709475093416	0.00573747087697542	0.0445884358192395	4352	-0.238997672332549	ENSG00000111843	character(0)
1381	13480	enrichment	X1	HDAC5	-2.78761092061098	0.00572862527798036	0.0445605679113058	11122	-0.537349904410248	ENSG00000108840	character(0)
1382	13481	enrichment	X1	LDLR	-2.78817899637856	0.00571890446942221	0.0445427484548509	11942	-0.828612583344172	ENSG00000130164	character(0)
1383	13482	enrichment	X1	HINT3	-2.78864737022529	0.00571090100249364	0.0445050958812532	4867	-0.23642556924407	ENSG00000111911	character(0)
1384	13483	enrichment	X1	KCNC2	-2.79259701611067	0.00564381351540278	0.0440801296978873	8559	-1.05889762958803	ENSG00000166006	character(0)
1385	13484	enrichment	X1	MAPK8IP1	-2.79354392264228	0.0056278363215666	0.044004290347305	7546	-0.23828771949821	ENSG00000121653	character(0)
1386	13485	enrichment	X1	COMMD6	-2.79356162778252	0.00562753797338377	0.044004290347305	9033	-0.198063350269995	ENSG00000188243	character(0)
1387	13486	enrichment	X1	LLPH	-2.79441814692412	0.00561312195968821	0.0439626724372011	8527	-0.364871923801898	ENSG00000139233	character(0)
1388	13487	enrichment	X1	IL6ST	-2.79541867996858	0.00559632451458246	0.0438555720749339	3794	-0.185820652822569	ENSG00000134352	character(0)
1389	13488	enrichment	X1	SCD5	-2.79825634177986	0.00554893238609293	0.0435814639250017	3396	-0.17347667198664	ENSG00000145284	character(0)
1390	13489	enrichment	X1	HSPA2	-2.8006987850367	0.00550843297384988	0.0433360920178004	9351	-0.62041035598496	ENSG00000126803	character(0)
1391	13490	enrichment	X1	NANOS3	-2.80152753907557	0.00549475208648478	0.0432769509537329	12002	-0.831076312505874	ENSG00000187556	character(0)
1392	13491	enrichment	X1	ADCY2	-2.81052234311023	0.00534824031450098	0.0424084351984965	3687	-0.576268044811222	ENSG00000078295	character(0)
1393	13492	enrichment	X1	ADCY6	-2.8152287656377	0.00527300265291104	0.0420015747333124	8355	-0.787853272507159	ENSG00000174233	character(0)
1394	13493	enrichment	X1	PLS3	-2.81897334853032	0.00521382969624241	0.0416010286501887	13859	-0.616795639276537	ENSG00000102024	character(0)
1395	13494	enrichment	X1	RWDD1	-2.82296050502376	0.00515148764180393	0.0411972328894377	4839	-0.248417868483961	ENSG00000111832	character(0)
1396	13495	enrichment	X1	C2orf88	-2.82426647483232	0.00513121570748132	0.041081905461893	2090	-0.759708712461329	ENSG00000187699	character(0)
1397	13496	enrichment	X1	ST3GAL4	-2.82595694193915	0.00510508313480478	0.0409193393048308	8095	-0.792552688523282	ENSG00000110080	character(0)
1398	13497	enrichment	X1	ACBD5	-2.83180116976636	0.00501566830538926	0.0403407961125896	6861	-0.36715013013626	ENSG00000107897	character(0)
1399	13498	enrichment	X1	PLPP2	-2.83397094912984	0.00498283569358039	0.0401457037549911	11710	-0.692669009975666	ENSG00000141934	X9-X7_top5
1400	13499	enrichment	X1	WDR45B	-2.8373283664028	0.00493241726201797	0.0399457529472425	11492	-0.19001949817351	ENSG00000141580	character(0)
1401	13500	enrichment	X1	DNAH17	-2.83753848554972	0.00492927738670776	0.0399433596892885	11417	-1.03835109508185	ENSG00000187775	character(0)
1402	13501	enrichment	X1	NECTIN1	-2.84174664763838	0.00486677531470725	0.0395052749967826	8054	-0.654210485619878	ENSG00000110400	character(0)
1403	13502	enrichment	X1	ERMN	-2.84975685971479	0.0047497926083887	0.0387573141194669	1977	-0.793164427825412	ENSG00000136541	c("X2-X5_top17"; "X4-X5_top12"; "X2-X10_top14")
1404	13503	enrichment	X1	CIPC	-2.85393726666675	0.00468976341461474	0.0383566381079993	9443	-0.206474169085023	ENSG00000198894	character(0)
1405	13504	enrichment	X1	LAYN	-2.85925513306645	0.00461439958710997	0.0379613435277008	7975	-0.790269371141512	ENSG00000204381	character(0)
1406	13505	enrichment	X1	NXPH4	-2.85958884393544	0.00460970729684755	0.0379613435277008	8485	-1.05621045833628	ENSG00000182379	c("X7_top14"; "X7-X10_top14"; "X7-X2_top10"; "X7-X4_top12")
1407	13506	enrichment	X1	FAM13C	-2.86098176735674	0.00459016838811166	0.0378506956396078	6942	-0.521700425649015	ENSG00000148541	character(0)
1408	13507	enrichment	X1	PLP1	-2.86110619171303	0.0045884267313541	0.0378506956396078	13828	-0.745964031975631	ENSG00000123560	c("X2-X3_top4"; "X2-X4_top16"; "X2-X5_top6"; "X2-X7_top19"; "X4-X5_top3"; "X2-X10_top10"; "X9-X10_top20"; "X4-X3_top13"; "X9-X3_top8"; "X9-X5_top11"; "X9-X7_top11"; "all_top16")
1409	13508	enrichment	X1	TF	-2.86509754939746	0.00453287534190658	0.0375617963568708	2892	-0.710405961289336	ENSG00000091513	X2-X3_top12
1410	13509	enrichment	X1	C1orf198	-2.86640188715606	0.00451485500465077	0.0374716955261884	1322	-0.513025540162596	ENSG00000119280	character(0)
1411	13510	enrichment	X1	ANGPT1	-2.86860702591744	0.00448453793606826	0.0373301813118989	6050	-1.01030719709144	ENSG00000154188	character(0)
1412	13511	enrichment	X1	PI16	-2.87035903054309	0.00446058315419486	0.0371750559254353	4574	-0.923738815550948	ENSG00000164530	character(0)
1413	13512	enrichment	X1	CALCR	-2.87543980118484	0.00439177309966234	0.0368420965582785	5358	-0.987785499084577	ENSG00000004948	c("X5_top14"; "X5-X1_top8"; "X5-X4_top8")
1414	13513	enrichment	X1	AGAP1	-2.8763172887002	0.0043799875878818	0.0368091955096494	2294	-0.322347840350017	ENSG00000157985	character(0)
1415	13514	enrichment	X1	HIST2H2BE	-2.87642256107863	0.0043785756168437	0.0368091955096494	831	-0.669073725058186	ENSG00000184678	character(0)
1416	13515	enrichment	X1	FOLH1	-2.87774585283291	0.00436086227224169	0.0367143818279916	7578	-0.826985172266205	ENSG00000086205	character(0)
1417	13516	enrichment	X1	KCNJ3	-2.87892104187853	0.0043451862263991	0.0366483184248183	1974	-0.938049902442526	ENSG00000162989	X3-X5_top20
1418	13517	enrichment	X1	SFRP1	-2.88006732862156	0.00432994525030236	0.0365636928141888	5846	-0.736709177009861	ENSG00000104332	character(0)
1419	13518	enrichment	X1	WIPF1	-2.88455960151071	0.0042706850840158	0.0361938627850536	2042	-0.667602625412339	ENSG00000115935	character(0)
1420	13519	enrichment	X1	DPYSL3	-2.88644399718044	0.00424604799046875	0.0360716940658552	4132	-0.347860336647389	ENSG00000113657	character(0)
1421	13520	enrichment	X1	TTYH2	-2.8874757178442	0.00423261400919454	0.0360300728216834	11338	-0.605401541117853	ENSG00000141540	character(0)
1422	13521	enrichment	X1	RAB3B	-2.88987640200404	0.00420150483074841	0.0359328455165651	493	-1.09369127965378	ENSG00000169213	character(0)
1423	13522	enrichment	X1	TMC6	-2.88993268023588	0.00420077806124396	0.0359328455165651	11410	-0.847228735564323	ENSG00000141524	character(0)
1424	13523	enrichment	X1	PPP1R14A	-2.89016958929926	0.00419771990750987	0.0359328455165651	12246	-0.732392935762492	ENSG00000167641	character(0)
1425	13524	enrichment	X1	FADS2	-2.89104941679107	0.00418638038355779	0.0359128526122798	7627	-0.276355101139942	ENSG00000134824	character(0)
1426	13525	enrichment	X1	MAPKAPK2	-2.89578747263648	0.00412579395690614	0.0355015468975692	1205	-0.614283578746583	ENSG00000162889	character(0)
1427	13526	enrichment	X1	YWHAE	-2.89737901601101	0.00410562290030389	0.0353930401405571	10689	-0.125519481920314	ENSG00000108953	character(0)
1428	13527	enrichment	X1	CD82	-2.89811190527111	0.00409636465128393	0.0353349194090788	7537	-0.665682507592718	ENSG00000085117	character(0)
1429	13528	enrichment	X1	CIB1	-2.90807108566496	0.00397243058707408	0.0344138449933876	9996	-0.270598703711394	ENSG00000185043	character(0)
1430	13529	enrichment	X1	CERCAM	-2.91293345082166	0.00391317542303593	0.0340475356045189	6619	-0.76055406614709	ENSG00000167123	character(0)
1431	13530	enrichment	X1	NPTXR	-2.91979954093761	0.00383087697225644	0.033582335432154	13396	-0.503515001924257	ENSG00000221890	character(0)
1432	13531	enrichment	X1	TRIM36	-2.92684358059299	0.00374809265691434	0.0330410955311036	3968	-0.882800844323178	ENSG00000152503	character(0)
1433	13532	enrichment	X1	REEP3	-2.92694603776264	0.00374690070439534	0.0330410955311036	6954	-0.628190351614088	ENSG00000165476	character(0)
1434	13533	enrichment	X1	JUND	-2.92743183301984	0.00374125384166803	0.0330320736037543	12075	-0.208076982375909	ENSG00000130522	character(0)
1435	13534	enrichment	X1	PRRG1	-2.92820942939709	0.00373223129343327	0.0330048640136546	13600	-0.625614799090843	ENSG00000130962	character(0)
1436	13535	enrichment	X1	ZSCAN16-AS1	-2.93251756366037	0.00368260303532083	0.0326070582755425	4423	-0.208391056668855	ENSG00000269293	character(0)
1437	13536	enrichment	X1	HLA-DPA1	-2.93361858846428	0.00367001682963151	0.0325555527182779	4520	-0.600250255873352	ENSG00000231389	character(0)
1438	13537	enrichment	X1	ZNF853	-2.93503478412926	0.00365388565934627	0.0324345867978506	5075	-0.467825471744306	ENSG00000236609	character(0)
1439	13538	enrichment	X1	ELOVL1	-2.93536621204169	0.00365011991049328	0.0324216533226168	426	-0.712608302354467	ENSG00000066322	character(0)
1440	13539	enrichment	X1	PTGES3	-2.94212111943125	0.00357413892479398	0.0318677034418298	8476	-0.127018223147508	ENSG00000110958	character(0)
1441	13540	enrichment	X1	PHLDA3	-2.94903170049163	0.00349790736851735	0.0313472324033753	1145	-0.426664705427981	ENSG00000174307	character(0)
1442	13541	enrichment	X1	CMTM5	-2.95078964018046	0.00347875428104676	0.0312353877037977	9168	-0.722549828332258	ENSG00000166091	character(0)
1443	13542	enrichment	X1	SELENOP	-2.95085041206511	0.00347809388035009	0.0312353877037977	3766	-0.586132199538146	ENSG00000250722	character(0)
1444	13543	enrichment	X1	ARHGAP5	-2.95150049896267	0.00347103664362241	0.0312353877037977	9220	-0.250025271118668	ENSG00000100852	character(0)
1445	13544	enrichment	X1	PACS2	-2.95304089582011	0.00345436666403908	0.0311358607593715	9588	-0.345652222853084	ENSG00000179364	character(0)
1446	13545	enrichment	X1	RPL22	-2.95340968272645	0.00345038659173105	0.0311358607593715	71	-0.240874836609711	ENSG00000116251	character(0)
1447	13546	enrichment	X1	EEF1A1	-2.955214141165	0.00343097274847147	0.0310245655549162	4704	-0.179063600721724	ENSG00000156508	c("X4-X8_top11"; "X5-X8_top20")
1448	13547	enrichment	X1	GSN	-2.95773022065184	0.00340406968906844	0.0308209868752986	6546	-0.487013665938442	ENSG00000148180	character(0)
1449	13548	enrichment	X1	PLCD3	-2.96324498242897	0.00334577800969777	0.0303911776133155	11141	-0.815016599382342	ENSG00000161714	character(0)
1450	13549	enrichment	X1	CNP	-2.96373428846194	0.00334065041608999	0.0303642419373151	11072	-0.644630524885542	ENSG00000173786	character(0)
1451	13550	enrichment	X1	RPS2	-2.97322574163351	0.00324260028742474	0.0296650396327724	10100	-0.187072914680936	ENSG00000140988	character(0)
1452	13551	enrichment	X1	TMEM155	-2.97340248588413	0.00324079973830678	0.0296650396327724	3505	-1.21566837958121	ENSG00000164112	c("X7_top4"; "X7-X1_top9"; "X7-X10_top5"; "X7-X2_top13"; "X7-X4_top7"; "X7-X5_top14")
1453	13552	enrichment	X1	DENND5A	-2.97745731453075	0.00319974282701823	0.0293878276781014	7415	-0.349342406687397	ENSG00000184014	character(0)
1454	13553	enrichment	X1	COX17	-2.97793855545795	0.0031949018442017	0.0293625697631705	2804	-0.238289311801605	ENSG00000138495	character(0)
1455	13554	enrichment	X1	RPL5	-2.97854569039042	0.00318880402762601	0.0293625697631705	644	-0.186713330777052	ENSG00000122406	character(0)
1456	13555	enrichment	X1	BNIP3	-2.9812083911369	0.0031621867800442	0.0291573138228238	7298	-0.250159597798458	ENSG00000176171	character(0)
1457	13556	enrichment	X1	ANXA5	-2.98232573885277	0.0031510782133137	0.029073975919556	3504	-0.404621213969425	ENSG00000164111	character(0)
1458	13557	enrichment	X1	COA4	-2.98759907603606	0.00309913267014568	0.0287192313235346	7838	-0.566502673173778	ENSG00000181924	character(0)
1459	13558	enrichment	X1	SREBF1	-2.99071355228146	0.00306882340239561	0.0285329023266253	10876	-0.364708280932824	ENSG00000072310	character(0)
1460	13559	enrichment	X1	JUN	-2.99074342514559	0.00306853400896311	0.0285329023266253	529	-0.647261402124075	ENSG00000177606	character(0)
1461	13560	enrichment	X1	CHCHD5	-2.99171990414431	0.00305908814247237	0.0284872511835143	1875	-0.279783213749931	ENSG00000125611	character(0)
1462	13561	enrichment	X1	SNHG32	-2.99252398546042	0.00305132998609603	0.0284338599832426	4487	-0.28407227104473	ENSG00000204387	X2-X7_top11
1463	13562	enrichment	X1	AC018647.1	-2.99476190014302	0.0030298324843907	0.0282898521132304	5166	-0.831733161343498	ENSG00000227544	character(0)
1464	13563	enrichment	X1	SLIT1	-2.99592284733624	0.00301873521665148	0.0282237674084133	7117	-0.532486012955078	ENSG00000187122	character(0)
1465	13564	enrichment	X1	VSTM5	-2.99638017247019	0.00301437398616009	0.0282017680797109	7914	-0.956741320406067	ENSG00000214376	character(0)
1466	13565	enrichment	X1	SEPTIN2	-2.99798078101552	0.00299915545978685	0.0281155808556654	2327	-0.28252817679629	ENSG00000168385	character(0)
1467	13566	enrichment	X1	CERS2	-3.00138192144996	0.00296705142215116	0.0278890917813044	857	-0.580265509576576	ENSG00000143418	character(0)
1468	13567	enrichment	X1	RPL27	-3.00513661705548	0.00293197670588283	0.0276519468641454	11106	-0.166583021585815	ENSG00000131469	character(0)
1469	13568	enrichment	X1	SNORC	-3.00688480563914	0.00291577614828155	0.0275176373994071	2285	-0.449324274287753	ENSG00000182600	character(0)
1470	13569	enrichment	X1	MRFAP1	-3.01075790413838	0.00288017633034286	0.0273101392349796	3206	-0.138828427468088	ENSG00000179010	character(0)
1471	13570	enrichment	X1	DLX1	-3.01183496297068	0.00287034766732095	0.0272537473239947	2030	-0.982399797413071	ENSG00000144355	character(0)
1472	13571	enrichment	X1	RGS3	-3.01531290958794	0.00283881976693685	0.0270458249573231	6524	-0.79217713208731	ENSG00000138835	character(0)
1473	13572	enrichment	X1	APBB1	-3.02165735737621	0.00278212498434777	0.0266380315298684	7389	-0.18150616834852	ENSG00000166313	character(0)
1474	13573	enrichment	X1	EIF2S2	-3.02507402426601	0.00275202607766269	0.0264160643941334	12808	-0.19203242349435	ENSG00000125977	character(0)
1475	13574	enrichment	X1	ITPKB	-3.02568850854263	0.00274664467809513	0.0263824426911696	1290	-0.47960886917928	ENSG00000143772	character(0)
1476	13575	enrichment	X1	SOGA1	-3.02678118994273	0.00273709931088914	0.0263267709745317	12846	-0.55097202507205	ENSG00000149639	character(0)
1477	13576	enrichment	X1	TMEM125	-3.02706616904903	0.00273461482935625	0.0263209020210074	424	-0.89287444575503	ENSG00000179178	character(0)
1478	13577	enrichment	X1	GJC2	-3.02840788534485	0.0027229454198196	0.0262265586629126	1302	-0.868622815539291	ENSG00000198835	character(0)
1479	13578	enrichment	X1	VCAN	-3.03024929587955	0.00270700450010884	0.0261295317369334	3901	-0.565127782827405	ENSG00000038427	character(0)
1480	13579	enrichment	X1	EMC2	-3.03130047905214	0.00269794301864437	0.0260751643570702	6053	-0.277931709904856	ENSG00000104412	character(0)
1481	13580	enrichment	X1	SERPINB1	-3.03367547937735	0.00267757247068198	0.025931827728129	4313	-0.754060323086069	ENSG00000021355	character(0)
1482	13581	enrichment	X1	LAMTOR4	-3.03392754873252	0.00267541877592022	0.0259311076503846	5409	-0.205532868480847	ENSG00000188186	character(0)
1483	13582	enrichment	X1	C19orf53	-3.0359959666777	0.00265780616884673	0.0258427321143745	11999	-0.187487603438938	ENSG00000104979	character(0)
1484	13583	enrichment	X1	PRCD	-3.0372932061037	0.0026468146288781	0.025758293716795	11396	-1.02181846419179	ENSG00000214140	character(0)
1485	13584	enrichment	X1	SAMD4A	-3.03853753326277	0.0026363107126642	0.0256916803177955	9299	-0.647899164285196	ENSG00000020577	character(0)
1486	13585	enrichment	X1	PGAM2	-3.03963747996566	0.00262705751419828	0.0256395879340056	5198	-0.963154205664313	ENSG00000164708	character(0)
1487	13586	enrichment	X1	SERPINA3	-3.03977309916842	0.00262591870134895	0.0256395879340056	9510	-1.17698106632231	ENSG00000196136	character(0)
1488	13587	enrichment	X1	QKI	-3.04152338333077	0.00261126201664225	0.0255756072358574	4995	-0.455511853845089	ENSG00000112531	character(0)
1489	13588	enrichment	X1	RPL37	-3.04519273702181	0.0025807792004642	0.0253915324243547	3759	-0.269509869444995	ENSG00000145592	character(0)
1490	13589	enrichment	X1	CLTA	-3.04637230834864	0.00257104977605683	0.0253370189509937	6316	-0.198349724344272	ENSG00000122705	character(0)
1491	13590	enrichment	X1	C1QL1	-3.05035968588519	0.00253841011955916	0.025106305453097	11138	-0.537724990418975	ENSG00000131094	character(0)
1492	13591	enrichment	X1	PFDN5	-3.05270938036269	0.002519355118305	0.0249677515358907	8417	-0.197716807240274	ENSG00000123349	character(0)
1493	13592	enrichment	X1	DAPL1	-3.05464763528587	0.00250373589635242	0.0248832011270184	1982	-1.00737905315468	ENSG00000163331	character(0)
1494	13593	enrichment	X1	EIF3G	-3.05485755212624	0.00250204966377806	0.0248832011270184	11915	-0.218356610843163	ENSG00000130811	character(0)
1495	13594	enrichment	X1	OLIG1	-3.05575957403773	0.0024948157380468	0.0248473031272278	13091	-0.499778408725585	ENSG00000184221	c("X2_top7"; "X2-X4_top14"; "X2-X7_top8"; "X2-X8_top7"; "X2-X10_top1"; "X9-X10_top11"; "X9-X7_top8"; "X9-X8_top15")
1496	13595	enrichment	X1	BACE2	-3.05577087180422	0.00249472525579022	0.0248473031272278	13132	-0.893946157561617	ENSG00000182240	character(0)
1497	13596	enrichment	X1	TM9SF3	-3.0591750752441	0.00246759863033912	0.0247341096116005	7115	-0.179157409292373	ENSG00000077147	character(0)
1498	13597	enrichment	X1	CAVIN1	-3.0594030714566	0.00246579156556799	0.0247336506823367	11083	-0.906422790019383	ENSG00000177469	character(0)
1499	13598	enrichment	X1	RPSA	-3.06032274612574	0.00245851472026976	0.0246782860734441	2489	-0.201038654921371	ENSG00000168028	character(0)
1500	13599	enrichment	X1	MAGI2-AS3	-3.06480814620731	0.00242330692574412	0.0244471976711384	5317	-0.468936751697638	ENSG00000234456	character(0)
1501	13600	enrichment	X1	SBDS	-3.064831739465	0.00242312296615931	0.0244471976711384	5265	-0.183121735166257	ENSG00000126524	character(0)
1502	13601	enrichment	X1	CLIP2	-3.06599272136794	0.0024140865154105	0.0244243637866785	5287	-0.314636201304974	ENSG00000106665	character(0)
1503	13602	enrichment	X1	PLOD3	-3.06864207621716	0.00239358147983195	0.0242518504482541	5442	-0.52980365961113	ENSG00000106397	character(0)
1504	13603	enrichment	X1	POLR2M	-3.07205892851749	0.00236737315117151	0.0240383377887936	9781	-0.374610881439954	ENSG00000255529	character(0)
1505	13604	enrichment	X1	COL21A1	-3.0727465577572	0.00236213087793709	0.0240024630382566	4676	-1.0234008870958	ENSG00000124749	character(0)
1506	13605	enrichment	X1	INAFM1	-3.07712658827958	0.00232898910655479	0.023751629646586	12417	-0.789047095967026	ENSG00000257704	character(0)
1507	13606	enrichment	X1	SESTD1	-3.0820338440944	0.00229236729851686	0.0234462592666222	2063	-0.392847167651373	ENSG00000187231	character(0)
1508	13607	enrichment	X1	CLDN11	-3.08246932855624	0.00228914314366909	0.0234462592666222	3018	-0.833002145406015	ENSG00000013297	c("X2-X3_top8"; "X2-X5_top10"; "X4-X5_top8"; "X9-X3_top15"; "X9-X5_top19")
1509	13608	enrichment	X1	CDC42	-3.08543349560572	0.00226730842411829	0.0233087937041678	199	-0.194299915852817	ENSG00000070831	character(0)
1510	13609	enrichment	X1	GAB2	-3.0872492439238	0.00225402820121086	0.0232403216076389	7879	-0.719531439568621	ENSG00000033327	character(0)
1511	13610	enrichment	X1	ZBTB16	-3.08931520208987	0.00223900519672698	0.0231704863505062	8001	-0.601372186879157	ENSG00000109906	character(0)
1512	13611	enrichment	X1	PODXL2	-3.0898199533524	0.0022353488616616	0.0231497080120308	2853	-0.490046741327496	ENSG00000114631	character(0)
1513	13612	enrichment	X1	LIMCH1	-3.09016871057707	0.00223282573848522	0.0231406434284487	3290	-0.378816547780873	ENSG00000064042	character(0)
1514	13613	enrichment	X1	ZIC1	-3.09029075746967	0.00223194339698449	0.0231406434284487	2942	-0.741088390228177	ENSG00000152977	character(0)
1515	13614	enrichment	X1	SLC6A7	-3.09249822288137	0.00221603985184054	0.0230314855555278	4148	-0.988010254640568	ENSG00000011083	character(0)
1516	13615	enrichment	X1	RPS13	-3.092738701977	0.00221431366161395	0.0230314855555278	7452	-0.272035152575906	ENSG00000110700	character(0)
1517	13616	enrichment	X1	EFHD1	-3.09599988401336	0.00219102656644063	0.0228932932087245	2283	-0.659497344783408	ENSG00000115468	c("X2-X3_top6"; "X2-X5_top13"; "X2-X8_top13"; "X4-X5_top14"; "X4-X3_top18"; "X9-X3_top16")
1518	13617	enrichment	X1	ATP2B4	-3.09746823915765	0.00218061541452072	0.0228184666662552	1174	-0.401267452895844	ENSG00000058668	c("X3_top11"; "X3-X4_top7"; "X3-X8_top7"; "X3-X1_top4"; "X5-X1_top10"; "X5-X4_top15")
1519	13618	enrichment	X1	AHNAK	-3.09817938593291	0.00217558955231247	0.0227828516652677	7634	-0.467469516856077	ENSG00000124942	X10-X8_top18
1520	13619	enrichment	X1	SMOC1	-3.09902126163776	0.00216965360547429	0.0227496087830065	9382	-0.585274895393003	ENSG00000198732	character(0)
1521	13620	enrichment	X1	RALY	-3.10159902881424	0.00215157090560061	0.0226495578915662	12807	-0.50795828821575	ENSG00000125970	character(0)
1522	13621	enrichment	X1	BTBD3	-3.10273692333361	0.00214363303973337	0.0225829248139352	12732	-0.706804760125407	ENSG00000132640	character(0)
1523	13622	enrichment	X1	DPY30	-3.10404072264132	0.00213457105145955	0.0225212481409815	1533	-0.368686482407242	ENSG00000162961	character(0)
1524	13623	enrichment	X1	POLR2F	-3.10416136531928	0.0021337343198519	0.0225212481409815	13378	-0.282835854483334	ENSG00000100142	character(0)
1525	13624	enrichment	X1	PNMA8C	-3.10795433031502	0.00210758156642833	0.0222699533012438	12400	-0.743541911115194	ENSG00000277531	X5-X1_top19
1526	13625	enrichment	X1	CAMK2N2	-3.1093907774503	0.00209775462283484	0.0222224269337771	3065	-0.818134400128378	ENSG00000163888	character(0)
1527	13626	enrichment	X1	RASGRP3	-3.11340502163382	0.00207051634247907	0.0219935509525309	1541	-0.903479523330199	ENSG00000152689	character(0)
1528	13627	enrichment	X1	FAU	-3.11616043143164	0.00205200910426215	0.0218305786751162	7710	-0.244164087851819	ENSG00000149806	character(0)
1529	13628	enrichment	X1	RPL9	-3.11749448101877	0.00204310367653575	0.0217523160952172	3279	-0.183899983866919	ENSG00000163682	character(0)
1530	13629	enrichment	X1	SYTL2	-3.11816143539089	0.00203866482274504	0.021721525118216	7894	-0.863939699633849	ENSG00000137501	character(0)
1531	13630	enrichment	X1	RBPJ	-3.12283446230173	0.00200781277820666	0.021426292828124	3263	-0.351589457259093	ENSG00000168214	character(0)
1532	13631	enrichment	X1	PREX1	-3.12506934544036	0.00199321064537615	0.0213180937494419	12927	-0.529006584780684	ENSG00000124126	character(0)
1533	13632	enrichment	X1	ARL6IP4	-3.12692792357891	0.00198114194670479	0.0212458352618663	8805	-0.21511429744809	ENSG00000182196	character(0)
1534	13633	enrichment	X1	EIF5B	-3.12926864971053	0.00196603843713561	0.0211401820617882	1824	-0.319268795818235	ENSG00000158417	character(0)
1535	13634	enrichment	X1	ITPK1	-3.13377395218265	0.00193726695732785	0.0208948078968932	9495	-0.270779755092932	ENSG00000100605	character(0)
1536	13635	enrichment	X1	GNPTG	-3.13645975735083	0.00192030061212832	0.0207436780739369	10080	-0.237292416945495	ENSG00000090581	character(0)
1537	13636	enrichment	X1	SCARB2	-3.13875786558079	0.00190589246798431	0.0206356576159627	3370	-0.332539672594139	ENSG00000138760	character(0)
1538	13637	enrichment	X1	TRAF3	-3.14159554601818	0.00188823927815925	0.0204919197706262	9554	-0.609758007069637	ENSG00000131323	character(0)
1539	13638	enrichment	X1	NFIB	-3.15078330456501	0.00183211373126373	0.0199754449752613	6228	-0.331049928753342	ENSG00000147862	character(0)
1540	13639	enrichment	X1	MAFK	-3.15249387762771	0.00182183616147868	0.0199097628137316	5034	-0.681200685463177	ENSG00000198517	character(0)
1541	13640	enrichment	X1	MEPE	-3.15331663528286	0.00181691182810739	0.0198869000795886	3417	-1.27784633780222	ENSG00000152595	character(0)
1542	13641	enrichment	X1	GABRQ	-3.15431029798647	0.00181098100939573	0.0198529323301672	13957	-1.24180141954686	ENSG00000268089	c("X3_top1"; "X3-X4_top2"; "X3-X5_top6"; "X3-X8_top5"; "X3-X1_top2")
1543	13642	enrichment	X1	NKAIN2	-3.16648544159248	0.00173975091932647	0.0191768619781017	4861	-0.615037396597758	ENSG00000188580	character(0)
1544	13643	enrichment	X1	PXK	-3.16728248168414	0.00173517948860854	0.0191716172765773	2684	-0.551067356292276	ENSG00000168297	character(0)
1545	13644	enrichment	X1	PLCB4	-3.16812969432118	0.00173033247966376	0.0191331173322191	12724	-1.10263919757855	ENSG00000101333	character(0)
1546	13645	enrichment	X1	TUBA1B	-3.16862662361427	0.00172749531727903	0.0191167980618986	8368	-0.347657362060471	ENSG00000123416	X7-X4_top13
1547	13646	enrichment	X1	KIAA1755	-3.16997245290877	0.00171983305511193	0.0190771055236468	12860	-0.722083388690933	ENSG00000149633	character(0)
1548	13647	enrichment	X1	EPB41L3	-3.17067061914747	0.00171587055808747	0.0190632676006506	11521	-0.475717183523842	ENSG00000082397	character(0)
1549	13648	enrichment	X1	HSPE1	-3.1754196119335	0.00168914065242782	0.0188558045962193	2113	-0.206708766356604	ENSG00000115541	character(0)
1550	13649	enrichment	X1	DDT	-3.17558009114976	0.00168824415649643	0.0188558045962193	13259	-0.236645377842372	ENSG00000099977	character(0)
1551	13650	enrichment	X1	CCP110	-3.17700833674918	0.00168028482969992	0.0188167782005391	10238	-0.42523534039542	ENSG00000103540	character(0)
1552	13651	enrichment	X1	HIP1R	-3.17874012087009	0.00167068053646594	0.018724155445803	8801	-0.551514746351506	ENSG00000130787	character(0)
1553	13652	enrichment	X1	PRKCSH	-3.17907257910684	0.00166884258205027	0.018718495510968	11952	-0.307879580891294	ENSG00000130175	character(0)
1554	13653	enrichment	X1	AL627171.2	-3.18103315339254	0.00165804179957263	0.0186271047931188	9270	-0.355790603964169	ENSG00000282885	X4-X1_top10
1555	13654	enrichment	X1	PMP2	-3.18328136235565	0.00164573610882335	0.0185333377515689	5963	-0.420005616607429	ENSG00000147588	character(0)
1556	13655	enrichment	X1	ATP5F1E	-3.18340122746833	0.00164508240111656	0.0185333377515689	12976	-0.156952150836225	ENSG00000124172	character(0)
1557	13656	enrichment	X1	C11orf96	-3.18602220928689	0.00163084833097298	0.0184247812645644	7534	-0.721932232133832	ENSG00000187479	character(0)
1558	13657	enrichment	X1	CTSH	-3.18721364745311	0.00162441562677584	0.018404633296341	9930	-0.724403554480504	ENSG00000103811	character(0)
1559	13658	enrichment	X1	RPS21	-3.18798118733883	0.00162028404761915	0.0183970077920441	12995	-0.209420508964368	ENSG00000171858	character(0)
1560	13659	enrichment	X1	SEMA6A	-3.18866393021395	0.0016166171011404	0.0183970077920441	3978	-0.626139491156403	ENSG00000092421	character(0)
1561	13660	enrichment	X1	PHPT1	-3.20014839712536	0.00155607575974452	0.0178383444033406	6721	-0.196242141344284	ENSG00000054148	character(0)
1562	13661	enrichment	X1	MORF4L1	-3.20077964644873	0.00155280976641957	0.0178154473446324	9929	-0.211249135967299	ENSG00000185787	character(0)
1563	13662	enrichment	X1	HNRNPA1	-3.20179136371333	0.00154758853116333	0.0177700619322376	8431	-0.187930576069761	ENSG00000135486	character(0)
1564	13663	enrichment	X1	CARNS1	-3.20389238190649	0.0015367975980176	0.0176750603349396	7781	-0.91000277319767	ENSG00000172508	character(0)
1565	13664	enrichment	X1	GATM	-3.2051558717641	0.00153034186831314	0.0176152384071487	9727	-0.384061550022207	ENSG00000171766	character(0)
1566	13665	enrichment	X1	CRYAB	-3.20571898802544	0.0015274727619436	0.0176152384071487	7981	-0.720968601216826	ENSG00000109846	c("X2_top12"; "X2-X3_top10"; "X2-X4_top19"; "X2-X5_top14"; "X2-X7_top12")
1567	13666	enrichment	X1	TPPP	-3.20828033592177	0.00151448535843947	0.0175044591675436	3668	-0.364207655526286	ENSG00000171368	character(0)
1568	13667	enrichment	X1	STX12	-3.20947834974095	0.001508445985099	0.0174490172724425	268	-0.208414267802179	ENSG00000117758	character(0)
1569	13668	enrichment	X1	DYNLL1	-3.21774133953974	0.00146739510327571	0.0170867574090389	8767	-0.185181190609087	ENSG00000088986	character(0)
1570	13669	enrichment	X1	TOX2	-3.220271031841	0.00145503611544195	0.0170003748121904	12881	-1.10134893009732	ENSG00000124191	character(0)
1571	13670	enrichment	X1	YPEL3	-3.2222185396118	0.00144558726752938	0.0169452270433348	10323	-0.225002408580947	ENSG00000090238	character(0)
1572	13671	enrichment	X1	ID2	-3.2224632994108	0.00144440378435069	0.0169452270433348	1415	-0.524422470066871	ENSG00000115738	character(0)
1573	13672	enrichment	X1	SLC25A13	-3.22574495544839	0.00142862259164453	0.0168046182752706	5370	-0.790729738327232	ENSG00000004864	character(0)
1574	13673	enrichment	X1	AQP1	-3.23181969741516	0.00139983095091536	0.0165469916192798	5149	-0.702103160410783	ENSG00000240583	character(0)
1575	13674	enrichment	X1	SH3GL3	-3.2347690363669	0.00138604735014687	0.0163978626268849	9965	-0.433137758394188	ENSG00000140600	X7-X10_top13
1576	13675	enrichment	X1	TAF10	-3.23538304976863	0.00138319367065067	0.0163778994240702	7396	-0.238965659316276	ENSG00000166337	character(0)
1577	13676	enrichment	X1	UQCRB	-3.23628956291885	0.00137899053832435	0.0163419106579653	6005	-0.15448680779491	ENSG00000156467	character(0)
1578	13677	enrichment	X1	LINC00844	-3.23921409407886	0.00136551133575494	0.0162161913119228	6940	-0.755226695857997	ENSG00000237949	c("X2_top20"; "X2-X3_top7"; "X2-X5_top8"; "X2-X7_top2"; "X2-X8_top17"; "X4-X5_top4"; "X2-X1_top20"; "X9-X3_top14"; "X9-X5_top16"; "X9-X7_top2")
1579	13678	enrichment	X1	RPLP2	-3.24008568932959	0.00136151785540019	0.0161894963957535	7349	-0.23946439889058	ENSG00000177600	character(0)
1580	13679	enrichment	X1	PSMD10	-3.24091773420743	0.00135771570219742	0.0161579674626766	13843	-0.256631469775898	ENSG00000101843	character(0)
1581	13680	enrichment	X1	RAB4A	-3.24431890046806	0.00134227581113481	0.0160285537549032	1312	-0.249452853995136	ENSG00000168118	character(0)
1582	13681	enrichment	X1	BTF3	-3.26128480614033	0.00126766286759081	0.0153199566691719	3848	-0.195415395717567	ENSG00000145741	character(0)
1583	13682	enrichment	X1	HLA-A	-3.2645248088769	0.00125385953136048	0.0152054830733119	4434	-0.248121060964158	ENSG00000206503	character(0)
1584	13683	enrichment	X1	SHC2	-3.26465227358233	0.00125331936071839	0.0152054830733119	11713	-0.52482095980307	ENSG00000129946	character(0)
1585	13684	enrichment	X1	RPS27A	-3.27013298112125	0.001230296650085	0.0150366021385062	1617	-0.264151857004041	ENSG00000143947	character(0)
1586	13685	enrichment	X1	RNF152	-3.27075297028589	0.00122771716172113	0.015031239844856	11659	-0.83103179739192	ENSG00000176641	character(0)
1587	13686	enrichment	X1	GPSM1	-3.27454008112558	0.00121206953746499	0.0149007476408531	6706	-0.494842274426954	ENSG00000160360	character(0)
1588	13687	enrichment	X1	TOX3	-3.28000137709033	0.00118983064285537	0.0147084434133961	10402	-1.02532964748344	ENSG00000103460	character(0)
1589	13688	enrichment	X1	PCDH11Y	-3.28287690421156	0.00117827424613759	0.0145784187123438	14018	-1.01130992769113	ENSG00000099715	character(0)
1590	13689	enrichment	X1	PAAF1	-3.28586623956278	0.00116637116101571	0.0144566197830041	7839	-0.329195829205218	ENSG00000175575	character(0)
1591	13690	enrichment	X1	STK32B	-3.28601761594095	0.00116577138743581	0.0144566197830041	3199	-1.07178719873726	ENSG00000152953	character(0)
1592	13691	enrichment	X1	RPS16	-3.28678229670019	0.00116274600016482	0.0144499487436412	12272	-0.268024759995518	ENSG00000105193	character(0)
1593	13692	enrichment	X1	CRYL1	-3.28731944761962	0.00116062518035678	0.0144363679430915	8872	-0.325345893782614	ENSG00000165475	character(0)
1594	13693	enrichment	X1	GPRC5B	-3.29151638123553	0.00114417795981832	0.0142823920797588	10243	-0.456715418794803	ENSG00000167191	c("X2_top2"; "X2-X7_top5"; "X2-X8_top14")
1595	13694	enrichment	X1	ELN	-3.29696212354543	0.00112315986697787	0.0140952046577036	5282	-1.04303086226776	ENSG00000049540	character(0)
1596	13695	enrichment	X1	PYDC1	-3.29880384983943	0.00111613329805479	0.0140572734570255	10367	-1.15190512427198	ENSG00000169900	c("X3-X1_top19"; "X5-X1_top6"; "X5-X4_top12")
1597	13696	enrichment	X1	CDK2AP1	-3.29916997233453	0.00111474134645875	0.0140523453575585	8809	-0.397107770841994	ENSG00000111328	character(0)
1598	13697	enrichment	X1	PRMT2	-3.30090232887746	0.00110817701687451	0.0139947210863029	13179	-0.453073083657864	ENSG00000160310	character(0)
1599	13698	enrichment	X1	SYNJ2	-3.30243170849186	0.00110241172517913	0.013934444515473	4969	-0.868714675471959	ENSG00000078269	character(0)
1600	13699	enrichment	X1	AMOTL2	-3.30244874720123	0.0011023476519492	0.013934444515473	2896	-0.780780210976358	ENSG00000114019	character(0)
1601	13700	enrichment	X1	CDK18	-3.30598883100288	0.00108911023098183	0.0137911406435327	1191	-0.835228429577768	ENSG00000117266	character(0)
1602	13701	enrichment	X1	PRELID3B	-3.30886178508217	0.00107847630069103	0.0137183357704748	12977	-0.252690900019151	ENSG00000101166	character(0)
1603	13702	enrichment	X1	PFN1	-3.31098303863479	0.00107068680868894	0.0136487752306237	10744	-0.246607134734142	ENSG00000108518	character(0)
1604	13703	enrichment	X1	SERTM1	-3.31154759900364	0.00106862251729232	0.01364242364576	8931	-1.28762029842624	ENSG00000180440	character(0)
1605	13704	enrichment	X1	TIMM13	-3.31502999505254	0.00105597095964171	0.0135177759218309	11779	-0.213277829789575	ENSG00000099800	character(0)
1606	13705	enrichment	X1	ANLN	-3.31730626711159	0.00104777676126032	0.0134650923207561	5170	-0.910360410527718	ENSG00000011426	character(0)
1607	13706	enrichment	X1	B2M	-3.32255902938338	0.00102909308203777	0.0133002926806935	9723	-0.360717268531395	ENSG00000166710	c("X10-X3_top10"; "X10-X4_top14"; "X10-X5_top15"; "X10-X8_top6"; "X10-X1_top7")
1608	13707	enrichment	X1	TRAPPC2L	-3.3237236002329	0.00102499302433559	0.0132663382864006	10652	-0.199235679859934	ENSG00000167515	character(0)
1609	13708	enrichment	X1	ELL2	-3.32577020510862	0.00101782445929734	0.0131924379173495	3929	-0.632578656323666	ENSG00000118985	character(0)
1610	13709	enrichment	X1	KIF1C	-3.33069187978513	0.00100077620028552	0.0130478051752977	10747	-0.688663346079024	ENSG00000129250	c("X9_top2"; "X9-X1_top17"; "X9-X2_top1"; "X9-X3_top12"; "X9-X4_top8"; "X9-X5_top10"; "X9-X7_top17"; "X9-X8_top17")
1611	13710	enrichment	X1	SEC62	-3.33282690355106	0.000993463698476421	0.0129899541133188	3014	-0.193243822562514	ENSG00000008952	character(0)
1612	13711	enrichment	X1	SLCO1A2	-3.33663708125052	0.000980537290435899	0.0128379956777571	8259	-0.806307434874781	ENSG00000084453	character(0)
1613	13712	enrichment	X1	CCDC88A	-3.34245675714977	0.000961095593573128	0.0126373271727972	1619	-0.37433114116694	ENSG00000115355	character(0)
1614	13713	enrichment	X1	SNHG25	-3.34622939234624	0.000948684969061665	0.0125210366734332	11289	-0.336530219559429	ENSG00000266402	character(0)
1615	13714	enrichment	X1	CLDND1	-3.34996120863067	0.000936555706734596	0.0123842295571318	2743	-0.695624618165654	ENSG00000080822	c("X2_top8"; "X2-X3_top13"; "X2-X4_top5"; "X2-X5_top7"; "X2-X7_top4"; "X2-X8_top15"; "X2-X1_top12"; "X9-X1_top19"; "X2-X10_top2"; "X9-X10_top15"; "X9-X4_top19"; "X9-X5_top14"; "X9-X7_top3"; "X9-X8_top19")
1616	13715	enrichment	X1	FNBP1	-3.35221984049112	0.000929285016112497	0.0122996696336172	6649	-0.482285496590056	ENSG00000187239	character(0)
1617	13716	enrichment	X1	RPL3	-3.36091252990426	0.000901790777991001	0.0120378782274977	13402	-0.210563189269431	ENSG00000100316	character(0)
1618	13717	enrichment	X1	MAP1LC3B	-3.36447503792408	0.000890743561312808	0.0119244154733229	10633	-0.290648780850516	ENSG00000140941	c("X8_top7"; "X8-X1_top4"; "X8-X3_top14"; "X8-X4_top3"; "X8-X5_top3")
1619	13718	enrichment	X1	DBNDD2	-3.38331282816359	0.000834396997164119	0.011255943353675	12900	-0.699863748043838	ENSG00000244274	c("X2_top14"; "X2-X7_top18")
1620	13719	enrichment	X1	SNHG5	-3.39116347320053	0.000811911540322826	0.0110481334891022	4742	-0.501354346027535	ENSG00000203875	character(0)
1621	13720	enrichment	X1	ELAVL4	-3.39403353294816	0.000803833408300098	0.0109594490803478	485	-1.17652122874036	ENSG00000162374	character(0)
1622	13721	enrichment	X1	RASA3	-3.39613839432025	0.00079795678731288	0.0109004933504229	9114	-0.809307844528221	ENSG00000185989	character(0)
1623	13722	enrichment	X1	GLTP	-3.39842941479404	0.00079160603278778	0.0108348182440924	8684	-0.645024978554295	ENSG00000139433	character(0)
1624	13723	enrichment	X1	ADIPOR2	-3.39878343042737	0.000790628914995224	0.010832001808076	8139	-0.542825972861303	ENSG00000006831	character(0)
1625	13724	enrichment	X1	MID1IP1	-3.39918498168628	0.000789521957602376	0.010832001808076	13609	-0.611955102941759	ENSG00000165175	character(0)
1626	13725	enrichment	X1	RPL34	-3.40196320256964	0.000781902787053212	0.0107544180593421	3477	-0.256001320241863	ENSG00000109475	character(0)
1627	13726	enrichment	X1	RPS23	-3.40348866402342	0.000777748524203262	0.0107077671817514	3896	-0.297572305253946	ENSG00000186468	character(0)
1628	13727	enrichment	X1	BCAS1	-3.40396033949615	0.000776468196981197	0.010700630903049	12955	-0.914737357250352	ENSG00000064787	c("X9_top13"; "X2-X5_top11"; "X4-X5_top2"; "X9-X1_top12"; "X2-X10_top15"; "X9-X10_top9"; "X9-X2_top13"; "X7-X3_top18"; "X9-X3_top11"; "X9-X4_top20"; "X7-X5_top18"; "X9-X5_top7"; "X9-X8_top14"; "all_top17")
1629	13728	enrichment	X1	RPS27L	-3.40819410588807	0.00076506377939078	0.010577433595936	9798	-0.264609401909287	ENSG00000185088	character(0)
1630	13729	enrichment	X1	DEK	-3.40881925351672	0.000763393149900005	0.0105723175582305	4384	-0.338272174136483	ENSG00000124795	character(0)
1631	13730	enrichment	X1	AC079174.2	-3.41201886940431	0.000754895802854189	0.0104960413460212	8655	-1.00223955564922	ENSG00000277715	character(0)
1632	13731	enrichment	X1	ZNF358	-3.41556887611214	0.000745571364950255	0.0103869629742028	11865	-0.314926464049701	ENSG00000198816	character(0)
1633	13732	enrichment	X1	SLCO3A1	-3.41722219295054	0.000741265599634074	0.0103578037966779	10010	-0.741481234856457	ENSG00000176463	character(0)
1634	13733	enrichment	X1	CPXM2	-3.42371514087248	0.000724579709614901	0.010175272862122	7275	-1.07482915867277	ENSG00000121898	character(0)
1635	13734	enrichment	X1	ZFAS1	-3.42513954171555	0.000720966480796244	0.0101600328751298	12933	-0.292189528373458	ENSG00000177410	character(0)
1636	13735	enrichment	X1	PLIN3	-3.43236037390197	0.000702907325422075	0.00997063391000222	11831	-0.829676675304484	ENSG00000105355	character(0)
1637	13736	enrichment	X1	PSME2	-3.44558446027542	0.000670925923838825	0.00957501295576079	9183	-0.314412660601563	ENSG00000100911	character(0)
1638	13737	enrichment	X1	BACE1	-3.45014479029299	0.000660216462714862	0.00944136434409859	8015	-0.358617858510314	ENSG00000186318	character(0)
1639	13738	enrichment	X1	KLHL32	-3.45022774055443	0.00066002315192852	0.00944136434409859	4770	-0.656149098413875	ENSG00000186231	character(0)
1640	13739	enrichment	X1	FLNC	-3.45567599444179	0.000647441648943616	0.00930108837858835	5543	-1.22706888888275	ENSG00000128591	character(0)
1641	13740	enrichment	X1	SNHG19	-3.45580150136987	0.000647154481305249	0.00930108837858835	10111	-0.339234000223159	ENSG00000260260	character(0)
1642	13741	enrichment	X1	NDUFB7	-3.45932541704826	0.000639140032182594	0.00922450510990768	12016	-0.163859588349225	ENSG00000099795	character(0)
1643	13742	enrichment	X1	GTF2I	-3.46060654918545	0.000636249444979735	0.00919223349367328	5289	-0.17404777194169	ENSG00000263001	character(0)
1644	13743	enrichment	X1	SNX6	-3.46266055193728	0.000631640569848132	0.00913504482222175	9226	-0.428347541893221	ENSG00000129515	character(0)
1645	13744	enrichment	X1	CDV3	-3.46343584219804	0.000629909072312272	0.00912880609131191	2890	-0.287195733816339	ENSG00000091527	character(0)
1646	13745	enrichment	X1	KIF13A	-3.46361956211087	0.000629499412382587	0.00912880609131191	4380	-0.684040299774855	ENSG00000137177	character(0)
1647	13746	enrichment	X1	RMDN1	-3.46997380286655	0.000615483198727498	0.00900924455090811	5974	-0.49138643654612	ENSG00000176623	character(0)
1648	13747	enrichment	X1	RPLP1	-3.47138854997564	0.000612402568424982	0.0089770034116827	9852	-0.258089306011719	ENSG00000137818	character(0)
1649	13748	enrichment	X1	ANKRD40	-3.47890962782099	0.000596266278318874	0.00876792392296539	11204	-0.612920068974249	ENSG00000154945	character(0)
1650	13749	enrichment	X1	CLSTN2	-3.48210117219011	0.000589539968406894	0.00870547820855731	2921	-1.23957544333498	ENSG00000158258	character(0)
1651	13750	enrichment	X1	RPS3A	-3.48404590583608	0.000585476278845819	0.00865457198298088	3569	-0.213393752626833	ENSG00000145425	character(0)
1652	13751	enrichment	X1	SFMBT2	-3.48839633998682	0.000576480475789223	0.00855762718975482	6787	-0.789291840559296	ENSG00000198879	character(0)
1653	13752	enrichment	X1	PADI2	-3.49065628021302	0.000571858648227059	0.00851602438711833	164	-0.816515155972808	ENSG00000117115	character(0)
1654	13753	enrichment	X1	CNTN2	-3.49406603782579	0.000564950978068842	0.00844000700534122	1185	-0.813061440880461	ENSG00000184144	X2-X5_top15
1655	13754	enrichment	X1	TMEM258	-3.4964372742662	0.000560193375873666	0.00839572633659967	7625	-0.32914848111927	ENSG00000134825	character(0)
1656	13755	enrichment	X1	CANX	-3.5017151858159	0.000549738333658082	0.00826280853814099	4280	-0.193526764831698	ENSG00000127022	character(0)
1657	13756	enrichment	X1	SIRT2	-3.51203704407505	0.000529818166484452	0.0080174962413159	12257	-0.512400340173509	ENSG00000068903	c("X2_top6"; "X2-X4_top20")
1658	13757	enrichment	X1	ARHGAP18	-3.51216145850429	0.000529582239798325	0.0080174962413159	4875	-1.15642530801963	ENSG00000146376	character(0)
1659	13758	enrichment	X1	RNF130	-3.51786476626374	0.000518872225408468	0.00790295299502291	4287	-0.397309894112856	ENSG00000113269	character(0)
1660	13759	enrichment	X1	FXR1	-3.52243549614975	0.000510436009191771	0.00780833646740745	3044	-0.296446599348259	ENSG00000114416	character(0)
1661	13760	enrichment	X1	CPNE2	-3.52307089850833	0.000509273481215385	0.0078075627693315	10432	-0.507162938959291	ENSG00000140848	character(0)
1662	13761	enrichment	X1	SSR4	-3.52509558545158	0.000505585669915799	0.00775949678975691	13978	-0.186397769375974	ENSG00000180879	character(0)
1663	13762	enrichment	X1	RPL23A	-3.53012990721009	0.000496524326731819	0.00766229793439004	10938	-0.286567774933106	ENSG00000198242	character(0)
1664	13763	enrichment	X1	AIF1L	-3.53170918745487	0.000493713301175116	0.0076273002072631	6658	-0.784781537457599	ENSG00000126878	character(0)
1665	13764	enrichment	X1	SH3BGRL	-3.53293856319979	0.000491535427689525	0.00760201763330838	13777	-0.214360662019634	ENSG00000131171	character(0)
1666	13765	enrichment	X1	CHP1	-3.54029410327397	0.000478692045399921	0.00747749988159187	9675	-0.388422910371854	ENSG00000187446	character(0)
1667	13766	enrichment	X1	DYNC1I2	-3.54191824207619	0.000475898934355049	0.00745044452078924	2026	-0.352174099405459	ENSG00000077380	character(0)
1668	13767	enrichment	X1	NTS	-3.54366142465295	0.000472918120364412	0.00742862322626112	8584	-1.44369028517512	ENSG00000133636	character(0)
1669	13768	enrichment	X1	SCGN	-3.55465484090551	0.000454519582933791	0.00718785867470634	4405	-1.24062011765878	ENSG00000079689	character(0)
1670	13769	enrichment	X1	SULF1	-3.55701228806054	0.000450662681535142	0.00715617255845372	5931	-1.2326561010879	ENSG00000137573	character(0)
1671	13770	enrichment	X1	G6PC3	-3.55720472732414	0.000450349201780221	0.00715617255845372	11121	-0.307495641197021	ENSG00000141349	character(0)
1672	13771	enrichment	X1	KIF13B	-3.56478341166085	0.000438165244384547	0.00703217660216251	5803	-0.813748885828415	ENSG00000197892	character(0)
1673	13772	enrichment	X1	FCHSD2	-3.56746403368835	0.000433930336063997	0.00698016461551742	7831	-0.676869493548156	ENSG00000137478	character(0)
1674	13773	enrichment	X1	ARHGAP23	-3.56756626189277	0.000433769597172814	0.00698016461551742	11020	-0.635250598296987	ENSG00000275832	character(0)
1675	13774	enrichment	X1	PTMA	-3.56909651355633	0.000431370175115181	0.00696747602695277	2274	-0.427551288754222	ENSG00000187514	character(0)
1676	13775	enrichment	X1	INSYN2B	-3.58415530602402	0.000408414014423801	0.00668456643887346	4212	-1.04693280157746	ENSG00000204767	character(0)
1677	13776	enrichment	X1	ZCCHC24	-3.58869633448932	0.00040172005391906	0.00660580177656366	7039	-0.66392365258616	ENSG00000165424	c("X2-X8_top19"; "X2-X10_top20"; "X9-X7_top19"; "X9-X8_top18")
1678	13777	enrichment	X1	RPL27A	-3.59409768717362	0.000393892180672139	0.00649893211846778	7408	-0.264426261750663	ENSG00000166441	character(0)
1679	13778	enrichment	X1	RPL13A	-3.59469125314419	0.000393040759221143	0.00649893211846778	12464	-0.288299211690583	ENSG00000142541	character(0)
1680	13779	enrichment	X1	LRP2	-3.59917032168546	0.000386671473451639	0.00641089433492486	2010	-1.4001897444391	ENSG00000081479	character(0)
1681	13780	enrichment	X1	RPL10	-3.60438038619803	0.000379384829421723	0.00630497178647249	13990	-0.29291180892054	ENSG00000147403	character(0)
1682	13781	enrichment	X1	RPL37A	-3.61007122844286	0.000371573433332372	0.00621086326724446	2194	-0.288680033540551	ENSG00000197756	character(0)
1683	13782	enrichment	X1	RPL23	-3.61054003190497	0.000370936731919987	0.00620872912822914	11029	-0.211688452819949	ENSG00000125691	character(0)
1684	13783	enrichment	X1	BOK	-3.6171036776537	0.00036212945356345	0.00610490266073413	2330	-0.775610693544938	ENSG00000176720	character(0)
1685	13784	enrichment	X1	GLDN	-3.61868536441871	0.000360036717856609	0.0060842306003133	9752	-0.939070920023347	ENSG00000186417	character(0)
1686	13785	enrichment	X1	LINC00957	-3.62638114850086	0.000350015767471548	0.00594349627884274	5196	-1.09532755024625	ENSG00000235314	character(0)
1687	13786	enrichment	X1	SOX2-OT	-3.62760886929545	0.000348441594402095	0.00593830741527745	3046	-0.676030906648621	ENSG00000242808	c("X2_top4"; "X2-X4_top12"; "X2-X5_top12"; "X2-X7_top3"; "X2-X8_top12"; "X2-X1_top17"; "X2-X10_top9"; "X9-X7_top12")
1688	13787	enrichment	X1	TP53INP2	-3.63083524253695	0.000344336469012356	0.00587547634792287	12815	-0.867842635328611	ENSG00000078804	c("X9_top16"; "X2-X5_top19"; "X7-X8_top10"; "X9-X1_top16"; "X9-X10_top19"; "X9-X2_top12"; "X7-X3_top11"; "X9-X3_top19"; "X9-X4_top18"; "X7-X5_top9"; "X9-X5_top12"; "X9-X8_top16")
1689	13788	enrichment	X1	RPS17	-3.63275302066426	0.000341917970578075	0.00585093247160961	9954	-0.224080435629226	ENSG00000182774	character(0)
1690	13789	enrichment	X1	NKX6-2	-3.6347051463395	0.000339472584061314	0.00582788936182523	7305	-0.965961443298395	ENSG00000148826	character(0)
1691	13790	enrichment	X1	RPL30	-3.64780873901439	0.0003234792724211	0.00562205374085334	6014	-0.344422551713364	ENSG00000156482	c("X2-X7_top7"; "X9-X7_top15")
1692	13791	enrichment	X1	PCBP4	-3.65494944669265	0.000315065262256647	0.00549622543834795	2631	-0.741464285145945	ENSG00000090097	character(0)
1693	13792	enrichment	X1	NOP53	-3.65515752544597	0.000314823198582686	0.00549622543834795	12426	-0.341116038657796	ENSG00000105373	character(0)
1694	13793	enrichment	X1	FAM126A	-3.65996628084865	0.000309277607153175	0.00542220404151315	5113	-0.731071906111538	ENSG00000122591	character(0)
1695	13794	enrichment	X1	SNHG29	-3.6646468773085	0.000303968294255639	0.00534246152219267	10861	-0.21289416933871	ENSG00000175061	character(0)
1696	13795	enrichment	X1	BANF1	-3.66704802280615	0.000301278059485798	0.00530846648602141	7744	-0.252606759209404	ENSG00000175334	character(0)
1697	13796	enrichment	X1	ST18	-3.66933734424266	0.000298734017268667	0.0052702535232461	5873	-0.878656483543984	ENSG00000147488	character(0)
1698	13797	enrichment	X1	DYNC1LI2	-3.6696676262937	0.000298368661769277	0.0052702535232461	10469	-0.473286191300257	ENSG00000135720	c("X9_top12"; "X9-X2_top15"; "X9-X4_top15")
1699	13798	enrichment	X1	FAAP20	-3.67739861930941	0.000289936026226259	0.00516042029948714	43	-0.480786085027261	ENSG00000162585	character(0)
1700	13799	enrichment	X1	LSM14A	-3.67754592674081	0.000289777552044443	0.00516042029948714	12156	-0.31759699275738	ENSG00000257103	character(0)
1701	13800	enrichment	X1	RACK1	-3.68814117051527	0.000278590850048556	0.00497639533793253	4301	-0.230743198535868	ENSG00000204628	character(0)
1702	13801	enrichment	X1	UXT	-3.69074930779625	0.000275900253145109	0.00494192251902649	13643	-0.370103231601732	ENSG00000126756	character(0)
1703	13802	enrichment	X1	ZNF536	-3.69620653137534	0.000270349562775578	0.00487358011560646	12139	-0.862927251310634	ENSG00000198597	character(0)
1704	13803	enrichment	X1	PDGFA	-3.69638359383875	0.00027017124388492	0.00487358011560646	5021	-0.639949681391125	ENSG00000197461	character(0)
1705	13804	enrichment	X1	MYH14	-3.69775929852728	0.000268789551436721	0.00486433713175986	12489	-0.576318793445642	ENSG00000105357	character(0)
1706	13805	enrichment	X1	CXXC5	-3.69815367263848	0.000268394691559197	0.00486433713175986	4079	-0.712682411423775	ENSG00000171604	c("X7-X8_top12"; "X7-X1_top15"; "X7-X3_top12"; "X7-X4_top11"; "X7-X5_top7")
1707	13806	enrichment	X1	SEPTIN4	-3.70135722944617	0.000265207400233041	0.00481799161898137	11243	-0.950830614728722	ENSG00000108387	c("X9_top15"; "X2-X3_top5"; "X2-X4_top9"; "X2-X5_top5"; "X4-X5_top6"; "X2-X1_top18"; "X9-X1_top11"; "X9-X10_top18"; "X9-X2_top20"; "X7-X3_top13"; "X9-X3_top5"; "X9-X4_top9"; "X7-X5_top17"; "X9-X5_top6"; "X9-X7_top4"; "all_top14")
1708	13807	enrichment	X1	PTP4A2	-3.70426807191609	0.000262342325452265	0.00479697041188301	303	-0.549923478427263	ENSG00000184007	c("X9_top8"; "X9-X1_top20"; "X2-X10_top17"; "X9-X10_top8"; "X9-X2_top11"; "X9-X4_top14")
1709	13808	enrichment	X1	TRIM2	-3.7130736933396	0.000253851886261483	0.00467213897610747	3575	-0.32865979100102	ENSG00000109654	character(0)
1710	13809	enrichment	X1	RPL4	-3.71429951448475	0.000252690709025421	0.00466320181530061	9835	-0.254645446731647	ENSG00000174444	character(0)
1711	13810	enrichment	X1	HLA-DRA	-3.71538666659685	0.000251665083333213	0.00465630140348921	4507	-0.628803193613797	ENSG00000204287	character(0)
1712	13811	enrichment	X1	RPS12	-3.72061795775841	0.000246784544752802	0.00460238427883611	4885	-0.389039042105147	ENSG00000112306	character(0)
1713	13812	enrichment	X1	POU3F3	-3.72100460287109	0.000246427391581561	0.00460183492018598	1841	-0.431496760678714	ENSG00000198914	character(0)
1714	13813	enrichment	X1	WNK1	-3.72220123646095	0.000245325121727635	0.00458735111108013	8133	-0.494412080364061	ENSG00000060237	character(0)
1715	13814	enrichment	X1	LINC01411	-3.72553776078872	0.000242276232750869	0.00454243676437978	4231	-1.20806425299353	ENSG00000249306	character(0)
1716	13815	enrichment	X1	NUDT16	-3.72571176547872	0.000242118214033875	0.00454243676437978	2882	-0.719434129704537	ENSG00000198585	character(0)
1717	13816	enrichment	X1	ELOVL5	-3.73009689333276	0.000238167922972288	0.004496894826914	4672	-0.403595493955967	ENSG00000012660	character(0)
1718	13817	enrichment	X1	POLR2L	-3.73022274216589	0.000238055456700814	0.004496894826914	7353	-0.246063028324451	ENSG00000177700	character(0)
1719	13818	enrichment	X1	GYG2	-3.75060748010683	0.000220485641827396	0.00424058197720951	13529	-1.20987559593781	ENSG00000056998	character(0)
1720	13819	enrichment	X1	SH3BGRL3	-3.75303091943622	0.000218480282586784	0.00420866750118821	247	-0.286590882735103	ENSG00000142669	character(0)
1721	13820	enrichment	X1	RPS15A	-3.75329662230666	0.000218261468610545	0.00420866750118821	10230	-0.313689782844939	ENSG00000134419	character(0)
1722	13821	enrichment	X1	RPL7A	-3.7548543403843	0.000216982801678389	0.00419131978537773	6680	-0.199652001108066	ENSG00000148303	character(0)
1723	13822	enrichment	X1	CNTNAP4	-3.75572708028291	0.000216269501753827	0.00418329561037051	10581	-0.733608702432682	ENSG00000152910	character(0)
1724	13823	enrichment	X1	RPS18	-3.75729726526782	0.000214991747105907	0.00417583555270852	4528	-0.331425539901268	ENSG00000231500	character(0)
1725	13824	enrichment	X1	C12orf57	-3.75963916990001	0.000213099242164647	0.00414480977523288	8191	-0.256171278105026	ENSG00000111678	character(0)
1726	13825	enrichment	X1	SEPTIN8	-3.76040027363507	0.000212487586955452	0.00413864519225438	4022	-0.475875735663667	ENSG00000164402	character(0)
1727	13826	enrichment	X1	MAP1LC3A	-3.76110883101867	0.000211919651521907	0.00413864519225438	12812	-0.347099052823995	ENSG00000101460	character(0)
1728	13827	enrichment	X1	KLHL5	-3.78191230264558	0.000195870189036295	0.00388573915138071	3275	-0.634349950489606	ENSG00000109790	character(0)
1729	13828	enrichment	X1	EPB41L4A-AS1	-3.786872474083	0.000192216889093364	0.00383423547377573	3960	-0.282717951508929	ENSG00000224032	character(0)
1730	13829	enrichment	X1	RASSF2	-3.7903103535998	0.000189722704941707	0.00379526487962449	12711	-0.858194191323006	ENSG00000101265	c("X2-X5_top16"; "X2-X1_top19"; "X4-X1_top15"; "X9-X1_top18"; "X2-X10_top7"; "X9-X10_top16"; "X9-X3_top18"; "X9-X5_top20")
1731	13830	enrichment	X1	ZEB2	-3.79157891111906	0.000188810119901274	0.00378780073396228	1951	-0.808000960627733	ENSG00000169554	c("X9_top20"; "X2-X3_top2"; "X2-X4_top6"; "X2-X5_top3"; "X4-X5_top7"; "X2-X1_top5"; "X9-X1_top7"; "X2-X10_top11"; "X9-X10_top12"; "X4-X3_top20"; "X7-X3_top5"; "X9-X3_top3"; "X9-X4_top7"; "X7-X5_top8"; "X9-X5_top5"; "X9-X8_top13"; "all_top7")
1732	13831	enrichment	X1	RAP1A	-3.79355130607192	0.0001873994433227	0.00376487894503673	746	-0.438876947617687	ENSG00000116473	character(0)
1733	13832	enrichment	X1	EPS15	-3.79658224039805	0.000185251101238685	0.00373056416512749	490	-0.319708348940925	ENSG00000085832	character(0)
1734	13833	enrichment	X1	LGALS1	-3.80266400711772	0.000181010382533544	0.00366800692917541	13369	-0.451607585065934	ENSG00000100097	c("X10-X3_top8"; "X10-X5_top10"; "X10-X1_top20")
1735	13834	enrichment	X1	C21orf91	-3.8062232871478	0.000178571325475931	0.00362874378380069	13056	-0.99506567959796	ENSG00000154642	character(0)
1736	13835	enrichment	X1	CCNI	-3.80988568988667	0.000176094079106447	0.00358909891566303	3375	-0.269547359565646	ENSG00000118816	character(0)
1737	13836	enrichment	X1	RAD21	-3.81118795042283	0.000175221094216076	0.00357649684022726	6065	-0.242801788208072	ENSG00000164754	character(0)
1738	13837	enrichment	X1	NAV1	-3.81826250458565	0.00017054969321629	0.00350663154002396	1148	-0.50040487128669	ENSG00000134369	character(0)
1739	13838	enrichment	X1	OSBPL1A	-3.82496217597406	0.000166234692257682	0.0034380468090937	11571	-0.548771734808929	ENSG00000141447	character(0)
1740	13839	enrichment	X1	RPS3	-3.82636827157594	0.000165342296285355	0.00342463402173339	7855	-0.33040847880593	ENSG00000149273	character(0)
1741	13840	enrichment	X1	TRIR	-3.82913485342973	0.000163599673344472	0.00339354536599176	11977	-0.240850241263087	ENSG00000123144	character(0)
1742	13841	enrichment	X1	GCSH	-3.83855246442655	0.000157797107467828	0.00328775189936307	10598	-0.393994500322295	ENSG00000140905	character(0)
1743	13842	enrichment	X1	PAIP2B	-3.84215331724412	0.00015563041664236	0.00326196707598308	1693	-0.952608173683154	ENSG00000124374	c("X9_top19"; "X9-X2_top16"; "X9-X8_top20")
1744	13843	enrichment	X1	SPECC1	-3.84380216999234	0.00015464770737006	0.00325419829991353	10905	-0.629538970069652	ENSG00000128487	character(0)
1745	13844	enrichment	X1	PLEKHB1	-3.84438710091746	0.000154300505321474	0.00325351651085504	7835	-0.627272939132077	ENSG00000021300	c("X2-X3_top11"; "X2-X4_top15"; "X2-X8_top5"; "X2-X1_top11"; "X9-X1_top14"; "X9-X3_top13"; "X9-X7_top7"; "X9-X8_top7"; "all_top20")
1746	13845	enrichment	X1	NEK7	-3.84648101821424	0.000153063644241847	0.00324676087131173	1138	-0.697378636116202	ENSG00000151414	character(0)
1747	13846	enrichment	X1	HIPK2	-3.84685098741214	0.000152846084705209	0.00324676087131173	5594	-0.768052747044803	ENSG00000064393	c("X9_top1"; "X2-X3_top18"; "X2-X4_top13"; "X2-X5_top9"; "X4-X5_top11"; "X2-X1_top10"; "X4-X1_top16"; "X9-X1_top5"; "X2-X10_top13"; "X9-X10_top2"; "X9-X2_top2"; "X9-X3_top6"; "X9-X4_top5"; "X7-X5_top15"; "X9-X5_top4"; "X9-X7_top1"; "X9-X8_top4"; "all_top9")
1748	13847	enrichment	X1	GALNT9	-3.84724121489876	0.000152616929718226	0.00324676087131173	8850	-1.40566691113182	ENSG00000182870	character(0)
1749	13848	enrichment	X1	NDUFA11	-3.85152502959904	0.000150122626743132	0.0032166672356222	11844	-0.219899940625344	ENSG00000174886	character(0)
1750	13849	enrichment	X1	EML2	-3.85833534240798	0.000146236572547745	0.00314006144998164	12383	-0.813852415790798	ENSG00000125746	character(0)
1751	13850	enrichment	X1	COL9A2	-3.86296300213625	0.000143650560267776	0.00309874780006202	396	-0.792656458914231	ENSG00000049089	character(0)
1752	13851	enrichment	X1	AATK	-3.8725094433417	0.000138452108058756	0.00299581348762575	11443	-0.67926463290572	ENSG00000181409	c("X9_top7"; "X9-X10_top13"; "X9-X2_top10"; "X9-X4_top10"; "X9-X5_top18"; "X9-X7_top13")
1753	13852	enrichment	X1	ADIRF	-3.87797884714233	0.000135554644008428	0.0029558910959788	7062	-0.592683459378479	ENSG00000148671	c("X10-X4_top15"; "X10-X5_top19"; "X10-X8_top9"; "X10-X1_top3")
1754	13853	enrichment	X1	H3F3A	-3.87879915758491	0.000135125066062479	0.00295110622506282	1286	-0.273839822286922	ENSG00000163041	character(0)
1755	13854	enrichment	X1	RDX	-3.88963297097766	0.000129571349802724	0.00286095985106864	7968	-0.570126821741603	ENSG00000137710	X2-X7_top14
1756	13855	enrichment	X1	MBP	-3.89049176445464	0.000129140492754853	0.00286095985106864	11695	-1.19703381698395	ENSG00000197971	c("X9_top9"; "X2-X3_top9"; "X2-X4_top10"; "X2-X5_top4"; "X2-X8_top18"; "X4-X5_top1"; "X7-X8_top6"; "X2-X1_top6"; "X4-X1_top14"; "X7-X1_top10"; "X9-X1_top4"; "X9-X10_top5"; "X9-X2_top6"; "X7-X3_top6"; "X9-X3_top4"; "X9-X4_top6"; "X7-X5_top4"; "X9-X5_top3"; "X9-X8_top5"; "all_top5")
1757	13856	enrichment	X1	LPCAT2	-3.89380877910298	0.000127489068159914	0.00283279902558492	10412	-0.809537764430426	ENSG00000087253	character(0)
1758	13857	enrichment	X1	HSBP1	-3.89957952611404	0.000124663640823234	0.00277919683886953	10604	-0.293232474109546	ENSG00000230989	character(0)
1759	13858	enrichment	X1	RPL36A	-3.91364345624311	0.000118024438615392	0.00265186750636151	13798	-0.324164933862258	ENSG00000241343	character(0)
1760	13859	enrichment	X1	FOS	-3.91571863003539	0.000117073679448332	0.00263894972791801	9431	-1.04673982079799	ENSG00000170345	c("X10-X4_top17"; "X10-X5_top20"; "X10-X1_top13")
1761	13860	enrichment	X1	HDDC2	-3.91649132588458	0.000116721522322358	0.00263524170092101	4864	-0.303396615098219	ENSG00000111906	character(0)
1762	13861	enrichment	X1	PIRT	-3.92400529182211	0.000113349033744987	0.00257566420854508	10839	-1.32250446576791	ENSG00000233670	character(0)
1763	13862	enrichment	X1	FGF1	-3.92404856748952	0.000113329880911879	0.00257566420854508	4121	-0.755144765966407	ENSG00000113578	c("X9_top18"; "X2-X3_top15"; "X2-X8_top10"; "X7-X8_top15"; "X2-X1_top13"; "X4-X1_top11"; "X9-X1_top8"; "X9-X2_top19"; "X7-X3_top20"; "X9-X3_top10"; "X9-X4_top12"; "X9-X5_top15"; "X9-X7_top20"; "X9-X8_top6"; "all_top11")
1764	13863	enrichment	X1	RPL36AL	-3.92715214442398	0.000111964288034407	0.0025607727962006	9264	-0.313208265617507	ENSG00000165502	character(0)
1765	13864	enrichment	X1	EIF3J	-3.92715304417514	0.000111963894412421	0.0025607727962006	9721	-0.334397316824556	ENSG00000104131	character(0)
1766	13865	enrichment	X1	SNHG6	-3.93305164563957	0.000109411417604065	0.00252293027489966	5923	-0.393961839941112	ENSG00000245910	X2_top19
1767	13866	enrichment	X1	RPL19	-3.93719625905455	0.000107651083327525	0.00248642132100072	11034	-0.345216139687192	ENSG00000108298	character(0)
1768	13867	enrichment	X1	COLGALT2	-3.93786455772313	0.000107369767566645	0.00248642132100072	1113	-0.705404798363503	ENSG00000198756	character(0)
1769	13868	enrichment	X1	SEMA5A	-3.94477202210153	0.000104502713752084	0.00242968809473595	3693	-0.752823437629396	ENSG00000112902	character(0)
1770	13869	enrichment	X1	LITAF	-3.94520578787362	0.000104325119738093	0.00242958151987072	10199	-0.652240371453575	ENSG00000189067	character(0)
1771	13870	enrichment	X1	CASC3	-3.94880447365025	0.000102862743870987	0.00240750252030045	11054	-0.369905796757115	ENSG00000108349	character(0)
1772	13871	enrichment	X1	SERF2	-3.94939543812721	0.00010262446593105	0.00240593551764564	9714	-0.29916002184926	ENSG00000140264	character(0)
1773	13872	enrichment	X1	CD44	-3.96158280250952	9.78258138422009e-05	0.00232055389153045	7519	-1.57335604754618	ENSG00000026508	character(0)
1774	13873	enrichment	X1	ATOX1	-3.96532231603461	9.63966755833327e-05	0.00229052202236335	4167	-0.301744967465792	ENSG00000177556	character(0)
1775	13874	enrichment	X1	RPS26	-3.97166009577195	9.40197425723294e-05	0.00224926617537176	8453	-0.262632966482197	ENSG00000197728	character(0)
1776	13875	enrichment	X1	RPS8	-3.97383486328353	9.32170255129631e-05	0.0022338680704412	445	-0.310069078614812	ENSG00000142937	character(0)
1777	13876	enrichment	X1	RPL17	-3.97630572602878	9.23129214532215e-05	0.00221598351447451	11627	-0.246156893488697	ENSG00000265681	character(0)
1778	13877	enrichment	X1	DBI	-3.98392668418578	8.95765606656239e-05	0.00216138082719477	1891	-0.47823246772207	ENSG00000155368	X2_top9
1779	13878	enrichment	X1	TUBA1A	-3.99060415360675	8.72424975276996e-05	0.00212202042886742	8369	-0.234438122565494	ENSG00000167552	character(0)
1780	13879	enrichment	X1	GAMT	-3.99456393259893	8.58858142831344e-05	0.00209391404510079	11746	-0.325361654657589	ENSG00000130005	character(0)
1781	13880	enrichment	X1	FNTA	-3.99574818646844	8.5483982122285e-05	0.00208774184511869	5861	-0.449242190630386	ENSG00000168522	character(0)
1782	13881	enrichment	X1	CFL2	-4.00257607473244	8.32018319460581e-05	0.00204624050090805	9227	-0.600689037866853	ENSG00000165410	character(0)
1783	13882	enrichment	X1	RPL39	-4.0028191933283	8.31216499849795e-05	0.00204624050090805	13872	-0.28910925786245	ENSG00000198918	character(0)
1784	13883	enrichment	X1	PDE1C	-4.00366744779868	8.28424656429765e-05	0.00204624050090805	5152	-0.593247952530823	ENSG00000154678	character(0)
1785	13884	enrichment	X1	SEPTIN9	-4.00662887513075	8.187475114982e-05	0.00203139068974721	11407	-0.653593632468382	ENSG00000184640	character(0)
1786	13885	enrichment	X1	HDGFL3	-4.01384343415736	7.95620235494322e-05	0.0019845284133298	9964	-0.273864593109064	ENSG00000166503	character(0)
1787	13886	enrichment	X1	WDR6	-4.0251382558828	7.6065670395191e-05	0.00190408236962507	2571	-0.321134749263899	ENSG00000178252	character(0)
1788	13887	enrichment	X1	RPS25	-4.0314155687734	7.41862148523361e-05	0.00186701974045046	8034	-0.299844518341215	ENSG00000118181	character(0)
1789	13888	enrichment	X1	FTH1	-4.03510403791588	7.31025692976039e-05	0.00184969257774099	7632	-0.492170581235032	ENSG00000167996	c("X2-X4_top7"; "X2-X8_top9"; "X7-X8_top9"; "X2-X1_top7"; "X9-X1_top13"; "X9-X4_top17"; "X9-X8_top11")
1790	13889	enrichment	X1	UBA52	-4.03554478419684	7.29740933664116e-05	0.00184969257774099	12083	-0.260296448905029	ENSG00000221983	character(0)
1791	13890	enrichment	X1	ATP5ME	-4.03834816314425	7.21619347647446e-05	0.00183249556944179	3150	-0.263825521439152	ENSG00000169020	character(0)
1792	13891	enrichment	X1	RPS29	-4.03912147336756	7.19394195925046e-05	0.00183015447343758	9263	-0.355425347913585	ENSG00000213741	c("X2-X7_top16"; "X4-X1_top6")
1793	13892	enrichment	X1	EDIL3	-4.0392130105789	7.19131235985086e-05	0.00183015447343758	3903	-0.706838015868751	ENSG00000164176	c("X2-X3_top17"; "X4-X3_top16")
1794	13893	enrichment	X1	CD55	-4.04526389913858	7.01950236595858e-05	0.00179553500410121	1208	-0.805267849626259	ENSG00000196352	character(0)
1795	13894	enrichment	X1	SEPTIN7	-4.05569377602732	6.73248916812545e-05	0.00173794752551444	5167	-0.383923546615798	ENSG00000122545	character(0)
1796	13895	enrichment	X1	RPS14	-4.05827531252668	6.66319413564608e-05	0.00172640655437044	4152	-0.304683461808977	ENSG00000164587	X4-X1_top19
1797	13896	enrichment	X1	RHOA	-4.06110200551787	6.58809752954742e-05	0.0017164499741639	2583	-0.311227169790448	ENSG00000067560	character(0)
1798	13897	enrichment	X1	RPS11	-4.0796581435747	6.11476629800462e-05	0.00161409141208419	12465	-0.300363593346215	ENSG00000142534	X4-X1_top5
1799	13898	enrichment	X1	AGPAT4	-4.08105655131979	6.08044005463218e-05	0.00160805310145386	4989	-0.532645837259886	ENSG00000026652	character(0)
1800	13899	enrichment	X1	CORO1C	-4.08111349662151	6.07904613472135e-05	0.00160805310145386	8672	-0.676308545339515	ENSG00000110880	character(0)
1801	13900	enrichment	X1	GPD1	-4.08915059495587	5.88533652018863e-05	0.00156826908449732	8383	-1.08451295506934	ENSG00000167588	character(0)
1802	13901	enrichment	X1	RPS19BP1	-4.09241944889258	5.8082455530332e-05	0.00155362271049991	13408	-0.343496882061599	ENSG00000187051	character(0)
1803	13902	enrichment	X1	CDKN1B	-4.09297971478645	5.79512950243475e-05	0.00155307258783762	8235	-0.401346349486364	ENSG00000111276	character(0)
1804	13903	enrichment	X1	RPS9	-4.10330888893464	5.55831730437218e-05	0.00149818521891168	12555	-0.392777349766451	ENSG00000170889	character(0)
1805	13904	enrichment	X1	CMPK1	-4.11013322462213	5.4069501231539e-05	0.001468661519912	481	-0.287918640177963	ENSG00000162368	character(0)
1806	13905	enrichment	X1	RPL26	-4.11861178484356	5.2243612388749e-05	0.00143013069936687	10828	-0.354751052587826	ENSG00000161970	character(0)
1807	13906	enrichment	X1	MAP4K4	-4.12256672374338	5.14121518554061e-05	0.00141076943827516	1835	-0.865648021924183	ENSG00000071054	c("X9_top14"; "X2-X5_top18"; "X2-X1_top14"; "X4-X1_top9"; "X9-X1_top10"; "X9-X2_top18"; "X9-X3_top20"; "X9-X4_top13"; "X9-X5_top13"; "X9-X8_top8"; "all_top19")
1808	13907	enrichment	X1	SMIM29	-4.12288988613517	5.13447728311056e-05	0.00141076943827516	4547	-0.57216047218979	ENSG00000186577	character(0)
1809	13908	enrichment	X1	CDKN1C	-4.12696749508186	5.05017972616725e-05	0.00139331382896988	7369	-1.05452420168916	ENSG00000129757	character(0)
1810	13909	enrichment	X1	DOCK10	-4.12776462793214	5.03385533725329e-05	0.00139154390750094	2250	-0.716997006037217	ENSG00000135905	character(0)
1811	13910	enrichment	X1	PLAAT3	-4.12995187072095	4.98932112904188e-05	0.00138426318566814	7666	-0.750887422293101	ENSG00000176485	character(0)
1812	13911	enrichment	X1	COTL1	-4.13127535968203	4.96255645616347e-05	0.00137998376859215	10616	-0.571788588208986	ENSG00000103187	character(0)
1813	13912	enrichment	X1	NREP	-4.13894350139131	4.81016000908911e-05	0.00134559914357845	3958	-0.653842301141833	ENSG00000134986	character(0)
1814	13913	enrichment	X1	SCD	-4.14143689633867	4.76157560463526e-05	0.00133466679073639	7150	-0.914804874094956	ENSG00000099194	c("X2-X3_top1"; "X2-X4_top1"; "X2-X5_top1"; "X2-X8_top1"; "X4-X5_top13"; "X7-X8_top3"; "X2-X1_top1"; "X4-X1_top3"; "X7-X1_top6"; "X9-X1_top2"; "X2-X10_top4"; "X9-X10_top10"; "X7-X3_top2"; "X9-X3_top1"; "X9-X4_top3"; "X7-X5_top5"; "X9-X5_top2"; "X9-X8_top1"; "all_top2")
1815	13914	enrichment	X1	ANP32B	-4.14796982414076	4.63649010200581e-05	0.00130743434743911	6453	-0.681108767925096	ENSG00000136938	character(0)
1816	13915	enrichment	X1	MTURN	-4.1494555681352	4.60848348275161e-05	0.00130318884256261	5143	-0.805774202911486	ENSG00000180354	c("X9_top3"; "X2-X4_top8"; "X7-X8_top11"; "X2-X1_top15"; "X7-X1_top11"; "X9-X1_top6"; "X2-X10_top19"; "X9-X10_top4"; "X9-X2_top3"; "X7-X3_top8"; "X9-X3_top9"; "X7-X4_top20"; "X9-X4_top4"; "X7-X5_top11"; "X9-X5_top9"; "X9-X8_top9"; "all_top12")
1817	13916	enrichment	X1	SEMA4D	-4.15354869446024	4.53215954006436e-05	0.00129887992696171	6404	-0.806464641041898	ENSG00000187764	character(0)
1818	13917	enrichment	X1	PWWP3B	-4.15511794826453	4.50321898136663e-05	0.00129781249009131	13833	-1.37346092005593	ENSG00000157502	character(0)
1819	13918	enrichment	X1	FEZ1	-4.15978339042433	4.41821562043397e-05	0.00127927839088153	8083	-0.481042686547919	ENSG00000149557	c("X2_top5"; "X2-X7_top17")
1820	13919	enrichment	X1	RPL18	-4.16497107605267	4.32549547181866e-05	0.00126284683806132	12440	-0.303204222590522	ENSG00000063177	character(0)
1821	13920	enrichment	X1	MPDZ	-4.16621646551484	4.30351451796313e-05	0.00125904696616159	6227	-0.496629340336337	ENSG00000107186	character(0)
1822	13921	enrichment	X1	S100B	-4.16815427441057	4.26952433340893e-05	0.00125171044288229	13178	-0.633612277293936	ENSG00000160307	c("X2-X4_top18"; "X2-X8_top2"; "X7-X8_top16"; "X2-X1_top8"; "X4-X1_top8"; "X9-X8_top10")
1823	13922	enrichment	X1	INSIG1	-4.16842928227027	4.26472136499816e-05	0.00125171044288229	5681	-0.571889267065692	ENSG00000186480	character(0)
1824	13923	enrichment	X1	AL031056.1	-4.17420992845392	4.16494885269078e-05	0.00123133424712288	4936	-1.49714401015253	ENSG00000228408	character(0)
1825	13924	enrichment	X1	MOBP	-4.17822482635876	4.09696822784115e-05	0.00121635781868019	2490	-1.25962711867143	ENSG00000168314	c("X9_top10"; "X2-X3_top3"; "X2-X4_top2"; "X2-X5_top2"; "X2-X8_top4"; "X4-X5_top5"; "X7-X8_top4"; "X2-X1_top2"; "X4-X1_top2"; "X7-X1_top4"; "X9-X1_top1"; "X2-X10_top3"; "X9-X10_top1"; "X9-X2_top8"; "X7-X3_top3"; "X9-X3_top2"; "X9-X4_top1"; "X7-X5_top3"; "X9-X5_top1"; "X9-X8_top3"; "all_top3")
1826	13925	enrichment	X1	CD74	-4.1966132764942	3.79892328028418e-05	0.00114236144807346	4151	-0.630692219386629	ENSG00000019582	c("X10-X5_top16"; "X10-X8_top11"; "X10-X1_top9")
1827	13926	enrichment	X1	RPL18A	-4.19747870591427	3.78541921944366e-05	0.00114116380183045	12065	-0.302135286933087	ENSG00000105640	character(0)
1828	13927	enrichment	X1	CAMK2D	-4.1979057180581	3.77877307516573e-05	0.00114116380183045	3491	-1.02018762856033	ENSG00000145349	c("X3-X4_top6"; "X3-X5_top8"; "X3-X1_top5")
1829	13928	enrichment	X1	PFDN2	-4.19845604352697	3.77022408198557e-05	0.00114116380183045	1005	-0.332341792524079	ENSG00000143256	character(0)
1830	13929	enrichment	X1	TMSB4X	-4.20944499587058	3.60333501921301e-05	0.00110968494900895	13550	-0.289726912582598	ENSG00000205542	character(0)
1831	13930	enrichment	X1	VSNL1	-4.21493493132243	3.52262642695533e-05	0.00109201419235615	1447	-0.768890872599951	ENSG00000163032	c("X3-X1_top9"; "X5-X1_top5"; "X5-X4_top5")
1832	13931	enrichment	X1	DDR1	-4.21520431717107	3.51871092443377e-05	0.00109201419235615	4455	-0.60538688291729	ENSG00000204580	character(0)
1833	13932	enrichment	X1	AGTPBP1	-4.21550031525859	3.51441341007703e-05	0.00109201419235615	6390	-0.620475906073892	ENSG00000135049	character(0)
1834	13933	enrichment	X1	CRHBP	-4.22187565106214	3.42305982169197e-05	0.00107672140681876	3864	-1.24118964599646	ENSG00000145708	character(0)
1835	13934	enrichment	X1	WDR1	-4.22770163347322	3.3415660495779e-05	0.00105926889467771	3228	-0.737366421415437	ENSG00000071127	character(0)
1836	13935	enrichment	X1	RPS10	-4.22806280071099	3.33657556640324e-05	0.00105926889467771	4549	-0.334435807284348	ENSG00000124614	character(0)
1837	13936	enrichment	X1	KCNJ6	-4.24577392162062	3.10040284994341e-05	0.00100551864253476	13119	-1.4793404619705	ENSG00000157542	character(0)
1838	13937	enrichment	X1	CARTPT	-4.27269142685183	2.77181954118243e-05	0.000924576290185863	3840	-1.75015286664938	ENSG00000164326	c("X5-X1_top3"; "X5-X4_top7")
1839	13938	enrichment	X1	SHTN1	-4.27320261884578	2.76591402200274e-05	0.000924576290185863	7236	-0.778834798909635	ENSG00000187164	c("X9_top17"; "X2-X4_top17"; "X9-X1_top15"; "X2-X10_top6"; "X9-X10_top7"; "X9-X4_top16"; "X9-X5_top17")
1840	13939	enrichment	X1	VBP1	-4.27628840185016	2.73052049029233e-05	0.000917337302516152	14011	-0.343154044782018	ENSG00000155959	character(0)
1841	13940	enrichment	X1	H3F3B	-4.27984026141777	2.69031750422794e-05	0.000908176170958484	11376	-0.396517286506594	ENSG00000132475	character(0)
1842	13941	enrichment	X1	LHPP	-4.28252099182434	2.66035037517597e-05	0.000904496927282007	7278	-0.794726322933535	ENSG00000107902	c("X2-X3_top14"; "X2-X4_top3"; "X2-X8_top8"; "X7-X8_top20"; "X2-X1_top3"; "X9-X1_top9"; "X2-X10_top5"; "X9-X10_top17"; "X9-X3_top17"; "X9-X4_top11"; "X9-X8_top12"; "all_top13")
1843	13942	enrichment	X1	EIF1AY	-4.28289710358632	2.65617156333826e-05	0.000904496927282007	14026	-0.374219473387203	ENSG00000198692	character(0)
1844	13943	enrichment	X1	KIF5B	-4.28371752145732	2.64707804330687e-05	0.000904450534359083	6878	-0.532724381836524	ENSG00000170759	c("X9_top6"; "X9-X2_top7"; "X9-X7_top6")
1845	13944	enrichment	X1	FAM107B	-4.28399239566851	2.6440380024041e-05	0.000904450534359083	6810	-1.07327291146553	ENSG00000065809	X4-X1_top13
1846	13945	enrichment	X1	EEF1G	-4.28445815319349	2.63889446370374e-05	0.000904450534359083	7635	-0.283900177858457	ENSG00000254772	character(0)
1847	13946	enrichment	X1	SEZ6L	-4.28580018857566	2.62412733630621e-05	0.000903201475091866	13271	-1.25572038313145	ENSG00000100095	c("X3_top14"; "X3-X4_top4"; "X3-X5_top5"; "X3-X1_top3")
1848	13947	enrichment	X1	OLMALINC	-4.30522859338083	2.41900716768067e-05	0.000847135103634405	7151	-0.875923841467305	ENSG00000235823	X9-X2_top14
1849	13948	enrichment	X1	POLR2I	-4.30547534930313	2.41650343590686e-05	0.000847135103634405	12205	-0.295751945433337	ENSG00000105258	character(0)
1850	13949	enrichment	X1	CIAO2B	-4.32506735850987	2.22543771571819e-05	0.000795211751700522	10474	-0.318537817013203	ENSG00000166595	character(0)
1851	13950	enrichment	X1	PAQR6	-4.32871533328813	2.19149742672897e-05	0.000787237489754038	958	-0.929148711924213	ENSG00000160781	c("X9_top5"; "X2-X3_top16"; "X2-X4_top4"; "X2-X5_top20"; "X2-X8_top6"; "X7-X8_top5"; "X2-X1_top4"; "X7-X1_top12"; "X9-X1_top3"; "X9-X10_top14"; "X9-X2_top4"; "X7-X3_top9"; "X9-X3_top7"; "X9-X4_top2"; "X7-X5_top19"; "X9-X5_top8"; "X9-X7_top18"; "X9-X8_top2"; "all_top6")
1852	13951	enrichment	X1	RPS6	-4.33856273171744	2.10233586148329e-05	0.000762870865705682	6241	-0.467318147063476	ENSG00000137154	X2-X8_top20
1853	13952	enrichment	X1	EEF1D	-4.35364942043426	1.97244263026682e-05	0.000723211797828642	6144	-0.587205970971706	ENSG00000104529	character(0)
1854	13953	enrichment	X1	FAM177A1	-4.35535761597282	1.95822966287307e-05	0.000719880082610641	9230	-0.415244262284133	ENSG00000151327	character(0)
1855	13954	enrichment	X1	RPS5	-4.35567906275051	1.95556607261815e-05	0.000719880082610641	12649	-0.320004851498204	ENSG00000083845	character(0)
1856	13955	enrichment	X1	OST4	-4.36600664658499	1.87181312348865e-05	0.000695393431035745	1492	-0.259646791327084	ENSG00000228474	character(0)
1857	13956	enrichment	X1	NACA	-4.37970164062257	1.76604024771552e-05	0.000664892847149303	8477	-0.253321753639261	ENSG00000196531	character(0)
1858	13957	enrichment	X1	PEX5L	-4.38490156333186	1.7273996227977e-05	0.000653851021642807	3041	-1.10889504882667	ENSG00000114757	character(0)
1859	13958	enrichment	X1	RPS7	-4.38735102747603	1.70947975130316e-05	0.000648816868852711	1406	-0.276616591484962	ENSG00000171863	character(0)
1860	13959	enrichment	X1	DPYSL2	-4.38792259505522	1.70532397930245e-05	0.000648816868852711	5787	-0.340541747766721	ENSG00000092964	character(0)
1861	13960	enrichment	X1	IRF2BP2	-4.39028077583519	1.6882802414787e-05	0.000644253245409929	1345	-0.391309777010921	ENSG00000168264	character(0)
1862	13961	enrichment	X1	TCEAL7	-4.39080831400893	1.68448988060961e-05	0.000644253245409929	13821	-0.396944534964848	ENSG00000182916	character(0)
1863	13962	enrichment	X1	GRIN3A	-4.39522818231982	1.65305211708985e-05	0.000636128772988849	6476	-1.51156193900425	ENSG00000198785	character(0)
1864	13963	enrichment	X1	ATF4	-4.42323899656537	1.46651664692179e-05	0.000580120937259794	13407	-0.458083147255342	ENSG00000128272	character(0)
1865	13964	enrichment	X1	NFIX	-4.45308608751745	1.29002843480799e-05	0.000526804503374484	11990	-0.661295497156796	ENSG00000008441	c("X7-X8_top17"; "X7-X1_top20")
1866	13965	enrichment	X1	FADS1	-4.46167789054785	1.243127518928e-05	0.000519793509548887	7628	-0.583941330989684	ENSG00000149485	character(0)
1867	13966	enrichment	X1	RPL15	-4.47024788712857	1.19797897732846e-05	0.000509313163360903	2435	-0.186875214740014	ENSG00000174748	character(0)
1868	13967	enrichment	X1	RPL13	-4.4738028215517	1.17971660040691e-05	0.000507679581295071	10660	-0.322218852581591	ENSG00000167526	character(0)
1869	13968	enrichment	X1	RPL29	-4.51178046988121	1.00058003966188e-05	0.000450357227467044	2635	-0.334971095718536	ENSG00000162244	character(0)
1870	13969	enrichment	X1	RPL35	-4.57062183685984	7.73604220415632e-06	0.000363335253086847	6572	-0.314445024836663	ENSG00000136942	character(0)
1871	13970	enrichment	X1	ADARB2	-4.59398282287185	6.97995140728789e-06	0.000337339195379054	6768	-0.890376913448095	ENSG00000185736	character(0)
1872	13971	enrichment	X1	RPL32	-4.59692404930449	6.88995568463361e-06	0.000334794628648131	2395	-0.395268532724717	ENSG00000144713	character(0)
1873	13972	enrichment	X1	FDFT1	-4.59744916133272	6.87400621879732e-06	0.000334794628648131	5723	-0.406669235447179	ENSG00000079459	character(0)
1874	13973	enrichment	X1	TACR3	-4.5984739823186	6.84298114876677e-06	0.000334794628648131	3462	-1.50395523684397	ENSG00000169836	character(0)
1875	13974	enrichment	X1	CADM4	-4.59888013042273	6.83072288933361e-06	0.000334794628648131	12338	-0.397057881363514	ENSG00000105767	character(0)
1876	13975	enrichment	X1	TCF4	-4.60073890147688	6.77489110478355e-06	0.000333823844857809	11645	-0.462310174958812	ENSG00000196628	X8-X3_top19
1877	13976	enrichment	X1	AC245297.2	-4.61261201896318	6.42848615759617e-06	0.000317870532081419	827	-1.31800324628206	ENSG00000272755	character(0)
1878	13977	enrichment	X1	TPPP3	-4.64212426220502	5.6397291935098e-06	0.000284887471454885	10489	-1.27836309158151	ENSG00000159713	c("X10-X5_top7"; "X10-X1_top17")
1879	13978	enrichment	X1	MCRIP1	-4.65100222407231	5.4212859516931e-06	0.000278868566372257	11462	-0.418150690197768	ENSG00000225663	character(0)
1880	13979	enrichment	X1	RPL28	-4.65373134713919	5.35578944780377e-06	0.000276512320645251	12575	-0.420878392058865	ENSG00000108107	character(0)
1881	13980	enrichment	X1	HES6	-4.67180738324292	4.94083531629564e-06	0.000257933644411672	2305	-0.841011198128849	ENSG00000144485	character(0)
1882	13981	enrichment	X1	DACT3	-4.68766727521486	4.60241903093619e-06	0.000243893473401649	12405	-0.489729286114311	ENSG00000197380	character(0)
1883	13982	enrichment	X1	EDF1	-4.69898778083871	4.37464695365545e-06	0.000233586186958872	6723	-0.235872618310685	ENSG00000107223	character(0)
1884	13983	enrichment	X1	LGALS3BP	-4.70145491556773	4.32646982155504e-06	0.000232783968214932	11422	-0.80153708633176	ENSG00000108679	character(0)
1885	13984	enrichment	X1	RPL10A	-4.72162638784707	3.95130359155999e-06	0.000216750610688582	4560	-0.331167718112677	ENSG00000198755	character(0)
1886	13985	enrichment	X1	HMGN2	-4.72249799021484	3.93582106816821e-06	0.000216747981412887	251	-0.398555455942121	ENSG00000198830	character(0)
1887	13986	enrichment	X1	UBB	-4.73337548605908	3.74745490503788e-06	0.000209663383392219	10859	-0.244171956828717	ENSG00000170315	character(0)
1888	13987	enrichment	X1	DNAJB2	-4.79936176893343	2.77802522436137e-06	0.000163229323120112	2225	-0.54917818667173	ENSG00000135924	character(0)
1889	13988	enrichment	X1	GNG2	-4.81587085016232	2.57631456173585e-06	0.000154264616318688	9285	-1.34952866958555	ENSG00000186469	character(0)
1890	13989	enrichment	X1	RPL6	-4.82763056381808	2.44133740352716e-06	0.000148172348808536	8714	-0.259533273304045	ENSG00000089009	character(0)
1891	13990	enrichment	X1	RPS4X	-4.85186445593034	2.1843904013789e-06	0.000138802689622461	13746	-0.377982046805101	ENSG00000198034	character(0)
1892	13991	enrichment	X1	AZIN1	-4.85598633362803	2.14337091907158e-06	0.000136815262802374	6036	-0.330414207694911	ENSG00000155096	character(0)
1893	13992	enrichment	X1	GNAI1	-4.85625302590917	2.14074268552666e-06	0.000136815262802374	5318	-0.594887697268312	ENSG00000127955	character(0)
1894	13993	enrichment	X1	C1orf122	-4.87825175269818	1.93434549406976e-06	0.000126344250108008	370	-0.479985101225267	ENSG00000197982	character(0)
1895	13994	enrichment	X1	YBX1	-4.890518234379	1.82775391839528e-06	0.000120503043549413	414	-0.425180492786736	ENSG00000065978	character(0)
1896	13995	enrichment	X1	RPL41	-4.8965896809759	1.77711848379698e-06	0.00011779482725909	8456	-0.301684760363169	ENSG00000229117	X4-X1_top7
1897	13996	enrichment	X1	HSD17B12	-4.90253551946996	1.72884655702327e-06	0.000116163599044391	7532	-0.334997175271926	ENSG00000149084	character(0)
1898	13997	enrichment	X1	SAP18	-4.94036688657875	1.45012165945775e-06	0.000100967517247391	8878	-0.242445576686355	ENSG00000150459	character(0)
1899	13998	enrichment	X1	MAGED2	-4.94091476266124	1.44642351265894e-06	0.000100967517247391	13698	-0.404559354125662	ENSG00000102316	X8-X1_top16
1900	13999	enrichment	X1	TMTC2	-4.95856722398557	1.33203460085916e-06	9.59269841018726e-05	8579	-1.0880343560618	ENSG00000179104	character(0)
1901	14000	enrichment	X1	S100A6	-4.95871512071681	1.33111423895254e-06	9.59269841018726e-05	887	-0.553110342828134	ENSG00000197956	c("X10-X3_top6"; "X10-X4_top7"; "X10-X5_top11"; "X10-X1_top2")
1902	14001	enrichment	X1	CIRBP	-4.98259858638863	1.19028962325801e-06	8.97749113544998e-05	11741	-0.291698625709687	ENSG00000099622	character(0)
1903	14002	enrichment	X1	RPL12	-5.00255134428227	1.08379883824986e-06	8.27162341605589e-05	6589	-0.478695478898193	ENSG00000197958	character(0)
1904	14003	enrichment	X1	RPL38	-5.03134608280467	9.46221882117237e-07	7.34132259147644e-05	11336	-0.459722759834685	ENSG00000172809	X4-X1_top12
1905	14004	enrichment	X1	HPCAL1	-5.03774071018265	9.18049507066524e-07	7.16231623763067e-05	1430	-1.09630276733268	ENSG00000115756	character(0)
1906	14005	enrichment	X1	SRCIN1	-5.04432453491072	8.89893132955083e-07	7.0206568910608e-05	11021	-0.687863828600757	ENSG00000277363	character(0)
1907	14006	enrichment	X1	FIS1	-5.0548453345189	8.46628191363403e-07	6.74612399922792e-05	5445	-0.451749380474534	ENSG00000214253	character(0)
1908	14007	enrichment	X1	RPS15	-5.0958893672455	6.96513779961172e-07	5.68671105348532e-05	11748	-0.409226559647993	ENSG00000115268	X4-X1_top18
1909	14008	enrichment	X1	PDE1A	-5.13595514091302	5.75038127621725e-07	4.89409722799508e-05	2068	-1.61385899898028	ENSG00000115252	c("X3-X4_top20"; "X3-X5_top14"; "X3-X1_top15")
1910	14009	enrichment	X1	TNC	-5.17762406803276	4.70567214617659e-07	4.09538383239127e-05	6532	-1.93617994113385	ENSG00000041982	character(0)
1911	14010	enrichment	X1	RPLP0	-5.17766065324252	4.70484137515604e-07	4.09538383239127e-05	8759	-0.348642487333292	ENSG00000089157	character(0)
1912	14011	enrichment	X1	GABARAP	-5.18177055256332	4.61241501733015e-07	4.07371975398536e-05	10780	-0.302632191285931	ENSG00000170296	character(0)
1913	14012	enrichment	X1	GSTP1	-5.21424859998914	3.94147877971395e-07	3.54808887843096e-05	7788	-0.403129566511933	ENSG00000084207	character(0)
1914	14013	enrichment	X1	RPL36	-5.21926041508112	3.846770797371e-07	3.50780534464162e-05	11838	-0.3627564647973	ENSG00000130255	X4-X1_top17
1915	14014	enrichment	X1	TMEFF2	-5.22617269089548	3.71976723347576e-07	3.43662442498027e-05	2102	-0.563637717232533	ENSG00000144339	c("X3-X4_top11"; "X3-X1_top8")
1916	14015	enrichment	X1	TBCB	-5.23199932535954	3.61588162828729e-07	3.38518838040256e-05	12206	-0.374473368369764	ENSG00000105254	character(0)
1917	14016	enrichment	X1	C4orf48	-5.23209796222609	3.61414747113973e-07	3.38518838040256e-05	3173	-0.398589851171972	ENSG00000243449	character(0)
1918	14017	enrichment	X1	MARCKSL1	-5.2572154095613	3.19786575995748e-07	3.03429924777587e-05	314	-0.806289554777685	ENSG00000175130	c("X2_top10"; "X2-X4_top11"; "X2-X1_top9"; "X4-X1_top20")
1919	14018	enrichment	X1	PAIP2	-5.26569850501999	3.06809449042505e-07	2.97139661579579e-05	4072	-0.402431358358348	ENSG00000120727	character(0)
1920	14019	enrichment	X1	GFAP	-5.2972066002789	2.6294085437693e-07	2.60033691409523e-05	11137	-1.43565323510465	ENSG00000131095	c("X10-X5_top17"; "X7-X8_top14"; "X10-X1_top14"; "X7-X1_top7"; "X7-X3_top14"; "X7-X5_top13")
1921	14020	enrichment	X1	RPL8	-5.29985903361548	2.5953956206979e-07	2.5966594906674e-05	6188	-0.388323876303618	ENSG00000161016	character(0)
1922	14021	enrichment	X1	CD63	-5.30632560851541	2.51425502023813e-07	2.54012109706504e-05	8442	-0.491721169136234	ENSG00000135404	c("X10-X3_top18"; "X10-X5_top13"; "X10-X1_top15")
1923	14022	enrichment	X1	FXYD6	-5.3943451895025	1.62715489077825e-07	1.73107091903022e-05	8019	-0.912287691855758	ENSG00000137726	c("X7-X1_top5"; "X8-X1_top6"; "X7-X3_top7"; "X8-X3_top9"; "X7-X4_top6"; "X8-X4_top11"; "X8-X5_top17")
1924	14023	enrichment	X1	GNAI2	-5.40899321116938	1.51272314394522e-07	1.65229999258192e-05	2604	-0.435784395863215	ENSG00000114353	character(0)
1925	14024	enrichment	X1	RPS24	-5.42577161082562	1.39125709974331e-07	1.53947095233048e-05	7035	-0.445367888698783	ENSG00000138326	character(0)
1926	14025	enrichment	X1	PRDX1	-5.50129952518237	9.52268346694403e-08	1.1528193441922e-05	458	-0.370025404699439	ENSG00000117450	character(0)
1927	14026	enrichment	X1	TCEAL3	-5.52499078048376	8.44840234230125e-08	1.0499195937428e-05	13825	-0.460756334919164	ENSG00000196507	character(0)
1928	14027	enrichment	X1	ATP5MC2	-5.58313570048692	6.28793989240573e-08	8.10105870725263e-06	8427	-0.302973969404131	ENSG00000135390	character(0)
1929	14028	enrichment	X1	MAP4	-5.58705722572077	6.16343584488359e-08	8.01417866386114e-06	2550	-0.514718179040223	ENSG00000047849	character(0)
1930	14029	enrichment	X1	APLNR	-5.63708999937792	4.77117876634533e-08	6.70016634157875e-06	7580	-2.28100458626545	ENSG00000134817	character(0)
1931	14030	enrichment	X1	ST13	-5.71619041673688	3.17237230054928e-08	4.64058585589724e-06	13416	-0.384324111689438	ENSG00000100380	character(0)
1932	14031	enrichment	X1	BAIAP3	-5.75303877349921	2.61950144939081e-08	3.93439282031507e-06	10078	-1.51671125867428	ENSG00000007516	c("X5-X1_top9"; "X5-X4_top18")
1933	14032	enrichment	X1	MZT2B	-5.75908629649035	2.53824430503482e-08	3.87440921473956e-06	1920	-0.331356974916997	ENSG00000152082	character(0)
1934	14033	enrichment	X1	GNAS	-5.91645233233798	1.10883974778143e-08	1.9710679212778e-06	12973	-0.889093599211537	ENSG00000087460	c("X8_top1"; "X5-X1_top17"; "X7-X1_top13"; "X8-X1_top1"; "X8-X10_top4"; "X8-X2_top2"; "X8-X3_top1"; "X7-X4_top18"; "X8-X4_top1"; "X8-X5_top2"; "all_top10")
1935	14034	enrichment	X1	PHYHIPL	-5.95868903375737	8.85484971405295e-09	1.72706464631174e-06	6941	-0.675780879980762	ENSG00000165443	character(0)
1936	14035	enrichment	X1	TMEM230	-5.97312750288032	8.19739876214173e-09	1.66834885241676e-06	12713	-0.479166446294355	ENSG00000089063	character(0)
1937	14036	enrichment	X1	DNER	-6.21892616415797	2.16139646780996e-09	5.23318803404402e-07	2259	-0.864549487640036	ENSG00000187957	c("X8_top14"; "X8-X1_top2"; "X8-X10_top10"; "X8-X3_top2"; "X8-X4_top2"; "X8-X5_top1"; "X8-X7_top1"; "all_top15")
1938	14037	enrichment	X1	YWHAQ	-6.27273854364841	1.60643388063456e-09	4.42336293838257e-07	1423	-0.479363825615152	ENSG00000134308	character(0)
1939	14038	enrichment	X1	IFI27L2	-6.53889871816375	3.61021627181008e-10	1.39618541595069e-07	9507	-0.595193722245476	ENSG00000119632	character(0)
1940	14039	enrichment	X1	MYL6	-6.6633804468355	1.77097885464029e-10	8.10598139229914e-08	8460	-0.490107366762292	ENSG00000092841	c("X10-X4_top19"; "X10-X1_top11")
1941	14040	enrichment	X1	ENAH	-7.26871236411309	4.91385529066336e-12	6.27320634970778e-09	1279	-0.718524187726129	ENSG00000154380	character(0)
1942	14041	enrichment	X1	PEA15	-8.38478787262166	4.11794690956336e-15	1.44570821127496e-11	994	-0.482688100884935	ENSG00000162734	c("X4-X1_top1"; "X5-X1_top1"; "X7-X1_top14"; "X5-X4_top13")
1943	14042	enrichment	X1	TIMP2	-8.53107214089465	1.5621679147251e-15	7.3125080088282e-12	11421	-0.989578535430151	ENSG00000035862	c("X3-X1_top11"; "X5-X1_top14"; "X8-X1_top7")
1944	14043	enrichment	X1	STMN1	-9.10632968597903	3.18597958788756e-17	4.4740711352705e-13	241	-1.31420491240893	ENSG00000117632	c("X3-X4_top1"; "X3-X5_top1"; "X2-X1_top16"; "X3-X1_top1"; "X4-X1_top4"; "X7-X1_top2"; "X8-X1_top5"; "X7-X10_top10"; "X7-X4_top2"; "X7-X5_top2")
1945	1	enrichment	X10	NGFR	37.4184023058474	5.65217231467692e-103	7.9373455815008e-99	11184	7.89499326036369	ENSG00000064300	c("X10_top1"; "X10-X2_top1"; "X10-X3_top1"; "X10-X4_top1"; "X10-X5_top1"; "X10-X7_top1"; "X10-X8_top1"; "X10-X9_top1"; "X10-X1_top1"; "all_top1")
1946	2	enrichment	X10	CLDN5	18.1239377397329	4.64320420780089e-47	3.26022583450739e-43	13206	2.23962200656056	ENSG00000184113	c("X10_top2"; "X10-X2_top2"; "X10-X3_top2"; "X10-X4_top2"; "X10-X5_top3"; "X10-X7_top3"; "X10-X8_top4"; "X10-X9_top10"; "X10-X1_top4")
1947	3	enrichment	X10	IFI27	16.9667252256811	3.74935862968262e-43	1.75507477455444e-39	9506	2.02888631192368	ENSG00000165949	c("X10_top3"; "X10-X2_top3"; "X10-X3_top4"; "X10-X4_top3"; "X10-X5_top4"; "X10-X7_top2"; "X10-X8_top2"; "X10-X1_top10")
1948	4	enrichment	X10	IGFBP7	16.5330534707028	1.10965185648756e-41	3.89571025516369e-38	3338	1.63605214128766	ENSG00000163453	c("X10_top4"; "X10-X2_top5"; "X10-X3_top5"; "X10-X4_top5"; "X10-X5_top5"; "X10-X7_top4"; "X10-X8_top3"; "X10-X9_top12"; "X10-X1_top8")
1949	5	enrichment	X10	PLN	15.9927508076161	7.61268103493755e-40	2.13809759547256e-36	4847	3.71213348616961	ENSG00000198523	c("X10_top5"; "X10-X2_top8"; "X10-X3_top12"; "X10-X4_top8"; "X10-X7_top6"; "X10-X8_top15"; "X10-X1_top5")
1950	6	enrichment	X10	ACTA2	15.5145555761481	3.22483999641648e-38	7.54773801161276e-35	7073	4.23946024006192	ENSG00000107796	c("X10_top6"; "X10-X2_top11"; "X10-X3_top15"; "X10-X4_top9"; "X10-X5_top14"; "X10-X7_top10"; "X10-X8_top16"; "X10-X9_top15"; "X10-X1_top16")
1951	7	enrichment	X10	MYH11	15.380520143452	9.21767638532798e-38	1.84919756398801e-34	10225	4.81796898960451	ENSG00000133392	c("X10_top7"; "X10-X2_top4"; "X10-X3_top14"; "X10-X4_top13"; "X10-X7_top7"; "X10-X8_top12"; "X10-X9_top7"; "X10-X1_top12")
1952	8	enrichment	X10	CRIP1	14.1843476536728	1.07085691305726e-33	1.87975545375789e-30	9591	4.40147925717541	ENSG00000213145	c("X10_top8"; "X10-X2_top10"; "X10-X3_top17"; "X10-X4_top10"; "X10-X5_top18"; "X10-X7_top17"; "X10-X8_top13"; "X10-X9_top3")
1953	9	enrichment	X10	MYL9	14.0835003055533	2.35242414583033e-33	3.67056580887726e-30	12841	3.16500070347254	ENSG00000101335	c("X10_top9"; "X10-X2_top17"; "X10-X4_top16"; "X10-X7_top14"; "X10-X8_top19")
1954	10	enrichment	X10	ACTG2	13.93119602061	7.71361782201162e-33	1.08322335074509e-29	1712	3.10811908212178	ENSG00000163017	c("X10_top10"; "X10-X2_top12"; "X10-X7_top13")
1955	11	enrichment	X10	HSPB1	13.8939225448158	1.03131153176304e-32	1.31660980368621e-29	5303	1.28806977989506	ENSG00000106211	c("X10_top11"; "X10-X3_top16"; "X10-X4_top12"; "X10-X5_top8"; "X10-X1_top19")
1956	12	enrichment	X10	HLA-E	13.6911821473845	4.998070578855e-32	5.84899209490506e-29	4441	1.63970980913419	ENSG00000204592	c("X10_top12"; "X10-X3_top7"; "X10-X4_top11"; "X10-X5_top6"; "X10-X7_top9"; "X10-X8_top5")
1957	13	enrichment	X10	CASQ2	13.6458815239859	7.10871932063786e-32	7.67905733997827e-29	777	3.70913203300157	ENSG00000118729	c("X10_top13"; "X10-X2_top13"; "X10-X7_top12")
1958	14	enrichment	X10	VIM	13.5155936082061	1.95633876167389e-31	1.96234751644189e-28	6823	1.52621449434794	ENSG00000026025	c("X10_top14"; "X10-X2_top14"; "X10-X3_top19"; "X10-X7_top8"; "X10-X8_top8")
1959	15	enrichment	X10	GJA5	13.4224156739223	4.03207803453997e-31	3.77483145593632e-28	820	3.13111293743511	ENSG00000265107	c("X10_top15"; "X10-X2_top9"; "X10-X7_top5")
1960	16	enrichment	X10	KLF2	13.3038761557024	1.01079453032231e-30	8.87161724332266e-28	12033	2.56748938945124	ENSG00000127528	c("X10_top16"; "X10-X2_top19"; "X10-X3_top20"; "X10-X7_top19")
1961	17	enrichment	X10	DUSP1	12.8252627707345	4.07860188583823e-29	3.36916507546037e-26	4222	2.49241116707543	ENSG00000120129	X10_top17
1962	18	enrichment	X10	AOC3	12.6763962243949	1.28198390849547e-28	1.00016111261122e-25	11102	3.44283457538984	ENSG00000131471	c("X10_top18"; "X10-X2_top6"; "X10-X7_top11")
1963	19	enrichment	X10	MGP	12.4742526421901	6.04557025415452e-28	4.46831279363642e-25	8245	4.27169388868622	ENSG00000111341	c("X10_top19"; "X10-X7_top15")
1964	20	enrichment	X10	ITGA8	12.2162690030073	4.34244817837718e-27	3.04904998844754e-24	6819	3.41766854367788	ENSG00000077943	X10_top20
1965	21	enrichment	X10	CLIC3	12.1576974396257	6.78560319330365e-27	4.53762979255063e-24	6730	3.26185705181449	ENSG00000169583	X10-X7_top20
1966	22	enrichment	X10	COL6A2	12.1498156691074	7.20540316552796e-27	4.59933984788678e-24	13169	3.82287325488924	ENSG00000142173	character(0)
1967	23	enrichment	X10	FOS	11.9386646422706	3.5856056458876e-26	2.18924609066085e-23	9431	2.75451215088869	ENSG00000170345	c("X10-X4_top17"; "X10-X5_top20"; "X10-X1_top13")
1968	24	enrichment	X10	TAGLN	11.9143877312589	4.31019805812278e-26	2.52200463875909e-23	8012	3.45208269296366	ENSG00000149591	character(0)
1969	25	enrichment	X10	ANXA2	11.844112633085	7.33931814515557e-26	4.12264178849679e-23	9791	3.20694320085729	ENSG00000182718	character(0)
1970	26	enrichment	X10	CNN1	11.7949933536458	1.06418768168314e-25	5.74784138995243e-23	11956	3.2091091550256	ENSG00000130176	X10-X2_top16
1971	27	enrichment	X10	IFITM3	11.5621757862514	6.15787127278406e-25	3.20277726976691e-22	7329	1.51560760316395	ENSG00000142089	c("X10-X3_top13"; "X10-X4_top20"; "X10-X5_top9"; "X10-X8_top10")
1972	28	enrichment	X10	A2M	11.5510713938717	6.69408243712201e-25	3.35732141658944e-22	8212	1.15228331812003	ENSG00000175899	c("X10-X3_top11"; "X10-X8_top7")
1973	29	enrichment	X10	S100A6	11.4155122283867	1.85163863257293e-24	8.96640045421437e-22	887	1.13673131750774	ENSG00000197956	c("X10-X3_top6"; "X10-X4_top7"; "X10-X5_top11"; "X10-X1_top2")
1974	30	enrichment	X10	ADIRF	11.3492510807643	3.0408432964314e-24	1.42341874705954e-21	7062	1.52363566098613	ENSG00000148671	c("X10-X4_top15"; "X10-X5_top19"; "X10-X8_top9"; "X10-X1_top3")
1975	31	enrichment	X10	ODF3B	11.1061968420129	1.86221175555282e-23	8.4358192526543e-21	13511	3.49818936575599	ENSG00000177989	character(0)
1976	32	enrichment	X10	AL357093.2	11.0660311521434	2.5094841779069e-23	1.10127144719833e-20	9473	3.52407736396187	ENSG00000258752	character(0)
1977	33	enrichment	X10	FMOD	10.9984900026224	4.1409975459862e-23	1.76218268297831e-20	1172	3.13917513986993	ENSG00000122176	X10-X7_top18
1978	34	enrichment	X10	OGN	10.9421894778884	6.2819974488191e-23	2.59464971099313e-20	6415	3.40740690476901	ENSG00000106809	character(0)
1979	35	enrichment	X10	ID1	10.9127544721123	7.80915846861688e-23	3.13325749642248e-20	12783	2.11539965997089	ENSG00000125968	character(0)
1980	36	enrichment	X10	MFAP4	10.8210538204821	1.53634254648922e-22	5.99301621676338e-20	10896	3.3669782492423	ENSG00000166482	X10-X7_top16
1981	37	enrichment	X10	KCNMB1	10.7870447423311	1.97365250840661e-22	7.49081139879839e-20	4215	2.96683418008179	ENSG00000145936	character(0)
1982	38	enrichment	X10	SFRP4	10.7617905822693	2.37670256867268e-22	8.78316688733433e-20	5174	3.347774352723	ENSG00000106483	character(0)
1983	39	enrichment	X10	ITIH2	10.7453948716448	2.68124128990931e-22	9.65453113697345e-20	6789	3.36784481433636	ENSG00000151655	X10-X2_top15
1984	40	enrichment	X10	HLA-B	10.7035006931528	3.64757849834952e-22	1.28057362130806e-19	4462	1.16858956899363	ENSG00000234745	c("X10-X3_top9"; "X10-X4_top18"; "X10-X8_top14")
1985	41	enrichment	X10	TPM2	10.5336591759788	1.26485946198251e-21	4.33229790844401e-19	6304	3.0451029660195	ENSG00000198467	X10-X9_top2
1986	42	enrichment	X10	EPAS1	10.4408506206274	2.4879483096433e-21	8.31863288388593e-19	1590	1.27541283527967	ENSG00000116016	character(0)
1987	43	enrichment	X10	TM4SF1	10.3581666454333	4.53722504945808e-21	1.48177328766372e-18	2949	2.59241966182958	ENSG00000169908	character(0)
1988	44	enrichment	X10	TBX18	10.2974406479685	7.0461219151756e-21	2.24883386488207e-18	4738	3.09655858811741	ENSG00000112837	character(0)
1989	45	enrichment	X10	COL1A2	10.2823097632809	7.86167776488607e-21	2.45336757449545e-18	5361	3.16814670518969	ENSG00000164692	character(0)
1990	46	enrichment	X10	PDLIM1	10.1808395119319	1.63609381578166e-20	4.99470988152648e-18	7105	3.04565112474639	ENSG00000107438	character(0)
1991	47	enrichment	X10	ANXA1	10.1357481091643	2.26392683158285e-20	6.7643243608336e-18	6364	3.63603201989891	ENSG00000135046	character(0)
1992	48	enrichment	X10	FLNA	10.128776823371	2.38039041300129e-20	6.96412970203688e-18	13988	2.06377163255377	ENSG00000196924	character(0)
1993	49	enrichment	X10	FOXC2	10.0751477153512	3.49983501305689e-20	1.00302414466036e-17	10630	2.43516437315696	ENSG00000176692	character(0)
1994	50	enrichment	X10	ID3	10.0469632234926	4.28433554172991e-20	1.20329848025026e-17	216	2.60525831066827	ENSG00000117318	character(0)
1995	51	enrichment	X10	FAM216B	9.98787010791799	6.54226414220915e-20	1.80143167351065e-17	8957	2.43497052887867	ENSG00000179813	character(0)
1996	52	enrichment	X10	BTG2	9.96693138765903	7.59917785415616e-20	2.05221643472913e-17	1171	2.04951521083593	ENSG00000159388	character(0)
1997	53	enrichment	X10	ADGB	9.89955744430571	1.22932196438856e-19	3.25723931054878e-17	4931	2.06828982332429	ENSG00000118492	character(0)
1998	54	enrichment	X10	C7	9.8778029792982	1.43547099661452e-19	3.73302207508477e-17	3760	3.12908210475106	ENSG00000112936	character(0)
1999	55	enrichment	X10	IRF6	9.8590966601239	1.63998906583804e-19	4.18733935482975e-17	1217	2.44964745237553	ENSG00000117595	character(0)
[truncated: 378,903 more rows]
