# Supplementary material for: Spatiomolecular mapping reveals anatomical organization of heterogeneous cell types in the human nucleus accumbens
Source: bioRxiv. 2025 Sep 25:2025.09.10.675374. Originally published 2025 Sep 11. Preprint. [Version 2] doi: 10.1101/2025.09.10.675374 (PMC12439884; doi:10.1101/2025.09.10.675374)
Supplement: Supplement 7 [file media-7.csv]

	top	model_type	test	gene	stat	pval	fdr	gene_index	logFC	ensembl	results
1	1	enrichment	D1.islands	SLC35F1	12.6410283728073	5.39161841455264e-28	6.99939902577224e-24	4467	1.64235794853981	ENSG00000196376	c("D1.islands_top1"; "D1.islands-Endothelial.Ependymal_top1"; "D1.islands-Excitatory_top18"; "D1.islands-Inhibitory_top9"; "D1.islands-MSN.1_top5"; "D1.islands-MSN.2_top4"; "D1.islands-MSN.3_top3"; "D1.islands-WM_top2")
2	2	enrichment	D1.islands	PDE8B	12.2418081734981	1.03403747302006e-26	6.71193723737324e-23	3563	1.49292798960718	ENSG00000113231	c("D1.islands_top2"; "D1.islands-Endothelial.Ependymal_top17"; "D1.islands-Inhibitory_top1"; "D1.islands-MSN.1_top3"; "D1.islands-MSN.2_top3"; "D1.islands-MSN.3_top11"; "D1.islands-WM_top9")
3	3	enrichment	D1.islands	FOXP2	11.7985431497803	2.69016576396236e-25	1.16412439825864e-21	5081	2.68996695256471	ENSG00000128573	c("D1.islands_top3"; "D1.islands-Inhibitory_top6"; "D1.islands-MSN.1_top15"; "D1.islands-MSN.2_top8"; "D1.islands-MSN.3_top7")
4	4	enrichment	D1.islands	TSHZ1	11.6931267089434	5.81730595123839e-25	1.88800664647442e-21	10836	1.91659312926324	ENSG00000179981	c("D1.islands_top4"; "D1.islands-Excitatory_top9"; "D1.islands-Inhibitory_top4"; "D1.islands-MSN.2_top10"; "D1.islands-MSN.3_top9")
5	5	enrichment	D1.islands	SEMA5B	10.9299916222462	1.46933415418586e-22	3.81497919792816e-19	2617	2.54014376200049	ENSG00000082684	c("D1.islands_top5"; "D1.islands-Inhibitory_top14"; "D1.islands-MSN.1_top9"; "D1.islands-MSN.2_top9"; "D1.islands-MSN.3_top4")
6	6	enrichment	D1.islands	LUZP2	10.5057449108997	3.03922662702914e-21	6.57587334534871e-18	6925	1.59366104770683	ENSG00000187398	c("D1.islands_top6"; "D1.islands-MSN.1_top7"; "D1.islands-MSN.2_top5"; "D1.islands-MSN.3_top10")
7	7	enrichment	D1.islands	CXCL14	9.78867253610844	4.64090617426326e-19	7.53103049428571e-16	3726	2.09965000710513	ENSG00000145824	c("D1.islands_top7"; "D1.islands-MSN.3_top14")
8	8	enrichment	D1.islands	PBX1	9.61687316105288	1.51822879834852e-18	2.18996069557339e-15	957	0.780808803768489	ENSG00000185630	c("D1.islands_top8"; "D1.islands-Inhibitory_top11"; "D1.islands-MSN.2_top20")
9	9	enrichment	D1.islands	GABRQ	9.31844994399703	1.16616437594325e-17	1.42565005922904e-14	12902	3.52506226649575	ENSG00000268089	c("D1.islands_top9"; "D1.islands-MSN.1_top8"; "D1.islands-MSN.2_top12")
10	10	enrichment	D1.islands	TENM1	9.30043120124497	1.31780932912868e-17	1.42565005922904e-14	12837	1.4233616005094	ENSG00000009694	c("D1.islands_top10"; "D1.islands-MSN.1_top20"; "D1.islands-MSN.2_top18")
11	11	enrichment	D1.islands	TRHDE	9.09110977243107	5.41257588302589e-17	5.40508154718785e-14	7924	2.68494333326124	ENSG00000072657	c("D1.islands_top11"; "D1.islands-MSN.3_top19")
12	12	enrichment	D1.islands	SORCS2	8.86495328715412	2.45118612143461e-16	2.12141988189761e-13	2974	0.860511392574724	ENSG00000184985	c("D1.islands_top12"; "D1.islands-Inhibitory_top12")
13	13	enrichment	D1.islands	RPRM	8.82350963108386	3.22681258391693e-16	2.6181550602756e-13	1825	3.23601229304874	ENSG00000177519	c("D1.islands_top13"; "D1.islands-MSN.2_top16")
14	14	enrichment	D1.islands	VOPP1	8.73265514757902	5.88325003479733e-16	4.49272658539641e-13	4828	0.773141672345044	ENSG00000154978	c("D1.islands_top14"; "D1.islands-MSN.1_top11"; "D1.islands-MSN.2_top13")
15	15	enrichment	D1.islands	RXFP1	8.54774272659036	1.97955414269055e-15	1.42769843780049e-12	3309	3.27370697429508	ENSG00000171509	D1.islands_top15
16	16	enrichment	D1.islands	SEZ6L	8.33899819564113	7.67097793305732e-15	5.24129660668158e-12	12270	2.18341677845712	ENSG00000100095	c("D1.islands_top16"; "D1.islands-MSN.1_top4"; "D1.islands-MSN.2_top7"; "D1.islands-MSN.3_top8")
17	17	enrichment	D1.islands	NRP2	8.23139053856357	1.5320710723486e-14	9.94467333061479e-12	1995	1.75830941501218	ENSG00000118257	c("D1.islands_top17"; "D1.islands-MSN.3_top17")
18	18	enrichment	D1.islands	CAMK2D	8.20611223856289	1.80121889935557e-14	1.11349636911591e-11	3217	1.60702904963106	ENSG00000145349	c("D1.islands_top18"; "D1.islands-Endothelial.Ependymal_top16"; "D1.islands-MSN.1_top1"; "D1.islands-MSN.2_top1"; "D1.islands-MSN.3_top2"; "Excitatory-MSN.1_top18")
19	19	enrichment	D1.islands	GLCE	8.08890079493344	3.80214022835094e-14	2.24360838383872e-11	9136	0.949611100567065	ENSG00000138604	c("D1.islands_top19"; "D1.islands-Endothelial.Ependymal_top14"; "D1.islands-Excitatory_top19")
20	20	enrichment	D1.islands	DCLK1	8.02380227663136	5.74362135090333e-14	3.24189966858378e-11	8272	0.7728348701005	ENSG00000133083	c("D1.islands_top20"; "D1.islands-MSN.2_top14"; "D1.islands-WM_top4"; "Excitatory-WM_top19")
21	21	enrichment	D1.islands	SSBP3	7.80649697964043	2.24732726246159e-13	1.21561677171985e-10	484	0.721525678663011	ENSG00000157216	D1.islands-Inhibitory_top2
22	22	enrichment	D1.islands	PRKACB	7.67124304681453	5.19975831812247e-13	2.59627932637946e-10	561	0.629541995857885	ENSG00000142875	c("D1.islands-Endothelial.Ependymal_top3"; "D1.islands-Excitatory_top17"; "D1.islands-Inhibitory_top13")
23	23	enrichment	D1.islands	PLCB1	7.62617918100781	6.86415136277408e-13	3.30038566635308e-10	11769	1.13052079668445	ENSG00000182621	c("D1.islands-Endothelial.Ependymal_top12"; "D1.islands-Inhibitory_top16"; "D1.islands-MSN.3_top12"; "D1.islands-WM_top11")
24	24	enrichment	D1.islands	H1FX	7.60086275179588	8.01987432662227e-13	3.61263073943578e-10	2654	0.409958194148663	ENSG00000184897	character(0)
25	25	enrichment	D1.islands	RXRG	7.59984567752491	8.0701195072899e-13	3.61263073943578e-10	958	1.37094129550507	ENSG00000143171	character(0)
26	26	enrichment	D1.islands	STXBP6	7.5826118391574	8.97035292488779e-13	3.88177072236311e-10	8525	1.08957884552648	ENSG00000168952	D1.islands-MSN.3_top6
27	27	enrichment	D1.islands	RPS6KA2	7.557608705466	1.04554115514603e-12	4.24826693054773e-10	4609	0.592386777463942	ENSG00000071242	D1.islands-MSN.3_top20
28	28	enrichment	D1.islands	RASGRP1	7.55232530174784	1.07990146901922e-12	4.24826693054773e-10	8946	1.22929810021647	ENSG00000172575	c("D1.islands-Endothelial.Ependymal_top10"; "D1.islands-WM_top12")
29	29	enrichment	D1.islands	PRPS2	7.52346596700902	1.28822932965833e-12	4.91876269341897e-10	12520	1.21670864515736	ENSG00000101911	character(0)
30	30	enrichment	D1.islands	TRHDE-AS1	7.42842975625394	2.29666872343889e-12	8.51867239076676e-10	7925	2.59949339192897	ENSG00000236333	character(0)
31	31	enrichment	D1.islands	ATP2B4	7.35994754016583	3.47465012705958e-12	1.25299744304132e-09	1093	0.951202147286431	ENSG00000058668	c("D1.islands-MSN.1_top14"; "D1.islands-MSN.2_top19"; "MSN.3-MSN.1_top15")
32	32	enrichment	D1.islands	NECAB1	7.25883975285804	6.37714587610223e-12	2.23751642604214e-09	5528	0.685913766264536	ENSG00000123119	D1.islands-Endothelial.Ependymal_top5
33	33	enrichment	D1.islands	PCDH10	7.23768030573154	7.23680053383265e-12	2.47231959290041e-09	3251	0.692346880986291	ENSG00000138650	c("D1.islands-Endothelial.Ependymal_top8"; "D1.islands-Excitatory_top2")
34	34	enrichment	D1.islands	OLFM3	7.16068594043344	1.14443978986747e-11	3.64978662605917e-09	638	1.1632128793332	ENSG00000118733	character(0)
35	35	enrichment	D1.islands	DIRAS3	7.15947644307527	1.15268257332018e-11	3.64978662605917e-09	526	1.62430235335988	ENSG00000162595	c("D1.islands-Excitatory_top13"; "MSN.3-MSN.2_top11")
36	36	enrichment	D1.islands	AC061961.1	7.1518817496413	1.20579513016511e-11	3.72705532852464e-09	1827	2.60546453005035	ENSG00000287900	character(0)
37	37	enrichment	D1.islands	GRB2	7.09082873072199	1.73020147378407e-11	5.10488080287836e-09	10535	0.387744788299678	ENSG00000177885	D1.islands-Endothelial.Ependymal_top19
38	38	enrichment	D1.islands	BTG1	6.96020389743232	3.72317444127767e-11	1.0740944577037e-08	7962	0.836921468816242	ENSG00000133639	c("D1.islands-Excitatory_top10"; "D1.islands-Inhibitory_top19"; "MSN.3-MSN.1_top10"; "MSN.3-MSN.2_top8")
39	39	enrichment	D1.islands	FAM110C	6.94344847297404	4.10519167754418e-11	1.13390634803997e-08	1296	2.64980837556994	ENSG00000184731	character(0)
40	40	enrichment	D1.islands	CDK17	6.88494639021971	5.76707506674733e-11	1.46800330424537e-08	7981	0.787644080821451	ENSG00000059758	c("D1.islands-Endothelial.Ependymal_top2"; "D1.islands-Excitatory_top5"; "D1.islands-Inhibitory_top3"; "D1.islands-WM_top3")
41	41	enrichment	D1.islands	WFS1	6.82542651241276	8.13504485947323e-11	1.99262551633361e-08	2960	0.927233712050162	ENSG00000109501	c("D1.islands-Excitatory_top4"; "D1.islands-Inhibitory_top5")
42	42	enrichment	D1.islands	AHI1	6.68133539337445	1.8565973427657e-10	4.2284818778569e-08	4511	0.540903855308709	ENSG00000135541	character(0)
43	43	enrichment	D1.islands	DRD1	6.62011243155108	2.62742449701035e-10	5.88090083106696e-08	3896	1.22490253693711	ENSG00000184845	c("D1.islands-Endothelial.Ependymal_top6"; "D1.islands-Excitatory_top1"; "D1.islands-Inhibitory_top10"; "D1.islands-WM_top1")
44	44	enrichment	D1.islands	RNASEH2B	6.56680950588518	3.5491006197881e-10	7.80922444848969e-08	8338	0.643994447461615	ENSG00000136104	character(0)
45	45	enrichment	D1.islands	ZADH2	6.51730435795884	4.6859827523269e-10	9.97269312962424e-08	10835	0.945070528427144	ENSG00000180011	character(0)
46	46	enrichment	D1.islands	PSIP1	6.4436962537267	7.06576526319893e-10	1.45599626423569e-07	5761	0.301814933276524	ENSG00000164985	character(0)
47	47	enrichment	D1.islands	ANKRD6	6.42791200957095	7.71322609869568e-10	1.54050924943488e-07	4385	1.38944310594843	ENSG00000135299	character(0)
48	48	enrichment	D1.islands	TMEFF2	6.39765822083532	9.12115208116034e-10	1.79410297450945e-07	1947	0.740818872308241	ENSG00000144339	D1.islands-MSN.1_top16
49	49	enrichment	D1.islands	PLCXD3	6.35061041717273	1.18260600440981e-09	2.29143151481316e-07	3461	1.42949523622619	ENSG00000182836	c("D1.islands-MSN.1_top18"; "D1.islands-MSN.2_top17")
50	50	enrichment	D1.islands	USP22	6.21036324684811	2.54583078335394e-09	4.72142503278583e-07	10107	0.37295724195937	ENSG00000124422	D1.islands-WM_top19
51	51	enrichment	D1.islands	H2AFZ	6.18547175020788	2.91351897949213e-09	5.25323658218984e-07	3179	0.538915739269827	ENSG00000164032	character(0)
52	52	enrichment	D1.islands	AATF	6.15790900531637	3.38151891498503e-09	5.91384299948546e-07	10204	0.725741648196686	ENSG00000275700	character(0)
53	53	enrichment	D1.islands	CDO1	6.14661056770269	3.59397942126101e-09	6.13908432194874e-07	3658	0.654856519449898	ENSG00000129596	character(0)
54	54	enrichment	D1.islands	MARCKS	6.13112202152687	3.9066197627377e-09	6.58645944933257e-07	4453	0.432598947719158	ENSG00000277443	MSN.3-MSN.1_top19
55	55	enrichment	D1.islands	RAPGEF2	6.08613087023509	4.97374666474767e-09	8.07114740021929e-07	3314	0.4539935893399	ENSG00000109756	character(0)
56	56	enrichment	D1.islands	SRSF8	6.03310891030871	6.60121190408114e-09	1.05082597495977e-06	7346	0.386349973183704	ENSG00000263465	character(0)
57	57	enrichment	D1.islands	PDYN	6.03050605993708	6.69329886358032e-09	1.05082597495977e-06	11729	1.32489762184559	ENSG00000101327	character(0)
58	58	enrichment	D1.islands	GRIN2A	6.02446330708739	6.91196353831341e-09	1.0556601253457e-06	9450	0.80537822649989	ENSG00000183454	character(0)
59	59	enrichment	D1.islands	CASZ1	6.01559657912896	7.2455298955043e-09	1.09373801283066e-06	107	2.01930544090548	ENSG00000130940	character(0)
60	60	enrichment	D1.islands	MEIS2	5.97488427195982	8.99068987945402e-09	1.32633109108037e-06	8943	0.93625667917412	ENSG00000134138	c("D1.islands-Excitatory_top3"; "D1.islands-Inhibitory_top7"; "D1.islands-WM_top5")
61	61	enrichment	D1.islands	ZNF483	5.9597932332996	9.73698588567571e-09	1.40450611964269e-06	6010	0.479348129476513	ENSG00000173258	D1.islands-Endothelial.Ependymal_top18
62	62	enrichment	D1.islands	VSTM2A	5.94800716395427	1.0361686952678e-08	1.47819142878754e-06	4823	1.01319129015076	ENSG00000170419	c("D1.islands-Excitatory_top7"; "D1.islands-WM_top16")
63	63	enrichment	D1.islands	HSPA12A	5.9316205491464	1.12958162756705e-08	1.59393790098647e-06	6695	0.482694787971297	ENSG00000165868	character(0)
64	64	enrichment	D1.islands	XIAP	5.88026015096925	1.47896426704575e-08	2.04254405476467e-06	12835	0.408929683801707	ENSG00000101966	character(0)
65	65	enrichment	D1.islands	DIRAS2	5.85401857889561	1.69624712143833e-08	2.29382084692837e-06	5923	1.0909658401189	ENSG00000165023	c("D1.islands-MSN.2_top11"; "D1.islands-MSN.3_top5")
66	66	enrichment	D1.islands	SEC61G	5.82660951020062	1.95647690800282e-08	2.61845187831882e-06	4825	0.424515723432167	ENSG00000132432	character(0)
67	67	enrichment	D1.islands	DLX2	5.82020558462933	2.02268610338052e-08	2.6794398973557e-06	1882	2.06261454247822	ENSG00000115844	character(0)
68	68	enrichment	D1.islands	SRM	5.81609174318882	2.0663683917767e-08	2.68255944620452e-06	110	0.474301016387987	ENSG00000116649	D1.islands-Excitatory_top16
69	69	enrichment	D1.islands	AFAP1	5.75365584562351	2.85420675974663e-08	3.44796907635503e-06	2975	0.766265796556177	ENSG00000196526	character(0)
70	70	enrichment	D1.islands	PCDH11Y	5.7526907767072	2.86843830108106e-08	3.44796907635503e-06	12959	1.90790024051873	ENSG00000099715	character(0)
71	71	enrichment	D1.islands	GALNT16	5.70936833604768	3.58389104583923e-08	4.19153815829594e-06	8688	0.963470085095306	ENSG00000100626	character(0)
72	72	enrichment	D1.islands	SLC8A2	5.69350028835206	3.88732305554182e-08	4.42677437781086e-06	11507	0.788691120175461	ENSG00000118160	character(0)
73	73	enrichment	D1.islands	BLVRA	5.67964273309134	4.17271512009657e-08	4.66984376630117e-06	4788	0.610614287164883	ENSG00000106605	character(0)
74	74	enrichment	D1.islands	PDIA5	5.67042168261709	4.37384616931994e-08	4.85310008291551e-06	2618	1.9787714277557	ENSG00000065485	character(0)
75	75	enrichment	D1.islands	ERBB4	5.66348910313617	4.53126134993966e-08	4.98515549533192e-06	2019	1.00630509306246	ENSG00000178568	character(0)
76	76	enrichment	D1.islands	PBX3	5.65883307783778	4.6400732786564e-08	5.01978594195978e-06	6083	1.06174089049237	ENSG00000167081	D1.islands-Excitatory_top8
77	77	enrichment	D1.islands	RUNX1T1	5.64767348023227	4.91135902056022e-08	5.26936056238948e-06	5532	0.798771822176168	ENSG00000079102	character(0)
78	78	enrichment	D1.islands	ST3GAL5	5.64289317252146	5.03224575893372e-08	5.32415701946727e-06	1635	0.444794519372835	ENSG00000115525	character(0)
79	79	enrichment	D1.islands	FGF14	5.64241657011517	5.04445627325893e-08	5.32415701946727e-06	8411	0.976466427020308	ENSG00000102466	character(0)
80	80	enrichment	D1.islands	SLIT1	5.62365074317711	5.54890370423468e-08	5.71713237209323e-06	6582	0.850208098957371	ENSG00000187122	character(0)
81	81	enrichment	D1.islands	UBE2I	5.61160143670364	5.8984009931806e-08	5.98226888230238e-06	9344	0.364127860597627	ENSG00000103275	character(0)
82	82	enrichment	D1.islands	NRXN3	5.56210734381888	7.57321341321388e-08	7.56272742541097e-06	8767	0.660866455406697	ENSG00000021645	c("D1.islands-Endothelial.Ependymal_top11"; "D1.islands-WM_top18")
83	83	enrichment	D1.islands	N4BP2L1	5.5451954810718	8.24546593415547e-08	8.10929081493987e-06	8265	0.495212701605387	ENSG00000139597	character(0)
84	84	enrichment	D1.islands	GUCY1A1	5.50112663792898	1.02822596837163e-07	9.8150217069121e-06	3300	1.09481101956151	ENSG00000164116	character(0)
85	85	enrichment	D1.islands	OTOF	5.48790892842642	1.09834579882472e-07	1.03992974582527e-05	1379	1.27490978809317	ENSG00000115155	character(0)
86	86	enrichment	D1.islands	CPNE4	5.47766202140324	1.15589045610708e-07	1.06505268489953e-05	2668	1.63059894843948	ENSG00000196353	character(0)
87	87	enrichment	D1.islands	P4HTM	5.45869487564101	1.27025340326017e-07	1.12612665405686e-05	2377	0.493031562418482	ENSG00000178467	D1.islands-Excitatory_top12
88	88	enrichment	D1.islands	PTH2R	5.45865487089228	1.27050588494119e-07	1.12612665405686e-05	2012	2.28493948839809	ENSG00000144407	character(0)
89	89	enrichment	D1.islands	MAP2K1	5.45853987173043	1.27123195054238e-07	1.12612665405686e-05	9121	0.779924575111495	ENSG00000169032	c("D1.islands-Endothelial.Ependymal_top9"; "D1.islands-WM_top8")
90	90	enrichment	D1.islands	PTPRO	5.45240019762621	1.31058804739863e-07	1.14959824536007e-05	7637	1.08249673994774	ENSG00000151490	character(0)
91	91	enrichment	D1.islands	FBXO21	5.42266652623932	1.51859960620766e-07	1.28852680312339e-05	8093	0.328159704237715	ENSG00000135108	character(0)
92	92	enrichment	D1.islands	MIAT	5.41642763648062	1.56615893622098e-07	1.32025164350784e-05	12277	0.75088111200275	ENSG00000225783	character(0)
93	93	enrichment	D1.islands	VSNL1	5.4116114923019	1.6038612663819e-07	1.34331141678515e-05	1345	1.01530959469554	ENSG00000163032	c("D1.islands-MSN.1_top19"; "MSN.3-MSN.1_top6"; "MSN.3-MSN.2_top10")
94	94	enrichment	D1.islands	SIN3B	5.38667920071819	1.81360994519604e-07	1.48077259802107e-05	11162	0.431546281456846	ENSG00000127511	character(0)
95	95	enrichment	D1.islands	SEMA6D	5.36972384839463	1.97125631111415e-07	1.56999076263092e-05	9024	0.611177216037919	ENSG00000137872	character(0)
96	96	enrichment	D1.islands	BRPF3	5.31262492105139	2.60644504313096e-07	1.96725985755385e-05	4204	0.55483143034803	ENSG00000096070	character(0)
97	97	enrichment	D1.islands	PITPNC1	5.3081490171906	2.66390264695503e-07	1.99900486490001e-05	10481	0.604020705189499	ENSG00000154217	character(0)
98	98	enrichment	D1.islands	ILDR2	5.25917652067898	3.37875472375976e-07	2.42336982452205e-05	966	1.41102991851416	ENSG00000143195	character(0)
99	99	enrichment	D1.islands	FRAS1	5.2413101188216	3.68340494343439e-07	2.5945146309919e-05	3119	1.16452615541089	ENSG00000138759	character(0)
100	100	enrichment	D1.islands	CHD3	5.23525946303226	3.79250372631893e-07	2.63991837840975e-05	10025	0.574246952587828	ENSG00000170004	character(0)
101	101	enrichment	D1.islands	MRAP2	5.22427517991389	3.99863645668496e-07	2.73212097266759e-05	4364	1.06050635875816	ENSG00000135324	character(0)
102	102	enrichment	D1.islands	TARBP1	5.21748662003861	4.13142994189161e-07	2.80807452909093e-05	1246	0.639906211320554	ENSG00000059588	character(0)
103	103	enrichment	D1.islands	CRIM1	5.21307892486566	4.21993346792001e-07	2.853290431278e-05	1434	0.643015420614771	ENSG00000150938	character(0)
104	104	enrichment	D1.islands	CPSF6	5.19763093557749	4.54489148088495e-07	3.04132892808497e-05	7907	0.371359892583368	ENSG00000111605	character(0)
105	105	enrichment	D1.islands	C1orf52	5.16940361187596	5.20253791636676e-07	3.41107814294309e-05	567	0.40759735019222	ENSG00000162642	character(0)
106	106	enrichment	D1.islands	SPIN1	5.16324007949274	5.357967238798e-07	3.47785653470378e-05	5916	0.380415423535131	ENSG00000106723	character(0)
107	107	enrichment	D1.islands	AC104083.1	5.1617633334897	5.39587123933255e-07	3.48503484721469e-05	3301	1.08681108138154	ENSG00000260244	character(0)
108	108	enrichment	D1.islands	SORCS1	5.13857903484604	6.02619358111349e-07	3.85379532364608e-05	6667	1.16507851957091	ENSG00000108018	character(0)
109	109	enrichment	D1.islands	ADAR	5.13722394330776	6.06516600762064e-07	3.85970515249663e-05	847	0.277107734964617	ENSG00000160710	character(0)
110	110	enrichment	D1.islands	HOPX	5.1351564575467	6.12509851683572e-07	3.87883068027128e-05	3080	0.875769061066564	ENSG00000171476	character(0)
111	111	enrichment	D1.islands	ZNF407	5.13160214280076	6.22947707929526e-07	3.92578016715588e-05	10834	0.83166145371879	ENSG00000215421	character(0)
112	112	enrichment	D1.islands	GFRA1	5.10544164492287	7.05262998357463e-07	4.38072930367301e-05	6693	0.890544072203827	ENSG00000151892	character(0)
113	113	enrichment	D1.islands	RASSF8-AS1	5.10111346470371	7.19862130821467e-07	4.43441490382944e-05	7663	0.993953465950664	ENSG00000246695	character(0)
114	114	enrichment	D1.islands	LSAMP	5.10085663066864	7.20737594136506e-07	4.43441490382944e-05	2588	0.428594803592692	ENSG00000185565	character(0)
115	115	enrichment	D1.islands	UBP1	5.09720710615725	7.33289777902753e-07	4.49036221544035e-05	2280	0.45351603695846	ENSG00000153560	character(0)
116	116	enrichment	D1.islands	KCNS2	5.07944485498505	7.97471006406233e-07	4.86045474420926e-05	5561	1.8375297630919	ENSG00000156486	character(0)
117	117	enrichment	D1.islands	ITGA6	5.05614989352091	8.89946902956459e-07	5.37362357868872e-05	1883	1.04427736366627	ENSG00000091409	character(0)
118	118	enrichment	D1.islands	H2AFJ	5.05414117801364	8.98390996792611e-07	5.3994962594267e-05	7632	0.565839476228801	ENSG00000246705	D1.islands-Inhibitory_top17
119	119	enrichment	D1.islands	ENSA	5.04908019840134	9.20011755815565e-07	5.47871220825581e-05	788	0.354557669244224	ENSG00000143420	character(0)
120	120	enrichment	D1.islands	KAZN	5.03837701282603	9.67410048429684e-07	5.70859874941552e-05	134	0.445284711387999	ENSG00000189337	character(0)
121	121	enrichment	D1.islands	NPPB	5.02032139166926	1.05278156582703e-06	6.15640103043537e-05	123	1.76269150296447	ENSG00000120937	character(0)
122	122	enrichment	D1.islands	PGRMC1	5.00201235153024	1.14678759382987e-06	6.61670957471082e-05	12816	0.310387122633798	ENSG00000101856	MSN.3-MSN.2_top5
123	123	enrichment	D1.islands	TMEM91	4.99681301656406	1.17493300295135e-06	6.71201185998798e-05	11410	0.72529681395235	ENSG00000142046	c("D1.islands-Excitatory_top6"; "MSN.3-Excitatory_top9")
124	124	enrichment	D1.islands	GABRA3	4.96200880577619	1.38132131520071e-06	7.63077162295132e-05	12901	1.20286078638309	ENSG00000011677	character(0)
125	125	enrichment	D1.islands	NPNT	4.9600982519934	1.39361349517905e-06	7.66605525187051e-05	3197	1.4771317717933	ENSG00000168743	character(0)
126	126	enrichment	D1.islands	OPRM1	4.95616767669297	1.41923606181267e-06	7.77406014955783e-05	4573	1.32141303990264	ENSG00000112038	character(0)
127	127	enrichment	D1.islands	XYLT1	4.94428149618276	1.49952473747542e-06	8.04414468673795e-05	9485	0.966354683242818	ENSG00000103489	character(0)
128	128	enrichment	D1.islands	GPR176	4.93107080350134	1.59391914452618e-06	8.48043374354055e-05	8948	0.778816559285419	ENSG00000166073	character(0)
129	129	enrichment	D1.islands	KCNT2	4.88578099295514	1.96318976004249e-06	0.000103602152296226	1053	1.5646850482804	ENSG00000162687	character(0)
130	130	enrichment	D1.islands	ACTR1B	4.85754821963991	2.2339012906078e-06	0.000114626508121227	1679	0.367253627375429	ENSG00000115073	character(0)
131	131	enrichment	D1.islands	EYA2	4.85226048899373	2.28846669081316e-06	0.000116964073150143	11955	1.42345813351404	ENSG00000064655	character(0)
132	132	enrichment	D1.islands	LRRC8B	4.84762095889206	2.33740242021865e-06	0.000118531868044057	583	0.516672612431091	ENSG00000197147	character(0)
133	133	enrichment	D1.islands	BACH2	4.84250894176455	2.3924928584752e-06	0.000120385047630717	4389	1.27679850392198	ENSG00000112182	character(0)
134	134	enrichment	D1.islands	VWC2L	4.83539973591778	2.47119667560517e-06	0.000122915997098491	2022	1.93800034074689	ENSG00000174453	character(0)
135	135	enrichment	D1.islands	SYBU	4.82319206195384	2.61221701607628e-06	0.000128942210276435	5599	0.590942802176329	ENSG00000147642	character(0)
136	136	enrichment	D1.islands	MRTFB	4.81436738537394	2.71896715786539e-06	0.000133289949476657	9467	0.780191497545205	ENSG00000186260	c("D1.islands-Inhibitory_top15"; "D1.islands-WM_top10"; "MSN.3-Inhibitory_top16")
137	137	enrichment	D1.islands	SGPP1	4.81421624666154	2.72083166009199e-06	0.000133289949476657	8658	0.43060084307669	ENSG00000126821	character(0)
138	138	enrichment	D1.islands	RIMS2	4.81083624457743	2.76285274730811e-06	0.000134839678065992	5587	0.519424382865737	ENSG00000176406	character(0)
139	139	enrichment	D1.islands	SOCS2	4.79449148985164	2.97506006075809e-06	0.000142690112577311	7967	1.37272474607828	ENSG00000120833	character(0)
140	140	enrichment	D1.islands	PJA2	4.79422372020216	2.97866434358738e-06	0.000142690112577311	3636	0.334702025964357	ENSG00000198961	D1.islands-Endothelial.Ependymal_top7
141	141	enrichment	D1.islands	PCP4L1	4.76649352499612	3.37565702323815e-06	0.0001592847314509	943	0.755897298956003	ENSG00000248485	D1.islands-Excitatory_top15
142	142	enrichment	D1.islands	TRANK1	4.7586910816096	3.49626895231475e-06	0.000163857630104513	2286	1.00640545605253	ENSG00000168016	character(0)
143	143	enrichment	D1.islands	ADGRB1	4.75486983888904	3.55684578855975e-06	0.000166097021680153	5661	0.585879034914679	ENSG00000181790	character(0)
144	144	enrichment	D1.islands	PIP4K2B	4.75031937302512	3.63030477897177e-06	0.000168316488002184	10219	0.2716430979693	ENSG00000276293	character(0)
145	145	enrichment	D1.islands	PDE1A	4.73592361063051	3.87246823664731e-06	0.000175777561706837	1917	1.5519683163782	ENSG00000115252	c("D1.islands-MSN.1_top12"; "D1.islands-MSN.2_top15"; "D1.islands-MSN.3_top13"; "Excitatory-MSN.1_top7"; "Excitatory-MSN.2_top14")
146	146	enrichment	D1.islands	FAM3C	4.71856329163848	4.18527190441403e-06	0.000188656943969107	5092	0.451151241396781	ENSG00000196937	character(0)
147	147	enrichment	D1.islands	SYN2	4.71451848733214	4.26157930515807e-06	0.000190663927274563	2212	0.663004178676512	ENSG00000157152	character(0)
148	148	enrichment	D1.islands	PSMA6	4.70906592378904	4.36657153511858e-06	0.000192042944275843	8553	0.313769220727448	ENSG00000100902	character(0)
149	149	enrichment	D1.islands	CACNB3	4.70844253493854	4.37873297686407e-06	0.000192042944275843	7735	0.623800249400945	ENSG00000167535	character(0)
150	150	enrichment	D1.islands	CAMK2A	4.70314228986503	4.48346142716225e-06	0.000194663198151907	3817	0.632290375695214	ENSG00000070808	character(0)
151	151	enrichment	D1.islands	PNMA8C	4.69239372600641	4.7033108946607e-06	0.000201977973665878	11488	0.788136870131699	ENSG00000277531	c("D1.islands-MSN.1_top13"; "MSN.3-MSN.1_top3"; "MSN.3-MSN.2_top3")
152	152	enrichment	D1.islands	FXYD7	4.69187556559558	4.71416777235873e-06	0.000201977973665878	11286	0.53893984100078	ENSG00000221946	character(0)
153	153	enrichment	D1.islands	TERF2IP	4.69070495126717	4.73878438324585e-06	0.000202364798892426	9810	0.357730882091589	ENSG00000166848	character(0)
154	154	enrichment	D1.islands	DLX1	4.68917275886094	4.77119189173181e-06	0.000202417036400204	1881	1.57182799704368	ENSG00000144355	character(0)
155	155	enrichment	D1.islands	ATXN7L3B	4.65865580792581	5.46298444215925e-06	0.000223777191775862	7926	0.257116161374569	ENSG00000253719	character(0)
156	156	enrichment	D1.islands	DRAXIN	4.65684580746062	5.5069183569838e-06	0.0002248138808502	119	1.61793628516002	ENSG00000162490	character(0)
157	157	enrichment	D1.islands	MEF2A	4.62243920515239	6.40977678437695e-06	0.000256826303132042	9291	0.366282844682731	ENSG00000068305	character(0)
158	158	enrichment	D1.islands	CERS5	4.61693861143715	6.56674097260172e-06	0.000261501323025508	7762	0.356432354317238	ENSG00000139624	character(0)
159	159	enrichment	D1.islands	STUM	4.58832640987165	7.44478661351214e-06	0.000289633356961323	1197	0.706804719762768	ENSG00000203685	character(0)
160	160	enrichment	D1.islands	ATP8A1	4.57426388173983	7.9167376774386e-06	0.00030227967214267	3042	0.508571832971602	ENSG00000124406	c("D1.islands-Endothelial.Ependymal_top13"; "MSN.3-Endothelial.Ependymal_top4")
161	161	enrichment	D1.islands	TBL1XR1	4.57202453968395	7.99450126744097e-06	0.000304150577196382	2800	0.251874027023495	ENSG00000177565	character(0)
162	162	enrichment	D1.islands	ACVR1C	4.57150652901497	8.01259416123576e-06	0.000304150577196382	1832	0.966760992352474	ENSG00000123612	character(0)
163	163	enrichment	D1.islands	IP6K1	4.56717532719462	8.16542278949781e-06	0.000309048159338952	2399	0.323338753173378	ENSG00000176095	character(0)
164	164	enrichment	D1.islands	ADGRB3	4.56199576733111	8.35187068740074e-06	0.000313780274010614	4318	0.56276603559872	ENSG00000135298	character(0)
165	165	enrichment	D1.islands	SCN3A	4.56126857283202	8.37837310436523e-06	0.000313780274010614	1852	0.624113056552874	ENSG00000153253	character(0)
166	166	enrichment	D1.islands	PYDC1	4.56014669557818	8.41941841080004e-06	0.000314009456097122	9612	1.632500631372	ENSG00000169900	MSN.3-MSN.1_top9
167	167	enrichment	D1.islands	AC093323.1	4.55954166157347	8.44163458464764e-06	0.000314009456097122	2965	0.411670578981295	ENSG00000170846	character(0)
168	168	enrichment	D1.islands	NCOR2	4.55236797335727	8.70938091701116e-06	0.000322123028674185	8176	0.422696500898075	ENSG00000196498	D1.islands-MSN.3_top15
169	169	enrichment	D1.islands	PLEKHA2	4.54647906958646	8.93526295342165e-06	0.000327306683746748	5392	0.575536850110908	ENSG00000169499	character(0)
170	170	enrichment	D1.islands	KCNIP4	4.52792390484496	9.68443596064263e-06	0.00034826412088937	3001	0.919929020769637	ENSG00000185774	character(0)
171	171	enrichment	D1.islands	SPATA13	4.51569155939617	1.02109735973616e-05	0.000363570343929998	8232	0.551908302375496	ENSG00000182957	character(0)
172	172	enrichment	D1.islands	ETS2	4.51543989378563	1.02220902429864e-05	0.000363570343929998	12133	0.889836226594126	ENSG00000157557	character(0)
173	173	enrichment	D1.islands	BEX4	4.51374607564066	1.02972133276085e-05	0.00036524159404102	12771	0.276105610285596	ENSG00000102409	D1.islands-Endothelial.Ependymal_top20
174	174	enrichment	D1.islands	AC124016.2	4.50989165308666	1.04701453388111e-05	0.000368356170158388	3126	0.55392707612948	ENSG00000273156	character(0)
175	175	enrichment	D1.islands	GNG4	4.50457461834755	1.0713286683817e-05	0.000371871357565005	1253	0.958343401351217	ENSG00000168243	character(0)
176	176	enrichment	D1.islands	VAT1L	4.49010470914524	1.14027726665253e-05	0.00039080338860563	9815	0.735720175588203	ENSG00000171724	character(0)
177	177	enrichment	D1.islands	PCDH11X	4.4899734270017	1.14092192483079e-05	0.00039080338860563	12742	1.09740237585846	ENSG00000102290	character(0)
178	178	enrichment	D1.islands	DGKZ	4.48871079516744	1.14713996067673e-05	0.000391899236039615	6990	0.442004884982362	ENSG00000149091	character(0)
179	179	enrichment	D1.islands	PFN2	4.48495452761207	1.16583145156736e-05	0.00039619957864522	2734	0.246331349548593	ENSG00000070087	character(0)
180	180	enrichment	D1.islands	DOCK10	4.4778916556067	1.20177229859996e-05	0.000405206645845386	2082	0.797246851229361	ENSG00000135905	D1.islands-MSN.3_top18
181	181	enrichment	D1.islands	CDH11	4.47730205924304	1.20482025339947e-05	0.000405206645845386	9698	0.540326932349029	ENSG00000140937	character(0)
182	182	enrichment	D1.islands	CREG2	4.47439308950266	1.21996739099043e-05	0.000409240740822681	1701	0.717636493077078	ENSG00000175874	c("MSN.3-MSN.1_top11"; "MSN.3-MSN.2_top13")
183	183	enrichment	D1.islands	SLC35F4	4.46517929219032	1.26916096648833e-05	0.00042110514960747	8629	1.56979748528745	ENSG00000151812	character(0)
184	184	enrichment	D1.islands	C11orf87	4.46473977315868	1.2715546036522e-05	0.00042110514960747	7380	0.907073550940342	ENSG00000185742	character(0)
185	185	enrichment	D1.islands	BEX3	4.46241158227254	1.28430651466804e-05	0.000423740685795846	12777	0.335425794346463	ENSG00000166681	character(0)
186	186	enrichment	D1.islands	PTOV1	4.46209664141355	1.28604090435652e-05	0.000423740685795846	11559	0.224820438303398	ENSG00000104960	character(0)
187	187	enrichment	D1.islands	ARHGAP18	4.46087655123589	1.29278124460688e-05	0.000423810255492084	4494	1.53116542080218	ENSG00000146376	character(0)
188	188	enrichment	D1.islands	DOC2B	4.45485128944122	1.32656813715536e-05	0.000432701194888215	9893	0.781437641156616	ENSG00000272636	character(0)
189	189	enrichment	D1.islands	DCLK3	4.45331696508554	1.33530645584074e-05	0.000433373710243112	2285	1.37051539500459	ENSG00000163673	character(0)
190	190	enrichment	D1.islands	AGAP3	4.45227524538962	1.34127075876153e-05	0.00043422386509332	5224	0.259646123969531	ENSG00000133612	character(0)
191	191	enrichment	D1.islands	CDH10	4.45015451789172	1.3534920086896e-05	0.000436576046527514	3422	0.98525064264898	ENSG00000040731	character(0)
192	192	enrichment	D1.islands	GABRG3	4.4445407612132	1.38636111764832e-05	0.000442204914725073	8909	0.879879894770697	ENSG00000182256	character(0)
193	193	enrichment	D1.islands	WDR1	4.44324043534555	1.39408326212451e-05	0.000443578159531873	2981	0.586966059346806	ENSG00000071127	c("D1.islands-MSN.1_top6"; "D1.islands-MSN.2_top6"; "D1.islands-MSN.3_top16")
194	194	enrichment	D1.islands	TMEM272	4.44214800203478	1.4006027185349e-05	0.000444562946015159	8343	1.04489305995528	ENSG00000281106	character(0)
195	195	enrichment	D1.islands	NR2C2	4.44026888875103	1.41188548863406e-05	0.000446463994852169	2231	0.376653987182289	ENSG00000177463	character(0)
196	196	enrichment	D1.islands	PDE7B	4.43613364346734	1.43702289438671e-05	0.000450614280553824	4512	0.982386934883406	ENSG00000171408	character(0)
197	197	enrichment	D1.islands	NTNG1	4.43460271345739	1.44643767204183e-05	0.000451385910058822	643	1.17588970445126	ENSG00000162631	character(0)
198	198	enrichment	D1.islands	LINC00599	4.4282527414386	1.48612416903109e-05	0.000460450213898845	5273	0.66100932634584	ENSG00000253230	character(0)
199	199	enrichment	D1.islands	AP1S2	4.42307065449317	1.51928405688281e-05	0.000468488019630703	12533	0.673399314162683	ENSG00000182287	character(0)
200	200	enrichment	D1.islands	GRK2	4.41972840220294	1.54104642269197e-05	0.000474072622260359	7203	0.338835465934772	ENSG00000173020	character(0)
201	201	enrichment	D1.islands	TMEM35A	4.41757757364911	1.55520896331465e-05	0.00047729841044328	12749	0.889809232643747	ENSG00000126950	character(0)
202	202	enrichment	D1.islands	NOL4	4.41297499941171	1.58593632571716e-05	0.000485580787275004	10741	0.85765129491858	ENSG00000101746	character(0)
203	203	enrichment	D1.islands	BEND7	4.41120617722022	1.5978994826599e-05	0.000487675771292534	6297	1.44127835327789	ENSG00000165626	character(0)
204	204	enrichment	D1.islands	PSD3	4.39343881522213	1.72296949314278e-05	0.000521389043356169	5298	0.511547570222679	ENSG00000156011	c("D1.islands-Endothelial.Ependymal_top15"; "D1.islands-Inhibitory_top8"; "MSN.1-Endothelial.Ependymal_top14"; "MSN.2-Endothelial.Ependymal_top15"; "MSN.3-Endothelial.Ependymal_top16"; "MSN.1-Inhibitory_top3"; "MSN.2-Inhibitory_top10"; "MSN.3-Inhibitory_top3")
205	205	enrichment	D1.islands	AC068587.4	4.3915230164887	1.7370030514078e-05	0.000524413339845956	5283	0.921167629459204	ENSG00000283674	character(0)
206	206	enrichment	D1.islands	FHOD3	4.38809858501236	1.76236119977562e-05	0.000529605858691831	10753	1.2984545064944	ENSG00000134775	character(0)
207	207	enrichment	D1.islands	LINC01551	4.38142296629932	1.81281910426104e-05	0.000543510799342191	8528	0.699424107796721	ENSG00000186960	character(0)
208	208	enrichment	D1.islands	ZSWIM6	4.37902745732921	1.83126118204598e-05	0.000546116080886985	3506	0.474583146387873	ENSG00000130449	character(0)
209	209	enrichment	D1.islands	EPS8	4.37654049011903	1.85059766244969e-05	0.000549758783842606	7638	0.708625717007708	ENSG00000151491	character(0)
210	210	enrichment	D1.islands	NPTX1	4.37255041463525	1.88203068010313e-05	0.000557820143586732	10599	0.900229199134827	ENSG00000171246	c("Excitatory-WM_top4"; "Excitatory-Endothelial.Ependymal_top3")
211	211	enrichment	D1.islands	SOX1	4.3676139113205	1.92162834014815e-05	0.000567199257132113	8433	1.13344324689008	ENSG00000182968	character(0)
212	212	enrichment	D1.islands	NAB1	4.36751706269323	1.92241313463357e-05	0.000567199257132113	1941	0.631838883582467	ENSG00000138386	character(0)
213	213	enrichment	D1.islands	ITGA9	4.36087304378342	1.97699153696333e-05	0.000578047390379685	2291	1.413020432325	ENSG00000144668	character(0)
214	214	enrichment	D1.islands	CUX2	4.35975222597596	1.98634390853423e-05	0.000579476777990819	8061	1.77439448964895	ENSG00000111249	character(0)
215	215	enrichment	D1.islands	FAM50B	4.34981796063946	2.07111249489216e-05	0.000600737994573023	3988	0.468113649022196	ENSG00000145945	character(0)
216	216	enrichment	D1.islands	SSX2IP	4.34108269583719	2.14850544807568e-05	0.000617077383338904	565	0.594580124055905	ENSG00000117155	character(0)
217	217	enrichment	D1.islands	EPCAM	4.33904496415008	2.16695403881485e-05	0.000621002148606939	1486	0.861698914900485	ENSG00000119888	character(0)
218	218	enrichment	D1.islands	PRMT7	4.33058752778276	2.24515866645882e-05	0.000639180916841413	9752	0.648839020141928	ENSG00000132600	character(0)
219	219	enrichment	D1.islands	TIAM1	4.32956522102195	2.25479296259234e-05	0.000639400629305111	12093	0.676328412761756	ENSG00000156299	character(0)
220	220	enrichment	D1.islands	BCL9	4.32533970909115	2.29503635739884e-05	0.000645996329594615	758	1.1663753079603	ENSG00000116128	character(0)
221	221	enrichment	D1.islands	TOX2	4.32334904711879	2.31423282874661e-05	0.000647486434973891	11916	1.5743189460889	ENSG00000124191	character(0)
222	222	enrichment	D1.islands	SUMO2	4.3182747087763	2.36386426719032e-05	0.000659950234766985	10529	0.170906844853429	ENSG00000188612	character(0)
223	223	enrichment	D1.islands	SAFB2	4.31694649283421	2.37702278444081e-05	0.000662199780850013	10969	0.308545880371124	ENSG00000130254	character(0)
224	224	enrichment	D1.islands	NRSN1	4.30943875226718	2.45273052296216e-05	0.000678919992518011	4049	0.735317371738571	ENSG00000152954	character(0)
225	225	enrichment	D1.islands	LRPAP1	4.29775323608898	2.5751795323813e-05	0.000705200614246662	2949	0.502687679542314	ENSG00000163956	c("MSN.1_top17"; "D1.islands-Excitatory_top20"; "MSN.1-MSN.2_top4"; "MSN.1-MSN.3_top5"; "MSN.1-WM_top13"; "MSN.1-Excitatory_top13")
226	226	enrichment	D1.islands	ALK	4.29509003655702	2.60389433043787e-05	0.000710162945330765	1417	1.48960541277295	ENSG00000171094	character(0)
227	227	enrichment	D1.islands	BMI1	4.27753987626588	2.80093047505843e-05	0.000755960071251737	6329	0.374925945151494	ENSG00000168283	character(0)
228	228	enrichment	D1.islands	IL17RE	4.27232689462257	2.86215404823291e-05	0.000770881407762648	2196	1.58031449386317	ENSG00000163701	character(0)
229	229	enrichment	D1.islands	DMD	4.26710959767035	2.92470938097643e-05	0.000786098906497639	12568	0.500219443877681	ENSG00000198947	character(0)
230	230	enrichment	D1.islands	PMEPA1	4.26391452346806	2.9636619496854e-05	0.00079328369960445	11998	0.548648946236433	ENSG00000124225	character(0)
231	231	enrichment	D1.islands	PAK1	4.26239247309154	2.98239203161094e-05	0.000796294042639945	7293	0.68685197072151	ENSG00000149269	character(0)
232	232	enrichment	D1.islands	BCL11B	4.2584690185318	3.03119706318603e-05	0.000804723931989386	8830	0.76633883661377	ENSG00000127152	character(0)
233	233	enrichment	D1.islands	ARF5	4.24586830956294	3.19316183893256e-05	0.000838270316655426	5105	0.471065045722458	ENSG00000004059	character(0)
234	234	enrichment	D1.islands	SOX1-OT	4.24280583119283	3.23375834498025e-05	0.000842984956516738	8432	1.41269865329494	ENSG00000224243	character(0)
235	235	enrichment	D1.islands	DYNC2LI1	4.23238556535144	3.37561984040257e-05	0.000871551667617311	1468	0.423557446324938	ENSG00000138036	character(0)
236	236	enrichment	D1.islands	CALM1	4.23174940944636	3.38447048890621e-05	0.000871551667617311	8786	0.267565391912497	ENSG00000198668	character(0)
237	237	enrichment	D1.islands	KCNIP1	4.23132859606231	3.39033732973919e-05	0.000871551667617311	3878	0.791017444831174	ENSG00000182132	character(0)
238	238	enrichment	D1.islands	PLPPR2	4.21982516945908	3.55453269778403e-05	0.000903032162086737	11076	0.430029889743585	ENSG00000105520	character(0)
239	239	enrichment	D1.islands	RPP25	4.20956282478295	3.70740556534143e-05	0.000932743004830669	9176	0.928665591236249	ENSG00000178718	character(0)
240	240	enrichment	D1.islands	PAK5	4.20712518864898	3.7446306392761e-05	0.000940286169421321	11772	1.00832202128235	ENSG00000101349	character(0)
241	241	enrichment	D1.islands	AARD	4.18624317849889	4.07848961895728e-05	0.00101272055018145	5607	1.41789434756333	ENSG00000205002	character(0)
242	242	enrichment	D1.islands	H2AFY	4.18569038756261	4.08770272912556e-05	0.00101272055018145	3724	0.265947831315828	ENSG00000113648	character(0)
243	243	enrichment	D1.islands	DTX3	4.16373567004196	4.47011638912113e-05	0.00108469254137515	7865	0.280188047330401	ENSG00000178498	character(0)
244	244	enrichment	D1.islands	CDK5R1	4.14046698765898	4.91260842077468e-05	0.00115955422760903	10178	0.496551512923758	ENSG00000176749	character(0)
245	245	enrichment	D1.islands	VIP	4.13749348101682	4.97207887471707e-05	0.00117146148732445	4570	1.90101837704075	ENSG00000146469	character(0)
246	246	enrichment	D1.islands	SLC35D3	4.13541764673233	5.01400231519545e-05	0.00117706651095601	4518	1.14822379061411	ENSG00000182747	character(0)
247	247	enrichment	D1.islands	IFNGR2	4.13237497778369	5.07606191510058e-05	0.0011873411852583	12110	0.420260454790156	ENSG00000159128	character(0)
248	248	enrichment	D1.islands	LYRM9	4.13159658443168	5.09205570367786e-05	0.00118894005656737	10118	0.341572206680906	ENSG00000232859	character(0)
249	249	enrichment	D1.islands	DLX6-AS1	4.11542902107494	5.43532898632963e-05	0.00125777969519663	4961	0.941668461484252	ENSG00000231764	character(0)
250	250	enrichment	D1.islands	MAML3	4.11361231055309	5.47525299040981e-05	0.00126476395589858	3259	1.13695925004165	ENSG00000196782	character(0)
251	251	enrichment	D1.islands	GNG2	4.10980384959957	5.55985728362876e-05	0.00127584317763812	8601	1.12933340875712	ENSG00000186469	c("D1.islands-MSN.1_top17"; "Excitatory-MSN.1_top4"; "Excitatory-MSN.2_top11")
252	252	enrichment	D1.islands	PER3	4.10576149478471	5.65102082607326e-05	0.00129157662612822	82	0.393322474046524	ENSG00000049246	character(0)
253	253	enrichment	D1.islands	KCND2	4.10073431534049	5.766383648316e-05	0.0013111572387879	5089	0.830386036115836	ENSG00000184408	character(0)
254	254	enrichment	D1.islands	SUGP2	4.09732735287737	5.84583884919977e-05	0.00131526308388755	11211	0.306787289486037	ENSG00000064607	character(0)
255	255	enrichment	D1.islands	TMEM200B	4.08681702189312	6.09758408234551e-05	0.00136480752684499	268	1.31600057366749	ENSG00000253304	character(0)
256	256	enrichment	D1.islands	LIN7C	4.08609455468918	6.11526307624922e-05	0.00136640869631441	6931	0.302605236509436	ENSG00000148943	character(0)
257	257	enrichment	D1.islands	HNRNPR	4.0828201156488	6.19600390672862e-05	0.00137776413451585	195	0.221849864257027	ENSG00000125944	character(0)
258	258	enrichment	D1.islands	GLCCI1	4.07650792131623	6.35452524338937e-05	0.00140115119593578	4687	0.888900731407234	ENSG00000106415	character(0)
259	259	enrichment	D1.islands	PTMS	4.07640684237707	6.35709485754256e-05	0.00140115119593578	7578	0.435649995903406	ENSG00000159335	D1.islands-WM_top17
260	260	enrichment	D1.islands	RIMBP2	4.06691709833254	6.60280208102364e-05	0.00144305684538466	8187	0.832803987415534	ENSG00000060709	character(0)
261	261	enrichment	D1.islands	PNMA8A	4.06110721569068	6.75766824656938e-05	0.00146702423372849	11489	0.529932649861435	ENSG00000182013	c("D1.islands-WM_top7"; "Excitatory-WM_top18"; "Inhibitory-WM_top18")
262	262	enrichment	D1.islands	CAMK2N1	4.05603085770139	6.89580860837812e-05	0.00149202312256608	169	0.423716223849116	ENSG00000162545	Excitatory-Endothelial.Ependymal_top5
263	263	enrichment	D1.islands	PLXNA2	4.03655136197816	7.45126896829464e-05	0.00158838052128737	1128	0.561301213738364	ENSG00000076356	character(0)
264	264	enrichment	D1.islands	TMEM47	4.03372371144952	7.5353567688853e-05	0.00160278745061475	12569	0.71967744443932	ENSG00000147027	character(0)
265	265	enrichment	D1.islands	UBE3A	4.01794738073969	8.02133788419957e-05	0.0016795646518174	8905	0.311066799043631	ENSG00000114062	character(0)
266	266	enrichment	D1.islands	TMX4	4.01106463956538	8.24257397970437e-05	0.00171879580374141	11768	0.318632456106627	ENSG00000125827	character(0)
267	267	enrichment	D1.islands	TIA1	4.00997429161032	8.27815005091622e-05	0.00172222666604158	1561	0.328937958645523	ENSG00000116001	character(0)
268	268	enrichment	D1.islands	PLPPR5	3.99699010678683	8.71318581405459e-05	0.00178696016173865	621	0.738093635009832	ENSG00000117598	character(0)
269	269	enrichment	D1.islands	SMPD3	3.98287703632727	9.21067809064723e-05	0.00186832848394972	9753	0.792498652806498	ENSG00000103056	character(0)
270	270	enrichment	D1.islands	KCNH1	3.9813671556246	9.26547329524311e-05	0.00187651129982599	1136	0.914086950797459	ENSG00000143473	character(0)
271	271	enrichment	D1.islands	HEBP1	3.97922817286138	9.34363007164199e-05	0.00188939261043701	7627	0.432334725003263	ENSG00000013583	D1.islands-Inhibitory_top20
272	272	enrichment	D1.islands	EVL	3.97881419433216	9.35882874356774e-05	0.00188952277992218	8837	0.288158919417993	ENSG00000196405	character(0)
273	273	enrichment	D1.islands	IKBKE	3.97103619038607	9.64879474478047e-05	0.00193303477433241	1118	1.03407814395592	ENSG00000263528	character(0)
274	274	enrichment	D1.islands	SLC26A11	3.96501642055637	9.87905447943314e-05	0.00197307515772309	10596	0.507132938276662	ENSG00000181045	character(0)
275	275	enrichment	D1.islands	LRRC7	3.96059191117855	0.00010051614209986	0.00200138122199444	528	0.552035359937256	ENSG00000033122	character(0)
276	276	enrichment	D1.islands	LINC01003	3.95998475399075	0.00010075516178082	0.00200306816269311	5235	0.571330871293309	ENSG00000261455	character(0)
277	277	enrichment	D1.islands	MRPL32	3.95884852822221	0.000101203911828391	0.00200891312439782	4784	0.327510360020079	ENSG00000106591	character(0)
278	278	enrichment	D1.islands	DISP3	3.95496153537015	0.000102753476620596	0.00203655821906654	114	0.816495008136488	ENSG00000204624	character(0)
279	279	enrichment	D1.islands	FNIP2	3.95027929318464	0.00010465000878033	0.00205887696460374	3313	0.5032398736161	ENSG00000052795	character(0)
280	280	enrichment	D1.islands	FOXP4	3.94842961733667	0.000105408340921002	0.00206396844922541	4230	0.745889664046992	ENSG00000137166	character(0)
281	281	enrichment	D1.islands	NETO1	3.94427416738394	0.000107131079059228	0.00208512094204932	10825	0.777399329595442	ENSG00000166342	character(0)
282	282	enrichment	D1.islands	BEX1	3.94303393231463	0.000107650407793895	0.00208896501342354	12770	0.410988938714863	ENSG00000133169	character(0)
283	283	enrichment	D1.islands	JTB	3.9359880100741	0.000110646454337626	0.00213246403232687	836	0.208745449128191	ENSG00000143543	character(0)
284	284	enrichment	D1.islands	RAD21	3.9326311360049	0.000112101547787466	0.00215281404345692	5606	0.22636565866127	ENSG00000164754	character(0)
285	285	enrichment	D1.islands	JAZF1	3.93073078762615	0.0001129333220787	0.00216558402839835	4734	0.596063734904658	ENSG00000153814	character(0)
286	286	enrichment	D1.islands	PAK6	3.92801917585463	0.000114130335722113	0.00217983143566686	8952	0.750409019573223	ENSG00000137843	character(0)
287	287	enrichment	D1.islands	BRINP1	3.92383670703139	0.000116000292945611	0.0022016312909648	6043	0.517613655914076	ENSG00000078725	character(0)
288	288	enrichment	D1.islands	RAB40B	3.919149385619	0.000118130524906942	0.00223552547280164	10653	0.411231681809849	ENSG00000141542	c("D1.islands-Inhibitory_top18"; "MSN.3-Endothelial.Ependymal_top15"; "MSN.3-Inhibitory_top6")
289	289	enrichment	D1.islands	CRIM1-DT	3.91365056827692	0.000120676891427935	0.00227707471586839	1433	0.727186663314733	ENSG00000260025	character(0)
290	290	enrichment	D1.islands	NCAN	3.91065828250062	0.000122084346338518	0.00229031645110786	11219	0.420952527537239	ENSG00000130287	character(0)
291	291	enrichment	D1.islands	SYNE1	3.90866257011771	0.000123031697159001	0.00230475828646197	4569	0.436548193607674	ENSG00000131018	character(0)
292	292	enrichment	D1.islands	RBM4	3.90350252184749	0.000125513580696126	0.00233970280117832	7194	0.233395889905331	ENSG00000173933	character(0)
293	293	enrichment	D1.islands	RBM39	3.90303220079423	0.000125742143338998	0.00233970280117832	11873	0.222333278301915	ENSG00000131051	character(0)
294	294	enrichment	D1.islands	RGMB	3.90291692389019	0.000125798224866929	0.00233970280117832	3623	0.761928836000683	ENSG00000174136	character(0)
295	295	enrichment	D1.islands	RERG	3.89694991463078	0.000128733768002185	0.00237727137440167	7636	0.916342939190964	ENSG00000134533	character(0)
296	296	enrichment	D1.islands	FAM122B	3.88977483265784	0.000132349714263482	0.00242842663815167	12860	0.39447061291014	ENSG00000156504	character(0)
297	297	enrichment	D1.islands	PPFIA2	3.88222332567263	0.000136259315812298	0.00248793029237026	7944	0.594269997050019	ENSG00000139220	character(0)
298	298	enrichment	D1.islands	CACNA1C	3.87953457527171	0.000137677602766735	0.00250445399328424	7540	0.769255958542409	ENSG00000151067	character(0)
299	299	enrichment	D1.islands	EPHB1	3.87522374290954	0.000139980774841789	0.00253449151882302	2683	0.833152980236161	ENSG00000154928	character(0)
300	300	enrichment	D1.islands	TNFAIP8L3	3.87133780807189	0.000142088201982325	0.00256549240352509	9043	1.14347478821063	ENSG00000183578	character(0)
301	301	enrichment	D1.islands	KLF9	3.86801072654469	0.000143916420039874	0.00258055658143321	5874	0.535800333942185	ENSG00000119138	character(0)
302	302	enrichment	D1.islands	RBBP6	3.86606192109094	0.000144997614500075	0.00259278103504129	9524	0.313367583877915	ENSG00000122257	character(0)
303	303	enrichment	D1.islands	MAP3K1	3.86453894292757	0.000145847916022972	0.00260201155514172	3494	0.960315391068314	ENSG00000095015	character(0)
304	304	enrichment	D1.islands	PRKAG2-AS1	3.86343359854428	0.000146468004263856	0.0026082957906082	5232	0.840256562053934	ENSG00000239911	character(0)
305	305	enrichment	D1.islands	ZNF770	3.86104152816303	0.000147818500837347	0.00262873942174033	8939	0.340915111084754	ENSG00000198146	character(0)
306	306	enrichment	D1.islands	DDX5	3.85912961156882	0.000148906394040134	0.00264085082982106	10469	0.204296398903414	ENSG00000108654	character(0)
307	307	enrichment	D1.islands	GPHN	3.8573542772909	0.000149923362139639	0.00265525932782647	8672	0.638395457618951	ENSG00000171723	character(0)
308	308	enrichment	D1.islands	HACD2	3.85500297615206	0.000151280397867006	0.00266837245259439	2621	0.429862994188534	ENSG00000206527	MSN.1-Inhibitory_top11
309	309	enrichment	D1.islands	PRICKLE2	3.85247716205799	0.000152751117721729	0.002682923092321	2497	0.589737659531482	ENSG00000163637	character(0)
310	310	enrichment	D1.islands	WNK2	3.85219132261779	0.00015291840587847	0.002682923092321	5939	0.380685608167238	ENSG00000165238	character(0)
311	311	enrichment	D1.islands	STOX2	3.84089742974786	0.000159668870697495	0.00277486115046168	3354	0.341391443936554	ENSG00000173320	character(0)
312	312	enrichment	D1.islands	DUSP8	3.83942235972112	0.000160571097764569	0.00278681014863587	6814	0.387116905900594	ENSG00000184545	character(0)
313	313	enrichment	D1.islands	AC104024.2	3.83101812181749	0.000165804395813117	0.00285852943751113	10072	1.36665701191991	ENSG00000260328	character(0)
314	314	enrichment	D1.islands	PCSK1N	3.82506910382809	0.00016960603917818	0.0029124677256761	12621	0.381072213182149	ENSG00000102109	c("MSN.3_top7"; "MSN.3-MSN.2_top16")
315	315	enrichment	D1.islands	STK17A	3.81588339170351	0.000175638566644994	0.002979616750188	4786	0.985532638237106	ENSG00000164543	character(0)
316	316	enrichment	D1.islands	PRR7	3.81060212808543	0.000179198316475779	0.00302123707076436	3923	0.435112515947897	ENSG00000131188	character(0)
317	317	enrichment	D1.islands	COLCA1	3.80913092643864	0.000180202052661644	0.0030342192576569	7385	1.25237215360665	ENSG00000196167	character(0)
318	318	enrichment	D1.islands	LONRF2	3.79024924151	0.000193565826324876	0.00322285503468374	1694	0.462497619656436	ENSG00000170500	character(0)
319	319	enrichment	D1.islands	PEX14	3.78733772940692	0.000195708107182142	0.00324895479212093	106	0.61019626680133	ENSG00000142655	character(0)
320	320	enrichment	D1.islands	JAKMIP1	3.77407977871969	0.000205749988302578	0.00338190861397955	2959	0.502496657078228	ENSG00000152969	character(0)
321	321	enrichment	D1.islands	NECAP1	3.77334317897519	0.000206321955189632	0.00338190861397955	7601	0.4298507874095	ENSG00000089818	character(0)
322	322	enrichment	D1.islands	FOXG1	3.77158349033659	0.000207694438758281	0.00339122396549442	8527	0.646147793187342	ENSG00000176165	character(0)
323	323	enrichment	D1.islands	PDE2A	3.76247480546349	0.000214937909707733	0.00349664654614761	7251	0.558682101985639	ENSG00000186642	Excitatory-WM_top13
324	324	enrichment	D1.islands	ZMYND11	3.75985884381739	0.00021706193064036	0.00351797501070306	6253	0.247103890120127	ENSG00000015171	character(0)
325	325	enrichment	D1.islands	NEURL1B	3.7553428423172	0.000220775443557541	0.00356038112827826	3885	1.41944954686143	ENSG00000214357	character(0)
326	326	enrichment	D1.islands	POGZ	3.75042925172203	0.000224884065392751	0.00361342682236836	812	0.300502234717087	ENSG00000143442	character(0)
327	327	enrichment	D1.islands	PLPPR4	3.75000982100466	0.000225238109936071	0.00361342682236836	622	0.779009712375824	ENSG00000117600	character(0)
328	328	enrichment	D1.islands	COL4A1	3.74978495633373	0.000225428136669151	0.00361342682236836	8425	1.20657280941035	ENSG00000187498	character(0)
329	329	enrichment	D1.islands	NCOA1	3.74378999372356	0.000230550521509282	0.00365000837833354	1363	0.330234095178157	ENSG00000084676	character(0)
330	330	enrichment	D1.islands	MARCH4	3.73996358703082	0.000233877273023063	0.00369366758927665	2029	0.743777102849675	ENSG00000144583	character(0)
331	331	enrichment	D1.islands	EFNB2	3.73862902788646	0.000235048192977392	0.00370315005003945	8418	0.506473197690548	ENSG00000125266	character(0)
332	332	enrichment	D1.islands	XPNPEP1	3.73647855758429	0.000236946638140072	0.00370719591180159	6668	0.332668105779491	ENSG00000108039	character(0)
333	333	enrichment	D1.islands	STX1B	3.73562200101799	0.000237706836152123	0.00371348994816711	9602	0.396681676225432	ENSG00000099365	character(0)
334	334	enrichment	D1.islands	SNHG14	3.73133543294919	0.000241545922295587	0.00375538821945067	8904	0.317051157211021	ENSG00000224078	character(0)
335	335	enrichment	D1.islands	GRIA1	3.72886594757138	0.000243784122316854	0.00378003930462156	3836	0.51615678607021	ENSG00000155511	character(0)
336	336	enrichment	D1.islands	DGKD	3.72798493293724	0.000244587352941158	0.00378003930462156	2120	0.389392366628389	ENSG00000077044	character(0)
337	337	enrichment	D1.islands	SUSD1	3.71473647946328	0.00025697155489291	0.00394321019509895	6016	0.866831012363613	ENSG00000106868	character(0)
338	338	enrichment	D1.islands	KLF10	3.71442310411514	0.000257271532525713	0.00394321019509895	5577	1.19867334263755	ENSG00000155090	character(0)
339	339	enrichment	D1.islands	PSMA7	3.71377858031281	0.000257889540441323	0.00394802124293545	12016	0.236113028475077	ENSG00000101182	character(0)
340	340	enrichment	D1.islands	OGT	3.70895589307333	0.000262558491554756	0.00401159729162087	12700	0.276385387173315	ENSG00000147162	MSN.1-MSN.2_top12
341	341	enrichment	D1.islands	RGS16	3.7088515039823	0.000262660429662436	0.00401159729162087	1025	1.11268760507309	ENSG00000143333	character(0)
342	342	enrichment	D1.islands	SENP7	3.70285104101744	0.000268583195064081	0.0040780667114876	2549	0.419329709770304	ENSG00000138468	character(0)
343	343	enrichment	D1.islands	STAMBPL1	3.70085739237488	0.000270578764173841	0.00409877889907212	6540	0.791173985787068	ENSG00000138134	character(0)
344	344	enrichment	D1.islands	HNRNPA3	3.70028932675298	0.000271149933164954	0.00410100423154096	1900	0.155259550550897	ENSG00000170144	character(0)
345	345	enrichment	D1.islands	RYBP	3.69938288229887	0.000272063686164368	0.00410689624858817	2513	0.357984998635825	ENSG00000163602	character(0)
346	346	enrichment	D1.islands	ARHGEF3	3.69342235637338	0.000278145025883565	0.00416809395427011	2473	0.59230283684141	ENSG00000163947	character(0)
347	347	enrichment	D1.islands	MAN1C1	3.6910031135037	0.000280649704825071	0.00419745906456114	220	0.727524372151729	ENSG00000117643	character(0)
348	348	enrichment	D1.islands	SNHG19	3.68622052984148	0.000285663920494928	0.00425588531689164	9378	0.407747375784885	ENSG00000260260	character(0)
349	349	enrichment	D1.islands	SAPCD1-AS1	3.68502536975823	0.000286930096551661	0.00426681158468919	4127	1.36341968630971	ENSG00000235663	character(0)
350	350	enrichment	D1.islands	AL365361.1	3.68002754333427	0.000292282461982022	0.00433119116132072	682	0.707529686688114	ENSG00000259834	character(0)
351	351	enrichment	D1.islands	HNRNPD	3.67973935336022	0.000292593949197217	0.00433119116132072	3127	0.185087822689426	ENSG00000138668	character(0)
352	352	enrichment	D1.islands	GPR153	3.67777947158938	0.000294720585243722	0.00435274475271217	70	1.09308309739014	ENSG00000158292	character(0)
353	353	enrichment	D1.islands	KLHL2	3.67684106300323	0.000295743989437236	0.00435794378078796	3321	0.443170947932036	ENSG00000109466	character(0)
354	354	enrichment	D1.islands	C1orf115	3.67293151236082	0.000300043813876701	0.00440132066864105	1169	0.705624311089392	ENSG00000162817	character(0)
355	355	enrichment	D1.islands	PLEKHA3	3.6670653350565	0.000306606297419799	0.00446990766232324	1910	0.307386388595995	ENSG00000116095	character(0)
356	356	enrichment	D1.islands	ZNF281	3.66690692380034	0.00030678537414343	0.00446990766232324	1061	0.453614801700406	ENSG00000162702	character(0)
357	357	enrichment	D1.islands	FAM217B	3.66590179789588	0.00030792392272601	0.00447644833687465	12011	0.289228352442216	ENSG00000196227	character(0)
358	358	enrichment	D1.islands	ILF3-DT	3.66351342940364	0.000310645325421341	0.00450475273372599	11061	0.318173116814439	ENSG00000267100	character(0)
359	359	enrichment	D1.islands	SUN1	3.66073511430419	0.000313839569916266	0.00453199699293989	4629	0.322241085493867	ENSG00000164828	character(0)
360	360	enrichment	D1.islands	SLC22A17	3.6590768954199	0.000315760758192174	0.00454961838274229	8491	0.359337620949333	ENSG00000092096	c("D1.islands-WM_top6"; "MSN.3-WM_top18")
361	361	enrichment	D1.islands	DLX5	3.65308593812746	0.000322794550743132	0.0046355297098975	4963	1.04794266577442	ENSG00000105880	character(0)
362	362	enrichment	D1.islands	SLC32A1	3.64243255639571	0.000335668398666411	0.00478862324339269	11901	0.650932096515419	ENSG00000101438	D1.islands-Excitatory_top11
363	363	enrichment	D1.islands	SHISA7	3.63471900706143	0.000345289875409439	0.00487614232628559	11640	0.635063100794147	ENSG00000187902	character(0)
364	364	enrichment	D1.islands	FOXJ2	3.63450065033302	0.000345565985665634	0.00487614232628559	7599	0.535436609389801	ENSG00000065970	character(0)
365	365	enrichment	D1.islands	RPL26L1	3.63420914465494	0.00034593491623086	0.00487614232628559	3888	0.351759685776019	ENSG00000037241	character(0)
366	366	enrichment	D1.islands	PPP3CB	3.63245978959213	0.00034815670926667	0.00489152640660164	6486	0.375949662192943	ENSG00000107758	character(0)
367	367	enrichment	D1.islands	PHACTR1	3.62865517742584	0.000353035285273233	0.004933373598942	4018	0.530444374851693	ENSG00000112137	character(0)
368	368	enrichment	D1.islands	CADPS2	3.62120567528997	0.000362774598188821	0.005047738299772	5095	1.11845301388028	ENSG00000081803	character(0)
369	369	enrichment	D1.islands	TTC33	3.61593996878663	0.000369810833433572	0.0051218346731271	3457	0.366273478531296	ENSG00000113638	character(0)
370	370	enrichment	D1.islands	TAF2	3.6157459848435	0.000370072479078202	0.0051218346731271	5614	0.405923267767409	ENSG00000064313	character(0)
371	371	enrichment	D1.islands	STXBP1	3.6130297454373	0.000373754492021617	0.00516191516422615	6094	0.446268695981396	ENSG00000136854	Excitatory-WM_top10
372	372	enrichment	D1.islands	FGD4	3.61139190906846	0.000375991302256392	0.00517371015444121	7694	0.551131949642154	ENSG00000139132	character(0)
373	373	enrichment	D1.islands	RNF112	3.61135499603345	0.000376041859630295	0.00517371015444121	10102	0.660912377777345	ENSG00000128482	character(0)
374	374	enrichment	D1.islands	KCNK12	3.61123090823756	0.000376211861484555	0.00517371015444121	1488	0.657725838727814	ENSG00000184261	character(0)
375	375	enrichment	D1.islands	WBP11	3.60643070925263	0.000382843981064699	0.00524270101495983	7633	0.222659989492605	ENSG00000084463	character(0)
376	376	enrichment	D1.islands	CHM	3.60280081560378	0.00038793204335922	0.00530677954361369	12739	0.428565698988654	ENSG00000188419	character(0)
377	377	enrichment	D1.islands	RABGAP1L	3.6018223658161	0.000389314393246107	0.00532008363486418	999	0.301050014399274	ENSG00000152061	character(0)
378	378	enrichment	D1.islands	EIF4A2	3.59611075999293	0.000397476647723045	0.00539641935023227	2852	0.245817162738227	ENSG00000156976	character(0)
379	379	enrichment	D1.islands	BMERB1	3.59604497607695	0.000397571588041034	0.00539641935023227	9479	0.326218766322622	ENSG00000166780	character(0)
380	380	enrichment	D1.islands	FEM1B	3.59437548543873	0.000399988172923845	0.00541942000917528	9133	0.200534708591393	ENSG00000169018	character(0)
381	381	enrichment	D1.islands	MAOB	3.59150273477982	0.000404178842830013	0.00546567681002003	12589	0.44648167318772	ENSG00000069535	character(0)
382	382	enrichment	D1.islands	KCNJ3	3.59118091998731	0.000404650858461859	0.00546636570712993	1828	1.23000241022574	ENSG00000162989	character(0)
383	383	enrichment	D1.islands	TANC2	3.59079033431673	0.000405224438850728	0.00546842376835775	10450	0.427130650686792	ENSG00000170921	character(0)
384	384	enrichment	D1.islands	BEX2	3.58355610304823	0.000415987220111855	0.00559621356631305	12774	0.328178584269869	ENSG00000133134	character(0)
385	385	enrichment	D1.islands	CACNA2D3	3.57935452742478	0.000422360932194071	0.00567020643406766	2469	0.674020832122501	ENSG00000157445	character(0)
386	386	enrichment	D1.islands	JAK1	3.5783874798823	0.000423840865814308	0.00568419640496006	512	0.269674166806905	ENSG00000162434	character(0)
387	387	enrichment	D1.islands	WASF1	3.57575518879795	0.000427893957270719	0.00573263091154642	4436	0.531737750777729	ENSG00000112290	character(0)
388	388	enrichment	D1.islands	FUS	3.57427107329289	0.000430195168152104	0.00574898522594823	9610	0.174120903087436	ENSG00000089280	character(0)
389	389	enrichment	D1.islands	CENPV	3.56676677272867	0.000442010222869105	0.00587927941935115	10064	0.543474060761168	ENSG00000166582	character(0)
390	390	enrichment	D1.islands	PTBP3	3.56205810714809	0.000449578697759958	0.00594947059563687	6017	0.44261889228968	ENSG00000119314	character(0)
391	391	enrichment	D1.islands	CMIP	3.56109409684096	0.000451143141211275	0.00596409395031035	9825	0.369943532386805	ENSG00000153815	character(0)
392	392	enrichment	D1.islands	RSL24D1	3.5578956026529	0.000456370530096341	0.00601482459056924	9058	0.248291512714623	ENSG00000137876	character(0)
393	393	enrichment	D1.islands	STAT4	3.55702234565183	0.000457807575623365	0.00602153793996202	1944	0.962297743946383	ENSG00000138378	character(0)
394	394	enrichment	D1.islands	ZFR2	3.55562113296523	0.000460122319023184	0.00604585824449289	10942	0.780500837008871	ENSG00000105278	character(0)
395	395	enrichment	D1.islands	STMN1	3.55409802413435	0.000462650897211127	0.00607293624630419	224	0.70833502169368	ENSG00000117632	c("D1.islands-MSN.1_top2"; "D1.islands-MSN.2_top2"; "D1.islands-MSN.3_top1"; "Excitatory-MSN.1_top2"; "Excitatory-MSN.2_top2"; "Excitatory-MSN.3_top2"; "Inhibitory-MSN.1_top13"; "Excitatory-Endothelial.Ependymal_top9"; "MSN.2-MSN.1_top2"; "WM-MSN.1_top6"; "all_top10")
396	396	enrichment	D1.islands	GALNTL6	3.55298746913987	0.000464502798658689	0.00609008810803213	3334	1.19417901526069	ENSG00000174473	character(0)
397	397	enrichment	D1.islands	ZMYND8	3.54883766483552	0.000471484585088228	0.00616789722100552	11956	0.534355396833596	ENSG00000101040	character(0)
398	398	enrichment	D1.islands	LRRN3	3.54865999130013	0.000471785698694999	0.00616789722100552	5073	0.483325852648828	ENSG00000173114	character(0)
399	399	enrichment	D1.islands	GUCY1B1	3.54689400302307	0.00047478845546018	0.00619467711435584	3302	0.499729751632948	ENSG00000061918	character(0)
400	400	enrichment	D1.islands	PRPF19	3.54539850529255	0.000477345314707334	0.00622178401157691	7041	0.27109393040578	ENSG00000110107	character(0)
401	401	enrichment	D1.islands	FUBP1	3.54070859898264	0.000485447773353762	0.00627697509330532	553	0.224913222115102	ENSG00000162613	character(0)
402	402	enrichment	D1.islands	TMEM17	3.53734777497516	0.000491333287300448	0.00633414968791898	1526	0.63761204920392	ENSG00000186889	character(0)
403	403	enrichment	D1.islands	UBQLN2	3.52990704833169	0.000504602732091323	0.00647307575890273	12670	0.335711792080662	ENSG00000188021	character(0)
404	404	enrichment	D1.islands	NAT16	3.52937987853962	0.000505555508693169	0.00647889596629291	5025	1.08097451983395	ENSG00000167011	character(0)
405	405	enrichment	D1.islands	MTF2	3.52697448613668	0.000509924344634978	0.00650278766409753	600	0.399996570338777	ENSG00000143033	character(0)
406	406	enrichment	D1.islands	PPP1R14C	3.52448107303166	0.000514490431547105	0.0065409158483672	4561	0.979065196277455	ENSG00000198729	character(0)
407	407	enrichment	D1.islands	GOLM1	3.52424235407451	0.000514929594594922	0.0065409158483672	5909	0.330404661615674	ENSG00000135052	character(0)
408	408	enrichment	D1.islands	DBP	3.52309894893606	0.000517037959329782	0.00656127740764343	11527	0.319894682930746	ENSG00000105516	character(0)
409	409	enrichment	D1.islands	TMEM120B	3.52225553974526	0.00051859833921922	0.00656564850374807	8138	0.673427794580983	ENSG00000188735	character(0)
410	410	enrichment	D1.islands	BORCS7	3.51381999253359	0.00053444980039631	0.00672230340819418	6648	0.225729178957659	ENSG00000166275	character(0)
411	411	enrichment	D1.islands	PFKP	3.51358112641961	0.000534905208801771	0.00672230340819418	6262	0.403315951172772	ENSG00000067057	character(0)
412	412	enrichment	D1.islands	LRRTM3	3.51045653556209	0.000540895995475438	0.00678166359941228	6434	0.67697662832534	ENSG00000198739	character(0)
413	413	enrichment	D1.islands	YWHAB	3.50871198807922	0.000544268139554954	0.00680702214614876	11927	0.28773999654891	ENSG00000166913	character(0)
414	414	enrichment	D1.islands	KIAA1211L	3.50823430302242	0.000545194919364418	0.00681205047467649	1685	0.59993162359704	ENSG00000196872	character(0)
415	415	enrichment	D1.islands	MYEF2	3.50595166996342	0.00054964403567582	0.0068446314735339	9025	0.3138935990411	ENSG00000104177	character(0)
416	416	enrichment	D1.islands	SLC7A6	3.5028075308987	0.000555828096939862	0.00690028764911751	9750	0.692522691589522	ENSG00000103064	character(0)
417	417	enrichment	D1.islands	ARID4A	3.50276195722701	0.000555918211498215	0.00690028764911751	8635	0.356077625369606	ENSG00000032219	character(0)
418	418	enrichment	D1.islands	NELL1	3.50165006050111	0.000558121056294476	0.00690028764911751	6921	1.18633914038547	ENSG00000165973	character(0)
419	419	enrichment	D1.islands	ACTN2	3.50152443975529	0.000558370444955817	0.00690028764911751	1260	0.756282168227133	ENSG00000077522	character(0)
420	420	enrichment	D1.islands	KANTR	3.50139113036668	0.000558635211771877	0.00690028764911751	12649	0.507677171739187	ENSG00000232593	character(0)
421	421	enrichment	D1.islands	RARB	3.49898215127119	0.000563440034237075	0.00694726935504699	2259	0.974669755313729	ENSG00000077092	character(0)
422	422	enrichment	D1.islands	SHANK2	3.49780197201386	0.00056580807258677	0.00696411442923445	7238	0.711235567367853	ENSG00000162105	character(0)
423	423	enrichment	D1.islands	CX3CL1	3.49703207474608	0.000567357902493579	0.00697484875963224	9675	0.475190648726456	ENSG00000006210	character(0)
424	424	enrichment	D1.islands	KCNH3	3.49531188435207	0.000570835097047919	0.00701095669808523	7750	0.816501802712961	ENSG00000135519	character(0)
425	425	enrichment	D1.islands	FOCAD	3.49190436609049	0.000577782119425892	0.00708957228202924	5772	0.531936609067055	ENSG00000188352	character(0)
426	426	enrichment	D1.islands	RALA	3.49101017092664	0.000579618227866541	0.00710509986801857	4776	0.291339855631833	ENSG00000006451	character(0)
427	427	enrichment	D1.islands	ARL10	3.489106243606	0.000583545918790562	0.00714005006384455	3903	0.401712665742179	ENSG00000175414	character(0)
428	428	enrichment	D1.islands	USP11	3.48827595972564	0.000585266545111996	0.00715435997047451	12604	0.343757220241154	ENSG00000102226	character(0)
429	429	enrichment	D1.islands	PNMA2	3.47466633988172	0.000614156780795607	0.00745138628812016	5340	0.471514337581813	ENSG00000240694	character(0)
430	430	enrichment	D1.islands	XRCC5	3.46865072468199	0.000627347746714947	0.00759722802971403	2027	0.199264084843648	ENSG00000079246	character(0)
431	431	enrichment	D1.islands	MIR7-3HG	3.46815913552391	0.000628437343526399	0.00760217573694481	10963	1.01626703809782	ENSG00000176840	character(0)
432	432	enrichment	D1.islands	CELF3	3.4679382560031	0.000628927495106973	0.00760217573694481	815	0.667100859580387	ENSG00000159409	character(0)
433	433	enrichment	D1.islands	IDS	3.46624494399938	0.000632697017896184	0.00764062575472397	12889	0.310656029906112	ENSG00000010404	character(0)
434	434	enrichment	D1.islands	ASIC2	3.45763146860612	0.000652201419492438	0.00782094198456658	10181	0.76182427813728	ENSG00000108684	character(0)
435	435	enrichment	D1.islands	PTPRM	3.45549295575594	0.000657130365587654	0.00786702349412935	10683	0.392523828805682	ENSG00000173482	character(0)
436	436	enrichment	D1.islands	MGAT4A	3.45253424259916	0.000664007265892743	0.00793751595379336	1684	0.430638960046887	ENSG00000071073	character(0)
437	437	enrichment	D1.islands	TRAIP	3.44954484178721	0.000671023865218636	0.00800664689179075	2401	1.30085678609241	ENSG00000183763	character(0)
438	438	enrichment	D1.islands	SESN3	3.44268712705324	0.000687383055410369	0.00817180112210386	7348	0.445256535753262	ENSG00000149212	c("MSN.3-Excitatory_top17"; "MSN.3-Inhibitory_top15")
439	439	enrichment	D1.islands	CSRNP3	3.44201011038574	0.000689018171988189	0.00818374557067765	1854	0.398393761901464	ENSG00000178662	character(0)
440	440	enrichment	D1.islands	TRDMT1	3.44006566795716	0.000693734608393664	0.00822122769245546	6312	0.949824376534691	ENSG00000107614	character(0)
441	441	enrichment	D1.islands	DPP10-AS1	3.43992632328473	0.00069407375989302	0.00822122769245546	1743	1.23753377109769	ENSG00000235026	character(0)
442	442	enrichment	D1.islands	DHX32	3.42595307004753	0.000728882109678694	0.00852976171191524	6746	0.61018738367125	ENSG00000089876	character(0)
443	443	enrichment	D1.islands	EIF4E3	3.4257811956744	0.000729320251134333	0.00852976171191524	2511	0.308854357292002	ENSG00000163412	character(0)
444	444	enrichment	D1.islands	ERO1A	3.42365072176641	0.000734771733742842	0.00854731778445302	8605	0.373206541223225	ENSG00000197930	character(0)
445	445	enrichment	D1.islands	AP1M1	3.42005641693417	0.000744055336812068	0.00863210579311373	11151	0.266296993245582	ENSG00000072958	character(0)
446	446	enrichment	D1.islands	CERS6	3.41816724077206	0.000748978680373462	0.00867372098894584	1861	0.47919079938246	ENSG00000172292	character(0)
447	447	enrichment	D1.islands	DAPK1	3.41523870099197	0.000756670924461903	0.00873941453858045	5913	0.501814474436401	ENSG00000196730	D1.islands-Excitatory_top14
448	448	enrichment	D1.islands	SIPA1L1	3.41252213909239	0.000763872344204269	0.00878351707038071	8702	0.424759642341627	ENSG00000197555	c("MSN.2-WM_top18"; "MSN.2-Endothelial.Ependymal_top20")
449	449	enrichment	D1.islands	MPP7	3.40788920259672	0.000776301923425619	0.00890278407235989	6348	0.896436369627034	ENSG00000150054	character(0)
450	450	enrichment	D1.islands	LINC00937	3.40579133823039	0.000781992174881858	0.00895222435124892	7604	1.12010541699072	ENSG00000226091	character(0)
451	451	enrichment	D1.islands	L3MBTL3	3.40379903738239	0.000787432157913156	0.0089986305229125	4495	1.12150046797666	ENSG00000198945	character(0)
452	452	enrichment	D1.islands	CPNE6	3.39687345231026	0.000806618826488374	0.00916946200128902	8502	0.556669041057063	ENSG00000100884	character(0)
453	453	enrichment	D1.islands	PKIA	3.390766707963	0.000823898424695073	0.00932745085505782	5497	0.396465449594042	ENSG00000171033	character(0)
454	454	enrichment	D1.islands	ELK1	3.39069294610888	0.000824109238233809	0.00932745085505782	12609	0.484934778535423	ENSG00000126767	character(0)
455	455	enrichment	D1.islands	CFAP36	3.38656268366507	0.000835994360701974	0.00943728590489829	1505	0.246906953719333	ENSG00000163001	character(0)
456	456	enrichment	D1.islands	IL34	3.38411374572459	0.000843116741606319	0.00950116453084482	9776	0.705990227148025	ENSG00000157368	character(0)
457	457	enrichment	D1.islands	KCNIP3	3.3793709381036	0.00085707190498122	0.00963333980126943	1656	0.555093428251302	ENSG00000115041	character(0)
458	458	enrichment	D1.islands	MEF2D	3.37801596483641	0.000861098183956587	0.00966186397936423	896	0.38959285352036	ENSG00000116604	character(0)
459	459	enrichment	D1.islands	CREBL2	3.37611844790212	0.000866766305360231	0.00970031049671252	7623	0.231833858503111	ENSG00000111269	character(0)
460	460	enrichment	D1.islands	URGCP	3.37198694593283	0.000879228300497795	0.00979754660692049	4790	0.316558251328984	ENSG00000106608	character(0)
461	461	enrichment	D1.islands	FBXO25	3.37068200281987	0.000883199066376985	0.00980821788436641	5254	0.325310615254392	ENSG00000147364	character(0)
462	462	enrichment	D1.islands	PPP2R5B	3.36794354518197	0.000891586294978078	0.00987679181122076	7132	0.509521473949444	ENSG00000068971	character(0)
463	463	enrichment	D1.islands	USP46	3.36688568545229	0.000894846117379081	0.00988671684750232	3063	0.251412021402215	ENSG00000109189	character(0)
464	464	enrichment	D1.islands	CCNA1	3.36156171525668	0.000911421572595747	0.0100394022967435	8274	0.751612653614059	ENSG00000133101	character(0)
465	465	enrichment	D1.islands	SRRM3	3.36043436698568	0.000914967969190262	0.010066198454261	4893	0.530680181187408	ENSG00000177679	character(0)
466	466	enrichment	D1.islands	ZBTB25	3.35969323868983	0.000917306409123946	0.0100748492413258	8661	0.350736558033914	ENSG00000089775	character(0)
467	467	enrichment	D1.islands	C6orf226	3.35762153767933	0.000923872737629547	0.0101383904310286	4245	0.533636003512068	ENSG00000221821	character(0)
468	468	enrichment	D1.islands	ZNF667	3.35525232227282	0.000931435779613457	0.0102027460977476	11658	0.401285471411055	ENSG00000198046	character(0)
469	469	enrichment	D1.islands	ARF3	3.35504667447997	0.000932094967796077	0.0102027460977476	7740	0.307422439062736	ENSG00000134287	MSN.3-Endothelial.Ependymal_top11
470	470	enrichment	D1.islands	CHRM1	3.35249443031091	0.00094031228193646	0.0102477962185417	7095	0.614208815821688	ENSG00000168539	character(0)
471	471	enrichment	D1.islands	HDAC3	3.35167836407668	0.000942953945758963	0.0102610462060711	3780	0.351469345410595	ENSG00000171720	character(0)
472	472	enrichment	D1.islands	LRIF1	3.35061516132059	0.000946405990751862	0.0102888257159643	684	0.524858606591999	ENSG00000121931	character(0)
473	473	enrichment	D1.islands	RBM5	3.34736472319362	0.00095703285852322	0.0103794490972	2405	0.248123426984408	ENSG00000003756	character(0)
474	474	enrichment	D1.islands	CBX6	3.34600085917434	0.000961524878142794	0.010419462410726	12386	0.225854061993576	ENSG00000183741	character(0)
475	475	enrichment	D1.islands	DCX	3.34460084183571	0.000966156413510425	0.0104609195664657	12804	0.791060404248719	ENSG00000077279	character(0)
476	476	enrichment	D1.islands	CAMTA1	3.3438069322179	0.000968792057473286	0.010472890224527	80	0.233807985527488	ENSG00000171735	character(0)
477	477	enrichment	D1.islands	WSCD2	3.34356317476717	0.000969602634504362	0.010472890224527	8027	0.657027500989831	ENSG00000075035	character(0)
478	478	enrichment	D1.islands	CLVS2	3.34226966644748	0.000973914582979321	0.0105098579519847	4479	0.441348673582172	ENSG00000146352	character(0)
479	479	enrichment	D1.islands	PNISR	3.33863091850331	0.000986140525219814	0.0106065255164902	4403	0.268331063065506	ENSG00000132424	character(0)
480	480	enrichment	D1.islands	SPEG	3.3301079971901	0.00101533912047577	0.010893497902493	2062	0.604545680170527	ENSG00000072195	character(0)
481	481	enrichment	D1.islands	PEG3	3.32529260102613	0.00103219029486193	0.0110347063308028	11666	0.430646408148051	ENSG00000198300	character(0)
482	482	enrichment	D1.islands	SPTB	3.32460121130781	0.00103463105031325	0.0110347063308028	8666	0.65168236562443	ENSG00000070182	character(0)
483	483	enrichment	D1.islands	ALDH5A1	3.32440506769043	0.00103532445818949	0.0110347063308028	4052	0.332544890202635	ENSG00000112294	character(0)
484	484	enrichment	D1.islands	TMEM8B	3.32192188526863	0.00104414053340101	0.0111015826409598	5835	0.231807645258624	ENSG00000137103	character(0)
485	485	enrichment	D1.islands	DACT1	3.31954761758898	0.00105263527862938	0.0111827423790234	8638	0.985988766859642	ENSG00000165617	character(0)
486	486	enrichment	D1.islands	PAFAH1B3	3.31721877777443	0.00106102998813672	0.011244319433462	11427	0.376382104958192	ENSG00000079462	character(0)
487	487	enrichment	D1.islands	DPP10	3.31477242049024	0.00106991543064123	0.0112837931946077	1742	0.844128595064602	ENSG00000175497	character(0)
488	488	enrichment	D1.islands	SORCS3	3.31404318372161	0.00107257747667123	0.0112837931946077	6666	0.648600915300606	ENSG00000156395	character(0)
489	489	enrichment	D1.islands	TTYH3	3.3134567749216	0.00107472260838259	0.0112972055886824	4652	0.299599444805367	ENSG00000136295	character(0)
490	490	enrichment	D1.islands	UBE2B	3.31234933299798	0.00107878462276255	0.0113216013263829	3714	0.242966462374499	ENSG00000119048	character(0)
491	491	enrichment	D1.islands	RNF152	3.31234851816735	0.00107878761675671	0.0113216013263829	10807	0.73519632749312	ENSG00000176641	character(0)
492	492	enrichment	D1.islands	XIST	3.31177180303982	0.00108090862683733	0.0113346977331197	12712	0.470791328210071	ENSG00000229807	character(0)
493	493	enrichment	D1.islands	PRMT1	3.30873468744108	0.00109214256988876	0.0114340280986257	11553	0.180627884232869	ENSG00000126457	character(0)
494	494	enrichment	D1.islands	IGFBP7-AS1	3.30841239467363	0.00109334105240431	0.0114373517665695	3085	1.38897054335022	ENSG00000245067	character(0)
495	495	enrichment	D1.islands	SIX3-AS1	3.30174246614082	0.0011184204977493	0.0116340824533505	1474	0.857992823056482	ENSG00000236502	character(0)
496	496	enrichment	D1.islands	SOX11	3.3005634501695	0.00112290899737496	0.0116620836831374	1309	0.778632300041699	ENSG00000176887	character(0)
497	497	enrichment	D1.islands	NAALAD2	3.29988663725496	0.00112549318483783	0.0116702496210581	7327	0.527653086448133	ENSG00000077616	character(0)
498	498	enrichment	D1.islands	RPRD1A	3.29548580572495	0.00114243177975448	0.0118269931138538	10750	0.198981714764754	ENSG00000141425	character(0)
499	499	enrichment	D1.islands	DLEU7	3.29249440274772	0.00115408065096358	0.0119095985777498	8337	1.03098089448315	ENSG00000186047	character(0)
500	500	enrichment	D1.islands	LRRC4B	3.28621578463851	0.00117889061189174	0.0120983066589554	11575	0.220839253261542	ENSG00000131409	character(0)
501	501	enrichment	D1.islands	PPP2R2D	3.28496128044622	0.00118390687856609	0.0121075057474331	6754	0.291105730636728	ENSG00000175470	character(0)
502	502	enrichment	D1.islands	CCAR2	3.28311180800086	0.00119133840870148	0.0121397070984644	5321	0.279168243698052	ENSG00000158941	character(0)
503	503	enrichment	D1.islands	BAIAP2	3.2831112035661	0.00119134084451114	0.0121397070984644	10604	0.517876014902263	ENSG00000175866	character(0)
504	504	enrichment	D1.islands	CACNA1H	3.28251946449686	0.0011937277151473	0.0121544887827782	9343	0.693646877164756	ENSG00000196557	character(0)
505	505	enrichment	D1.islands	GRIA3	3.27887693911802	0.00120851862935359	0.0122666058219455	12833	0.513678009171238	ENSG00000125675	character(0)
506	506	enrichment	D1.islands	FRMD6	3.27681729060477	0.00121695732946259	0.0123329742787535	8600	1.07764868623491	ENSG00000139926	character(0)
507	507	enrichment	D1.islands	GRIK2	3.27490743714255	0.00122483122385171	0.0123692555851393	4408	0.658415293421546	ENSG00000164418	character(0)
508	508	enrichment	D1.islands	SHANK3	3.27479375673988	0.00122530139288932	0.0123692555851393	12489	0.404232767720974	ENSG00000251322	character(0)
509	509	enrichment	D1.islands	TCEAL2	3.27276756695507	0.00123370968073307	0.0124444592659493	12761	0.30113865727936	ENSG00000184905	character(0)
510	510	enrichment	D1.islands	BCL11A	3.26896866440133	0.00124961912436241	0.0125658834023801	1513	0.44428788197446	ENSG00000119866	character(0)
511	511	enrichment	D1.islands	CBX5	3.26688295667159	0.00125843476039586	0.0126251932453316	7803	0.17111206913398	ENSG00000094916	character(0)
512	512	enrichment	D1.islands	CSMD3	3.2569114342094	0.00130138571094698	0.0129659165767565	5602	0.651845139564884	ENSG00000164796	character(0)
513	513	enrichment	D1.islands	THUMPD1	3.25660504519288	0.00130272675771618	0.0129689594847651	9500	0.331521617987103	ENSG00000066654	character(0)
514	514	enrichment	D1.islands	TMEM59L	3.25615746147745	0.00130468811331869	0.0129689594847651	11203	0.358000585981229	ENSG00000105696	Excitatory-WM_top14
515	515	enrichment	D1.islands	AP002852.1	3.25579138646181	0.00130629432904236	0.0129749908030818	5576	1.21824175400713	ENSG00000253633	character(0)
516	516	enrichment	D1.islands	LZTS1	3.25359952622619	0.00131594997833866	0.0130509263703533	5303	0.643338554701705	ENSG00000061337	character(0)
517	517	enrichment	D1.islands	KIAA1324	3.25298707945485	0.00131865977476856	0.0130578498825671	656	0.671745827699593	ENSG00000116299	character(0)
518	518	enrichment	D1.islands	ENDOG	3.24762176914295	0.00134262139531638	0.0132184922761943	6128	0.356281936928789	ENSG00000167136	character(0)
519	519	enrichment	D1.islands	SYNPR	3.24753146386031	0.00134302813990912	0.0132184922761943	2493	0.608896417865643	ENSG00000163630	MSN.3-WM_top16
520	520	enrichment	D1.islands	ACVR2A	3.2469962589777	0.00134544110953514	0.0132322094575645	1810	0.658662302779873	ENSG00000121989	character(0)
521	521	enrichment	D1.islands	OCIAD1	3.2459071095308	0.00135036397527159	0.0132605333789529	3059	0.222313294005194	ENSG00000109180	character(0)
522	522	enrichment	D1.islands	PTPRG	3.24231264399452	0.00136672961306259	0.013370673577075	2489	0.39458855046977	ENSG00000144724	character(0)
523	523	enrichment	D1.islands	INSM1	3.24183344157511	0.00136892528668933	0.0133820693311754	11804	0.850902320601965	ENSG00000173404	character(0)
524	524	enrichment	D1.islands	C16orf58	3.23830697044606	0.00138518435972538	0.0135003478663325	9617	0.275061858929081	ENSG00000140688	character(0)
525	525	enrichment	D1.islands	MBLAC2	3.23583833884571	0.00139667266356764	0.0135883403996646	3601	0.492275210630473	ENSG00000176055	character(0)
526	526	enrichment	D1.islands	KIF26A	3.23569277504051	0.00139735282957574	0.0135883403996646	8873	1.13219937969654	ENSG00000066735	character(0)
527	527	enrichment	D1.islands	AP1G2	3.23300147245598	0.0014099838221114	0.0136814966630907	8497	0.489606273954296	ENSG00000213983	character(0)
528	528	enrichment	D1.islands	SLC35A1	3.23236663459725	0.00141297869092905	0.0136814966630907	4374	0.46417670450488	ENSG00000164414	character(0)
529	529	enrichment	D1.islands	AKAP11	3.23232605320444	0.00141317033563795	0.0136814966630907	8298	0.308533209833969	ENSG00000023516	MSN.3-Endothelial.Ependymal_top17
530	530	enrichment	D1.islands	FBXO11	3.23208489454207	0.00141430969972791	0.0136814966630907	1490	0.270596197003795	ENSG00000138081	character(0)
531	531	enrichment	D1.islands	HECTD2	3.23071033398763	0.0014208201639634	0.01370994507294	6554	0.510622700756102	ENSG00000165338	character(0)
532	532	enrichment	D1.islands	HNRNPK	3.23057244019096	0.00142147481652883	0.01370994507294	5904	0.11575520659293	ENSG00000165119	character(0)
533	533	enrichment	D1.islands	SMG7	3.22740023431436	0.00143661241854733	0.0138353875501346	1032	0.257810286851781	ENSG00000116698	character(0)
534	534	enrichment	D1.islands	UST	3.22650507552724	0.00144091105385479	0.0138459713553982	4551	0.497596253819667	ENSG00000111962	character(0)
535	535	enrichment	D1.islands	BZW2	3.22267021310514	0.0014594618514433	0.0139622208956794	4701	0.640903821041582	ENSG00000136261	character(0)
536	536	enrichment	D1.islands	HNRNPDL	3.2160865710886	0.00149182722078991	0.0141986077568142	3128	0.170233794251081	ENSG00000152795	character(0)
537	537	enrichment	D1.islands	TRERF1	3.21488324987101	0.00149781426340367	0.0142240699611617	4240	0.908559452734681	ENSG00000124496	character(0)
538	538	enrichment	D1.islands	TMEM167B	3.21422944602114	0.00150107655575347	0.0142240699611617	654	0.213628287926647	ENSG00000215717	character(0)
539	539	enrichment	D1.islands	SLC5A3	3.21338643152097	0.00150529268133437	0.0142288482995184	12119	0.564613036739613	ENSG00000198743	character(0)
540	540	enrichment	D1.islands	KCNJ4	3.21334162814279	0.00150551706125291	0.0142288482995184	12376	0.667765768158418	ENSG00000168135	character(0)
541	541	enrichment	D1.islands	PIK3R2	3.21196288052691	0.00151243715417078	0.0142692290228526	11188	0.2866371402872	ENSG00000105647	character(0)
542	542	enrichment	D1.islands	SMKR1	3.20383050898827	0.00155385818301662	0.0145786463612255	5123	0.932419885529936	ENSG00000240204	character(0)
543	543	enrichment	D1.islands	AL138976.2	3.20376092114575	0.00155421711322879	0.0145786463612255	8860	0.973404340621507	ENSG00000259775	character(0)
544	544	enrichment	D1.islands	LMO7	3.20173249611905	0.00156471345119159	0.0146665054320355	8367	0.572538732752974	ENSG00000136153	character(0)
545	545	enrichment	D1.islands	RAD23B	3.20111656406155	0.00156791365046304	0.0146753100290636	5997	0.192736608275051	ENSG00000119318	character(0)
546	546	enrichment	D1.islands	SYT16	3.20052240781842	0.00157100645711498	0.0146936641399616	8653	0.627606699518461	ENSG00000139973	character(0)
547	547	enrichment	D1.islands	LRP11	3.19844409918947	0.00158186937501323	0.014765005252819	4560	0.300515910006029	ENSG00000120256	character(0)
548	548	enrichment	D1.islands	HNRNPH1	3.19837972579247	0.00158220695124135	0.014765005252819	3940	0.198348384471828	ENSG00000169045	character(0)
549	549	enrichment	D1.islands	DOCK3	3.19807726358992	0.00158379396710925	0.014765005252819	2425	0.287016439050463	ENSG00000088538	character(0)
550	550	enrichment	D1.islands	SHISA6	3.18818455752118	0.00163652137779436	0.0151166545187711	10046	0.904243021983836	ENSG00000188803	character(0)
551	551	enrichment	D1.islands	FKBP1A	3.18662895744552	0.00164495907979583	0.0151668031064698	11725	0.48547185412959	ENSG00000088832	character(0)
552	552	enrichment	D1.islands	TMEM145	3.18453782858894	0.00165636503987656	0.0152611291324894	11428	0.481052309976234	ENSG00000167619	character(0)
553	553	enrichment	D1.islands	ACOT4	3.18399663511432	0.00165932886303303	0.0152667663358574	8713	1.0871990082576	ENSG00000177465	character(0)
554	554	enrichment	D1.islands	PPP1CC	3.18361169100971	0.00166143998193302	0.0152753639132114	8060	0.169716324046493	ENSG00000186298	character(0)
555	555	enrichment	D1.islands	FBLN5	3.18041590540209	0.00167906267994987	0.0153720674972562	8792	0.637078808541515	ENSG00000140092	character(0)
556	556	enrichment	D1.islands	ADNP	3.1792892525154	0.00168531660559486	0.015407591671713	11978	0.200754280713999	ENSG00000101126	character(0)
557	557	enrichment	D1.islands	ARF1	3.17722039867532	0.00169685679264375	0.0154803899382299	1205	0.214786289708276	ENSG00000143761	character(0)
558	558	enrichment	D1.islands	SDCBP2	3.17637708401099	0.00170158180903965	0.0154908380399388	11724	0.39778825239884	ENSG00000125775	character(0)
559	559	enrichment	D1.islands	KIAA1549L	3.17450525258987	0.00171211307596209	0.0155539901694471	6950	0.584385295035972	ENSG00000110427	character(0)
560	560	enrichment	D1.islands	SESN1	3.17151641206031	0.00172905402374434	0.0156422155653303	4426	0.314947383477257	ENSG00000080546	character(0)
561	561	enrichment	D1.islands	CNOT10	3.17088622412394	0.00173264572267228	0.0156462508013036	2276	0.365380617768777	ENSG00000182973	character(0)
562	562	enrichment	D1.islands	PPFIA4	3.16690717380593	0.0017554839090874	0.0158261750748421	1087	0.726633075256608	ENSG00000143847	character(0)
563	563	enrichment	D1.islands	CHL1	3.16529129885198	0.00176483769523062	0.0158774240883465	2166	0.379953665000031	ENSG00000134121	character(0)
564	564	enrichment	D1.islands	GPRIN3	3.16306045781607	0.0017778271370487	0.0159437811407704	3162	0.583439182147123	ENSG00000185477	character(0)
565	565	enrichment	D1.islands	INSYN2A	3.16297024600152	0.00177835426681832	0.0159437811407704	6750	0.752610062210494	ENSG00000188916	character(0)
566	566	enrichment	D1.islands	SNRPN	3.1581596739791	0.00180667402465182	0.0161210445141746	8903	0.24216950307682	ENSG00000128739	character(0)
567	567	enrichment	D1.islands	EPB41	3.1575189285667	0.00181047741418848	0.0161408707269632	267	0.642155548546932	ENSG00000159023	character(0)
568	568	enrichment	D1.islands	AP1S1	3.15363904559891	0.00183366662584354	0.0162930718393859	5023	0.396104943178247	ENSG00000106367	character(0)
569	569	enrichment	D1.islands	CTPS1	3.15352923530288	0.00183432691840917	0.0162930718393859	377	0.569195728609298	ENSG00000171793	character(0)
570	570	enrichment	D1.islands	EFR3A	3.1534365291153	0.00183488453467742	0.0162930718393859	5642	0.497922193511469	ENSG00000132294	character(0)
571	571	enrichment	D1.islands	ARHGEF9	3.15288170983141	0.00183822498267254	0.0163082135042092	12677	0.589639746912858	ENSG00000131089	character(0)
572	572	enrichment	D1.islands	AC104072.1	3.15181210662718	0.00184468071517556	0.0163353649689012	3048	0.568781396976368	ENSG00000260878	character(0)
573	573	enrichment	D1.islands	MAT2B	3.15095085154623	0.00184989416909534	0.0163494509225421	3869	0.234201060842177	ENSG00000038274	character(0)
574	574	enrichment	D1.islands	QRICH1	3.14731463105556	0.00187205596083652	0.0165102109263449	2382	0.253244225260391	ENSG00000198218	character(0)
575	575	enrichment	D1.islands	FNDC9	3.1458808361504	0.00188086185449127	0.0165541346406818	3849	0.930339531258046	ENSG00000172568	character(0)
576	576	enrichment	D1.islands	KDM6B	3.1444697725862	0.0018895655226682	0.0165777749917228	10022	0.723534858439285	ENSG00000132510	character(0)
577	577	enrichment	D1.islands	PPP4R3B	3.14139925701854	0.00190863379890141	0.0167079460400122	1506	0.230708964345078	ENSG00000275052	character(0)
578	578	enrichment	D1.islands	AC095057.3	3.14082451195264	0.0019122227424524	0.01672808331706	3035	1.06400561171488	ENSG00000260296	character(0)
579	579	enrichment	D1.islands	GIT1	3.13669791591577	0.00193817467597118	0.0169095320184529	10151	0.226704803336733	ENSG00000108262	character(0)
580	580	enrichment	D1.islands	PXYLP1	3.13077162802776	0.00197601461236486	0.0171589442794118	2706	0.549266063782531	ENSG00000155893	character(0)
581	581	enrichment	D1.islands	RAP2B	3.12956730735942	0.00198378730151494	0.017203424681541	2746	0.520586503962515	ENSG00000181467	character(0)
582	582	enrichment	D1.islands	VAPA	3.12552689910917	0.00201007096093158	0.0173733297036044	10692	0.123085936973811	ENSG00000101558	character(0)
583	583	enrichment	D1.islands	SLC25A17	3.12264869955584	0.00202899003750021	0.0175251820803911	12402	0.353644014901393	ENSG00000100372	character(0)
584	584	enrichment	D1.islands	CPLANE1	3.12210638264497	0.00203257317761834	0.0175264048903885	3448	0.435491021779693	ENSG00000197603	character(0)
585	585	enrichment	D1.islands	CD200	3.12073606268884	0.00204165307358722	0.0175760876666507	2570	0.333835641426467	ENSG00000091972	character(0)
586	586	enrichment	D1.islands	MAD2L2	3.12039056547378	0.00204394828381112	0.0175841859645036	118	0.303266169206941	ENSG00000116670	character(0)
587	587	enrichment	D1.islands	INHA	3.11797558003985	0.00206005820600504	0.0176993220584761	2068	0.881849644543842	ENSG00000123999	character(0)
588	588	enrichment	D1.islands	NSD3	3.1147548773967	0.00208172542158742	0.0178382570449161	5389	0.176898657660048	ENSG00000147548	character(0)
589	589	enrichment	D1.islands	B3GAT2	3.11444977204556	0.00208378888644085	0.0178441605038094	4324	0.697988535870161	ENSG00000112309	character(0)
590	590	enrichment	D1.islands	CELF4	3.11406075347748	0.00208642260594065	0.0178455730621142	10756	0.462143280337883	ENSG00000101489	character(0)
591	591	enrichment	D1.islands	ARL6	3.11303963564228	0.00209335037092624	0.0178795281018563	2533	0.527214214670171	ENSG00000113966	character(0)
592	592	enrichment	D1.islands	DYNLL1	3.11283381509282	0.00209474932811494	0.0178795281018563	8120	0.167195225514797	ENSG00000088986	character(0)
593	593	enrichment	D1.islands	CCDC117	3.11116258865697	0.00210614061495398	0.0179408907239715	12284	0.469268779523373	ENSG00000159873	character(0)
594	594	enrichment	D1.islands	UBR5	3.10842329030141	0.00212493577904226	0.018053610133198	5575	0.243251251979974	ENSG00000104517	character(0)
595	595	enrichment	D1.islands	TMEM179	3.10811682181164	0.00212704815593211	0.0180597378419298	8874	0.39547791266788	ENSG00000258986	character(0)
596	596	enrichment	D1.islands	AC107398.3	3.10763639164524	0.00213036348958072	0.0180760645893705	3052	0.416005319685515	ENSG00000260918	character(0)
597	597	enrichment	D1.islands	STEAP2	3.10597250240645	0.00214188249438287	0.0181619324246103	4928	0.479305608481242	ENSG00000157214	character(0)
598	598	enrichment	D1.islands	SLC23A2	3.10058904499146	0.00217954691826343	0.018421144591729	11759	0.198749625346945	ENSG00000089057	character(0)
599	599	enrichment	D1.islands	BEGAIN	3.09980022971331	0.00218511678539498	0.0184562043643446	8843	0.544461151668765	ENSG00000183092	character(0)
600	600	enrichment	D1.islands	TUBB2A	3.09573168691966	0.00221405414124573	0.0186520771328047	3981	0.43324797051534	ENSG00000137267	Excitatory-WM_top12
601	601	enrichment	D1.islands	NAP1L3	3.09454482672831	0.00222256201181808	0.018699481553741	12743	0.399592648576258	ENSG00000186310	character(0)
602	602	enrichment	D1.islands	RIN1	3.09237126181944	0.00223822120292485	0.0187825388858244	7181	0.770448294998613	ENSG00000174791	character(0)
603	603	enrichment	D1.islands	ZNF711	3.09094669783286	0.00224853944813696	0.0188447637932305	12738	0.484712795121243	ENSG00000147180	character(0)
604	604	enrichment	D1.islands	CDH2	3.08903033453019	0.00226248905723221	0.0189494406070894	10734	0.470979787858923	ENSG00000170558	character(0)
605	605	enrichment	D1.islands	GRIK5	3.08866261032065	0.00226517490912774	0.0189597038493207	11420	0.483520226542243	ENSG00000105737	character(0)
606	606	enrichment	D1.islands	TMEM132A	3.08729842387763	0.00227516461677009	0.019031048360122	7043	0.277591113643407	ENSG00000006118	character(0)
607	607	enrichment	D1.islands	THRA	3.08620000291501	0.00228323767948412	0.0190739971396801	10242	0.240858487281288	ENSG00000126351	c("MSN.3_top4"; "MSN.3-WM_top17"; "MSN.3-Endothelial.Ependymal_top1"; "MSN.3-Excitatory_top20"; "MSN.3-Inhibitory_top1"; "MSN.3-MSN.2_top6")
608	608	enrichment	D1.islands	KCNJ6	3.08189244926728	0.00231515249165101	0.0193030589891313	12132	1.27981036248898	ENSG00000157542	character(0)
609	609	enrichment	D1.islands	TRRAP	3.08017778884257	0.00232797052941531	0.0193853197003653	4971	0.433489355998132	ENSG00000196367	character(0)
610	610	enrichment	D1.islands	EID1	3.07840694555661	0.00234127721783527	0.0194711472401905	9030	0.129100407304513	ENSG00000255302	character(0)
611	611	enrichment	D1.islands	CLEC11A	3.07742688324585	0.00234867182948126	0.0194951775513592	11578	0.413811327280179	ENSG00000105472	character(0)
612	612	enrichment	D1.islands	GRINA	3.07660789401746	0.00235486764370392	0.0195341161345459	5688	0.225313213801766	ENSG00000178719	character(0)
613	613	enrichment	D1.islands	UBE2QL1	3.07462450616152	0.00236993483750009	0.0196347479838661	3392	0.616319046364799	ENSG00000215218	character(0)
614	614	enrichment	D1.islands	P3H3	3.07279093907885	0.00238394287956958	0.0197248862094151	7581	0.74163204554537	ENSG00000110811	character(0)
615	615	enrichment	D1.islands	UNC5D	3.07175699341326	0.00239187560059812	0.0197527538466697	5376	0.75373633183353	ENSG00000156687	character(0)
616	616	enrichment	D1.islands	GRIK3	3.07140003202798	0.0023946199525421	0.0197628456604587	337	0.770083070851398	ENSG00000163873	character(0)
617	617	enrichment	D1.islands	PCBP3	3.06733589194325	0.00242607068274668	0.019958966795575	12175	0.637399852550619	ENSG00000183570	character(0)
618	618	enrichment	D1.islands	IP6K2	3.06666257437873	0.00243131781607976	0.0199894666803973	2373	0.434759455971841	ENSG00000068745	character(0)
619	619	enrichment	D1.islands	TSPAN9	3.06543351092221	0.00244092282355706	0.0200303793270656	7546	0.688614510638402	ENSG00000011105	character(0)
620	620	enrichment	D1.islands	LRRC55	3.06412810184812	0.00245116273815765	0.0200890117845723	7017	1.13158658609045	ENSG00000183908	character(0)
621	621	enrichment	D1.islands	AMBRA1	3.06280094940692	0.00246161376805955	0.0201419087123814	6992	0.349033765999497	ENSG00000110497	character(0)
622	622	enrichment	D1.islands	G3BP2	3.06207707637937	0.00246733139210578	0.0201705895039781	3106	0.281949882061734	ENSG00000138757	character(0)
623	623	enrichment	D1.islands	FAM171B	3.06005762294547	0.00248334709144276	0.0202887425683511	1927	0.331439203149724	ENSG00000144369	character(0)
624	624	enrichment	D1.islands	MDM1	3.05960150263165	0.00248697768012885	0.0202986409189932	7901	0.792204212917415	ENSG00000111554	character(0)
625	625	enrichment	D1.islands	FZD3	3.05951260491655	0.00248768584980112	0.0202986409189932	5353	0.333214295345459	ENSG00000104290	character(0)
626	626	enrichment	D1.islands	MRPS6	3.05888470841377	0.00249269303842633	0.020326721749278	12118	0.307228043658618	ENSG00000243927	character(0)
627	627	enrichment	D1.islands	GPR88	3.05428619250952	0.00252964798170209	0.0205249313115354	631	0.661376719343167	ENSG00000181656	MSN.1-Excitatory_top17
628	628	enrichment	D1.islands	ATP1B1	3.05136717860117	0.00255336704062219	0.0206832674192682	975	0.296235481112583	ENSG00000143153	c("D1.islands-Endothelial.Ependymal_top4"; "Inhibitory-MSN.1_top19"; "Inhibitory-MSN.2_top8"; "Inhibitory-WM_top13"; "Inhibitory-Endothelial.Ependymal_top1")
629	629	enrichment	D1.islands	GLOD4	3.05129670613877	0.00255394220251786	0.0206832674192682	9899	0.252251608237237	ENSG00000167699	character(0)
630	630	enrichment	D1.islands	EWSR1	3.04874441478287	0.00257485332341832	0.0208092056500211	12290	0.203761263283572	ENSG00000182944	character(0)
631	631	enrichment	D1.islands	AC130650.2	3.04861660673226	0.00257590459710244	0.0208092056500211	9468	1.03831063718962	ENSG00000276564	character(0)
632	632	enrichment	D1.islands	JAG1	3.04696374142811	0.00258953573555497	0.0209063140043374	11777	0.604207658600361	ENSG00000101384	character(0)
633	633	enrichment	D1.islands	GALNT2	3.04437856692009	0.00261098879468838	0.0210533270389097	1223	0.40589236427855	ENSG00000143641	character(0)
634	634	enrichment	D1.islands	AC009812.1	3.044126625039	0.00261308825710222	0.0210571767558666	5503	0.729367180486432	ENSG00000251867	character(0)
635	635	enrichment	D1.islands	PSMD3	3.04365991286561	0.00261698153197566	0.0210754678958486	10240	0.189910151311325	ENSG00000108344	character(0)
636	636	enrichment	D1.islands	AL121929.2	3.04197379179029	0.00263109154158144	0.0211628441095478	6658	1.01317933800476	ENSG00000273108	character(0)
637	637	enrichment	D1.islands	PDCD6	3.03969140729219	0.00265030281284523	0.0212909846017059	3375	0.160590981800355	ENSG00000249915	character(0)
638	638	enrichment	D1.islands	GABRA5	3.03947841094084	0.00265210221326321	0.0212922640275714	8908	0.57488868618628	ENSG00000186297	MSN.3_top16
639	639	enrichment	D1.islands	TUSC1	3.03903663710042	0.00265583791791346	0.0213090777814293	5777	0.299340619755459	ENSG00000198680	character(0)
640	640	enrichment	D1.islands	ORMDL1	3.03674623370008	0.0026752836470598	0.0214446413062059	1935	0.205038313362606	ENSG00000128699	character(0)
641	641	enrichment	D1.islands	GABRD	3.03294058875017	0.00270788377464633	0.0216330751768976	40	0.508401113444964	ENSG00000187730	character(0)
642	642	enrichment	D1.islands	PPME1	3.03144495955847	0.00272079544156477	0.0216944850509102	7267	0.3001911435743	ENSG00000214517	character(0)
643	643	enrichment	D1.islands	GLT1D1	3.03119120273678	0.00272299171786904	0.0216944850509102	8185	0.517316537540795	ENSG00000151948	character(0)
644	644	enrichment	D1.islands	GPR26	3.02753189650041	0.00275484500612772	0.0218736378407034	6733	1.16656828445804	ENSG00000154478	character(0)
645	645	enrichment	D1.islands	PTK2B	3.02631477929403	0.00276551539535729	0.0219315338195042	5344	0.604957064747479	ENSG00000120899	character(0)
646	646	enrichment	D1.islands	NME3	3.01818770453183	0.00283774467851197	0.022354127073084	9358	0.192430510719417	ENSG00000103024	character(0)
647	647	enrichment	D1.islands	RPF1	3.01776899329612	0.00284151252733465	0.0223702338567971	562	0.503189827714229	ENSG00000117133	character(0)
648	648	enrichment	D1.islands	ABI2	3.01480206465508	0.00286834298385029	0.0224995943301175	1992	0.274816908989679	ENSG00000138443	character(0)
649	649	enrichment	D1.islands	HPCAL4	3.0136030405486	0.00287925187733611	0.0225579045694492	361	0.367261338900993	ENSG00000116983	character(0)
650	650	enrichment	D1.islands	VGF	3.01234131840491	0.00289077236623638	0.0226072330472775	5024	0.523190061068091	ENSG00000128564	MSN.3-MSN.2_top18
651	651	enrichment	D1.islands	LKAAEAR1	3.01112448796157	0.00290192306976763	0.0226807738059743	12062	0.795777685506566	ENSG00000171695	character(0)
652	652	enrichment	D1.islands	PIWIL4	3.01084305897152	0.00290450762966554	0.0226870050939851	7343	1.02714941464779	ENSG00000134627	character(0)
653	653	enrichment	D1.islands	DYRK1A	3.01065721893351	0.00290621548846843	0.0226870050939851	12131	0.211499374613505	ENSG00000157540	character(0)
654	654	enrichment	D1.islands	SUSD4	3.0035890923013	0.00297186014700106	0.0231160505862	1177	0.575524417808922	ENSG00000143502	character(0)
655	655	enrichment	D1.islands	PKIG	2.99827302549751	0.00302212707531555	0.0234508390267463	11923	0.451463177310018	ENSG00000168734	character(0)
656	656	enrichment	D1.islands	PRSS35	2.99532129963352	0.00305037354981078	0.0236276547873768	4360	0.894890975167948	ENSG00000146250	character(0)
657	657	enrichment	D1.islands	RASSF5	2.9944821975382	0.0030584474522132	0.0236478646960284	1119	0.660416136843976	ENSG00000266094	character(0)
658	658	enrichment	D1.islands	TRIM9	2.99119986507257	0.00309021913991106	0.0238225800916421	8598	0.248801685404308	ENSG00000100505	c("MSN.1-Inhibitory_top9"; "MSN.3-Inhibitory_top18")
659	659	enrichment	D1.islands	PRKCE	2.98849528648881	0.00311662576143246	0.0239810210367508	1477	0.543304826814176	ENSG00000171132	character(0)
660	660	enrichment	D1.islands	MRNIP	2.9860246785048	0.0031409288156516	0.024141822311894	3946	0.389875750909829	ENSG00000161010	character(0)
661	661	enrichment	D1.islands	CABIN1	2.98093112776541	0.00319158320230478	0.0244299134034909	12259	0.28567713137929	ENSG00000099991	character(0)
662	662	enrichment	D1.islands	CNIH2	2.978119339716	0.00321986591482836	0.0245884113566481	7178	0.317679071093196	ENSG00000174871	character(0)
663	663	enrichment	D1.islands	CRIP2	2.97549357681954	0.00324648488854028	0.0247608542646313	8890	0.251697826540235	ENSG00000182809	Endothelial.Ependymal-WM_top17
664	664	enrichment	D1.islands	GPD2	2.97467000812764	0.00325487540134169	0.0247974134156208	1830	0.364980103241748	ENSG00000115159	character(0)
665	665	enrichment	D1.islands	KIAA1191	2.97235083221875	0.00327861012978138	0.0249635875101595	3902	0.199125656642561	ENSG00000122203	character(0)
666	666	enrichment	D1.islands	VAV3	2.97141974248151	0.00328818358878173	0.0250038398493551	644	1.08842441336758	ENSG00000134215	character(0)
667	667	enrichment	D1.islands	EPB41L4A-AS1	2.97127493341537	0.0032896748161068	0.0250038398493551	3645	0.237858620233001	ENSG00000224032	character(0)
668	668	enrichment	D1.islands	DOCK9-DT	2.97089692352872	0.00329357044192627	0.025018801332409	8402	1.08033431304492	ENSG00000260992	character(0)
669	669	enrichment	D1.islands	RHOT2	2.96935008192883	0.00330955571546381	0.0251255276597375	9327	0.266662868511085	ENSG00000140983	character(0)
670	670	enrichment	D1.islands	ZNHIT2	2.96909620578631	0.00331218609222985	0.0251304160785426	7139	0.487021680222919	ENSG00000174276	character(0)
671	671	enrichment	D1.islands	MYO16	2.96891437442495	0.00331407120062124	0.0251304160785426	8423	1.0224716755088	ENSG00000041515	character(0)
672	672	enrichment	D1.islands	ACTG1	2.96673868424985	0.00333670376515374	0.0252551546553653	10613	0.143609412500564	ENSG00000184009	character(0)
673	673	enrichment	D1.islands	ARHGEF7	2.96656672817597	0.00333849856276458	0.0252551546553653	8431	0.193676030734878	ENSG00000102606	character(0)
674	674	enrichment	D1.islands	TCEAL5	2.96343849879801	0.00337130446242103	0.0254751306933352	12773	0.308756450474329	ENSG00000204065	character(0)
675	675	enrichment	D1.islands	BAZ2A	2.95273348774714	0.00348581696438638	0.0260371617598925	7845	0.256765095432657	ENSG00000076108	character(0)
676	676	enrichment	D1.islands	POM121C	2.95050882681222	0.00351005711616403	0.0261732116496504	4886	0.25910643637474	ENSG00000272391	character(0)
677	677	enrichment	D1.islands	ADRA2C	2.94822628306247	0.00353508837082063	0.0262919366121365	2950	0.695418788976266	ENSG00000184160	character(0)
678	678	enrichment	D1.islands	MSL1	2.94629271261041	0.00355642044983363	0.0263671414977606	10244	0.175267942550268	ENSG00000188895	character(0)
679	679	enrichment	D1.islands	TLCD4	2.94596378775976	0.00356006101841851	0.0263671414977606	615	0.407132617296974	ENSG00000152078	character(0)
680	680	enrichment	D1.islands	NSG2	2.94592979431056	0.003560437455367	0.0263671414977606	3894	0.451913496058846	ENSG00000170091	c("D1.islands-WM_top13"; "MSN.1-WM_top5"; "MSN.2-WM_top3"; "MSN.3-WM_top6")
681	681	enrichment	D1.islands	LINC02035	2.9437308957583	0.00358486522278127	0.0265329078233446	2616	0.670055472230006	ENSG00000273033	character(0)
682	682	enrichment	D1.islands	AC005696.4	2.94156605633548	0.00360906445701317	0.0266815915609026	9927	0.746616545401978	ENSG00000277200	character(0)
683	683	enrichment	D1.islands	C1D	2.93986274820432	0.00362820959082906	0.0267926148510482	1544	0.207341894345074	ENSG00000197223	character(0)
684	684	enrichment	D1.islands	GOPC	2.93849036900424	0.0036437026827876	0.0268917272472704	4465	0.224563504187671	ENSG00000047932	character(0)
685	685	enrichment	D1.islands	GRM7	2.93811190025189	0.00364798594172553	0.0269080302412029	2178	0.708480533565797	ENSG00000196277	character(0)
686	686	enrichment	D1.islands	GSPT2	2.93639320610002	0.00366749503843761	0.027001636712377	12645	0.507660391434885	ENSG00000189369	character(0)
687	687	enrichment	D1.islands	TNKS2	2.93625307796069	0.00366908985238663	0.027001636712377	6556	0.259895181561392	ENSG00000107854	character(0)
688	688	enrichment	D1.islands	PKNOX2	2.93607266140615	0.00367114412808683	0.027001636712377	7485	0.80281906719769	ENSG00000165495	character(0)
689	689	enrichment	D1.islands	BAIAP3	2.93040117853381	0.00373626048595846	0.0273416762281357	9345	0.810832748026451	ENSG00000007516	c("MSN.3-MSN.1_top7"; "MSN.3-MSN.2_top12")
690	690	enrichment	D1.islands	DERL1	2.92777930110702	0.00376671899996463	0.0274870972779881	5620	0.215827506108877	ENSG00000136986	character(0)
691	691	enrichment	D1.islands	PCSK2	2.9244364108162	0.00380588302378616	0.0277261354740696	11786	0.656899708791596	ENSG00000125851	character(0)
692	692	enrichment	D1.islands	IGSF22	2.92424768857779	0.0038081050906328	0.0277267640418368	6914	1.05697125156268	ENSG00000179057	character(0)
693	693	enrichment	D1.islands	RAI2	2.92154702632171	0.00384003369741176	0.0278949099798388	12541	0.923148377363225	ENSG00000131831	character(0)
694	694	enrichment	D1.islands	CDK20	2.92072997598025	0.00384974141678345	0.0279203033925602	5915	0.571965516581961	ENSG00000156345	character(0)
695	695	enrichment	D1.islands	THAP9-AS1	2.92018993023246	0.00385617024338019	0.0279357154573447	3133	0.314906239143357	ENSG00000251022	character(0)
696	696	enrichment	D1.islands	LASP1	2.91987871744862	0.00385987944863371	0.0279469910776145	10222	0.432139960234237	ENSG00000002834	character(0)
697	697	enrichment	D1.islands	NISCH	2.91936590964196	0.00386599849310573	0.02797569255156	2448	0.210001721046798	ENSG00000010322	character(0)
698	698	enrichment	D1.islands	CENPVL3	2.91538883823074	0.00391375666164323	0.0282897488760871	12644	0.908677883641524	ENSG00000224109	character(0)
699	699	enrichment	D1.islands	RAI1	2.91431573413051	0.00392673499114708	0.0283543451760474	10081	0.302618937112862	ENSG00000108557	character(0)
700	700	enrichment	D1.islands	GCHFR	2.91382954480868	0.00393262800160349	0.0283787530388085	8964	0.528923819778371	ENSG00000137880	character(0)
701	701	enrichment	D1.islands	CDC42EP3	2.91263398768426	0.00394715353132992	0.0284212215913501	1445	0.544651689457826	ENSG00000163171	character(0)
702	702	enrichment	D1.islands	ASIC3	2.912624396277	0.00394727026106949	0.0284212215913501	5219	0.580683212207105	ENSG00000213199	character(0)
703	703	enrichment	D1.islands	GRB10	2.91192164650391	0.00395583148678256	0.0284378672058089	4821	0.284235629749702	ENSG00000106070	character(0)
704	704	enrichment	D1.islands	NELFA	2.91014404278085	0.00397756291297844	0.0285285755449095	2931	0.452825385413786	ENSG00000185049	character(0)
705	705	enrichment	D1.islands	AC135782.1	2.90861093764102	0.00399639289791251	0.0286162011035302	9872	0.984316248214465	ENSG00000256982	character(0)
706	706	enrichment	D1.islands	RAP1GAP2	2.9070320387984	0.00401587046514738	0.0287398182902664	9928	0.561857301658249	ENSG00000132359	character(0)
707	707	enrichment	D1.islands	PLCXD1	2.90663535749808	0.00402077761150768	0.0287590826185084	12491	0.60574524595771	ENSG00000182378	character(0)
708	708	enrichment	D1.islands	PTPRT	2.90527724963472	0.00403761961304402	0.0288477588423431	11910	0.586306604458368	ENSG00000196090	character(0)
709	709	enrichment	D1.islands	C4orf46	2.90437593181879	0.00404883248927758	0.0289119600526961	3310	0.938842196358609	ENSG00000205208	character(0)
710	710	enrichment	D1.islands	IAH1	2.90414253253467	0.00405174073599899	0.0289168214594496	1322	0.240759441347289	ENSG00000134330	character(0)
711	711	enrichment	D1.islands	MTX2	2.90366660523541	0.00405767689260623	0.0289432755053923	1899	0.267372280792027	ENSG00000128654	character(0)
712	712	enrichment	D1.islands	AC096667.1	2.90106746016778	0.0040902360070324	0.0291160546375621	1923	0.755132983857122	ENSG00000283839	character(0)
713	713	enrichment	D1.islands	GOLGA8A	2.8981078601047	0.00412760101879799	0.0292998649303166	8935	0.484744521228701	ENSG00000175265	character(0)
714	714	enrichment	D1.islands	GNA11	2.89807786658166	0.00412798127850477	0.0292998649303166	10929	0.198873444319332	ENSG00000088256	character(0)
715	715	enrichment	D1.islands	BAHCC1	2.897773482452	0.00413184208964724	0.0293112426272133	10612	0.418870716268014	ENSG00000266074	character(0)
716	716	enrichment	D1.islands	APOA1	2.8959351840956	0.00415522928251922	0.0294449708218693	7416	0.98697374621704	ENSG00000118137	character(0)
717	717	enrichment	D1.islands	TRIM23	2.89384938939179	0.00418191155573917	0.0295679480629332	3517	0.218340480768106	ENSG00000113595	character(0)
718	718	enrichment	D1.islands	TAFA2	2.89368885070863	0.00418397169862952	0.0295679480629332	7880	0.95471537888778	ENSG00000198673	character(0)
719	719	enrichment	D1.islands	GRM4	2.89189177083052	0.00420709640722785	0.029699035105292	4185	0.769640380507147	ENSG00000124493	character(0)
720	720	enrichment	D1.islands	TRAPPC2	2.89050278881513	0.00422504963980855	0.0297838661936796	12523	0.272127905378103	ENSG00000196459	character(0)
721	721	enrichment	D1.islands	IER3	2.89019004070423	0.00422910169026849	0.0297838661936796	4105	0.622055647544398	ENSG00000137331	character(0)
722	722	enrichment	D1.islands	VAX1	2.89014143138347	0.00422973180450838	0.0297838661936796	6697	0.91202289700029	ENSG00000148704	character(0)
723	723	enrichment	D1.islands	NRXN1	2.88927695872284	0.00424095214248484	0.029824507428894	1493	0.294372965873327	ENSG00000179915	character(0)
724	724	enrichment	D1.islands	GALNT18	2.88757647382033	0.0042631027633661	0.0299478355378889	6881	0.579306361695774	ENSG00000110328	character(0)
725	725	enrichment	D1.islands	PTPRF	2.88724694894879	0.00426740737251364	0.0299618618225917	400	0.178815998638654	ENSG00000142949	character(0)
726	726	enrichment	D1.islands	PUM2	2.88554124638245	0.00428975259550607	0.0300736453103306	1352	0.212749981795893	ENSG00000055917	character(0)
727	727	enrichment	D1.islands	KHSRP	2.88391445415396	0.00431116352952753	0.0302037371507428	10985	0.22633425270208	ENSG00000088247	character(0)
728	728	enrichment	D1.islands	DGUOK	2.88296141454877	0.00432375217377503	0.0302755937000795	1589	0.416379380170645	ENSG00000114956	character(0)
729	729	enrichment	D1.islands	TENM4	2.88135270977097	0.00434507759727911	0.0303474682237631	7305	0.496364257571021	ENSG00000149256	character(0)
730	730	enrichment	D1.islands	AC092969.1	2.88132558974979	0.00434543792893717	0.0303474682237631	2684	0.898003129069242	ENSG00000240086	character(0)
731	731	enrichment	D1.islands	DPF1	2.88112960186959	0.00434804274350635	0.0303474682237631	11349	0.48379475938708	ENSG00000011332	character(0)
732	732	enrichment	D1.islands	NUDT11	2.88070728846089	0.00435366042523013	0.0303703490813205	12643	0.574101218915262	ENSG00000196368	character(0)
733	733	enrichment	D1.islands	SETD1B	2.87918375626099	0.00437398179413216	0.0304303492236997	8141	0.470805234608134	ENSG00000139718	character(0)
734	734	enrichment	D1.islands	KRAS	2.87773727742076	0.00439335546435388	0.0304832474563971	7662	0.273769205536026	ENSG00000133703	character(0)
735	735	enrichment	D1.islands	TBCD	2.8775155290943	0.00439633240208848	0.0304832474563971	10656	0.263433628191194	ENSG00000141556	character(0)
736	736	enrichment	D1.islands	PDXK	2.87737093722567	0.00439827451729714	0.0304832474563971	12155	0.183283294376387	ENSG00000160209	character(0)
737	737	enrichment	D1.islands	B4GAT1	2.87727677989115	0.0043995396315992	0.0304832474563971	7183	0.292295500260624	ENSG00000174684	character(0)
738	738	enrichment	D1.islands	EDC4	2.87694094465123	0.00440405467686304	0.0304925001680192	9740	0.260559426878254	ENSG00000038358	character(0)
739	739	enrichment	D1.islands	ANGEL2	2.87531137636586	0.00442602305031094	0.0306119505802539	1152	0.419634647575039	ENSG00000174606	character(0)
740	740	enrichment	D1.islands	TMEM191C	2.87179393121647	0.0044737832707544	0.0308600714245131	12237	0.725531694671724	ENSG00000206140	character(0)
741	741	enrichment	D1.islands	UBA2	2.87137147634001	0.00447955091613597	0.0308834466241514	11274	0.172365971104754	ENSG00000126261	character(0)
742	742	enrichment	D1.islands	RHBDD2	2.86781218231267	0.00452841481585115	0.0311205343739493	4888	0.290100580772111	ENSG00000005486	c("D1.islands-WM_top14"; "MSN.3-WM_top7")
743	743	enrichment	D1.islands	ZC3H12B	2.86670128192511	0.00454376509291335	0.0311771450508463	12679	0.570322688860262	ENSG00000102053	character(0)
744	744	enrichment	D1.islands	RASAL2	2.86639750112662	0.00454797095042699	0.0311895186890878	1006	0.4521512936556	ENSG00000075391	character(0)
745	745	enrichment	D1.islands	MMD	2.86601954638931	0.00455320870518775	0.0312032264698641	10402	0.408045656236744	ENSG00000108960	character(0)
746	746	enrichment	D1.islands	MN1	2.86580066344883	0.004556244533165	0.0312032264698641	12279	0.4578224853636	ENSG00000169184	MSN.2-Excitatory_top13
747	747	enrichment	D1.islands	MBTPS1	2.86513587211158	0.00456547627031451	0.0312435492573658	9833	0.290274362212175	ENSG00000140943	character(0)
748	748	enrichment	D1.islands	DNAJB5	2.86104693322825	0.00462263407157223	0.0315085603925446	5816	0.401843198732435	ENSG00000137094	character(0)
749	749	enrichment	D1.islands	CBX7	2.86043395986297	0.00463125861080219	0.0315440709787167	12387	0.191825954206511	ENSG00000100307	character(0)
750	750	enrichment	D1.islands	CGGBP1	2.85933540256637	0.00464675202856708	0.0315958447125613	2524	0.189694980313486	ENSG00000163320	character(0)
751	751	enrichment	D1.islands	PISD	2.85920493241678	0.00464859523963889	0.0315958447125613	12328	0.290613553158771	ENSG00000241878	character(0)
752	752	enrichment	D1.islands	GRIA2	2.85901144691695	0.00465132992423456	0.0315978885800173	3306	0.412630727069432	ENSG00000120251	MSN.3-Endothelial.Ependymal_top3
753	753	enrichment	D1.islands	MBOAT7	2.85724516928219	0.00467636201014992	0.0317181460897421	11621	0.258188917615063	ENSG00000125505	character(0)
754	754	enrichment	D1.islands	PABPN1	2.85548077305759	0.00470148996119761	0.0318386764091118	8490	0.245669659835406	ENSG00000100836	character(0)
755	755	enrichment	D1.islands	SVIL	2.85305247460723	0.00473627421706608	0.0319741611471408	6352	1.00815339621691	ENSG00000197321	character(0)
756	756	enrichment	D1.islands	GLI4	2.85262469036071	0.00474242626848367	0.0319990529196752	5671	0.402457084645224	ENSG00000250571	character(0)
757	757	enrichment	D1.islands	GLS2	2.85237969012898	0.00474595294456369	0.0320062135721173	7843	0.487308448294829	ENSG00000135423	character(0)
758	758	enrichment	D1.islands	RAPGEF1	2.85182879129595	0.00475389163266756	0.0320110629204458	6164	0.23744163661066	ENSG00000107263	character(0)
759	759	enrichment	D1.islands	CADM1	2.85149099305811	0.00475876543215591	0.0320260719752452	7412	0.322803163094094	ENSG00000182985	character(0)
760	760	enrichment	D1.islands	PITPNM2	2.85073526673296	0.0047696856457896	0.0320783972920066	8157	0.540268955106934	ENSG00000090975	character(0)
761	761	enrichment	D1.islands	RASSF8	2.85061107109118	0.00477148245038243	0.0320783972920066	7664	0.635088819676243	ENSG00000123094	character(0)
762	762	enrichment	D1.islands	PLK2	2.84968835379556	0.00478485121673889	0.0321267046474193	3498	0.536760950597877	ENSG00000145632	character(0)
763	763	enrichment	D1.islands	SEZ6	2.84927348482682	0.00479087314873391	0.0321421784066479	10146	0.455069731401577	ENSG00000063015	character(0)
764	764	enrichment	D1.islands	AC110491.1	2.84878687588576	0.00479794520340577	0.0321563885547825	2532	0.575693447593791	ENSG00000261292	character(0)
765	765	enrichment	D1.islands	AF131215.6	2.84625295442053	0.00483492549053464	0.0323541251124334	5277	0.899549217500438	ENSG00000269918	character(0)
766	766	enrichment	D1.islands	TRMT6	2.8450459919426	0.00485263113625543	0.032410405542437	11765	0.5719037604906	ENSG00000089195	character(0)
767	767	enrichment	D1.islands	GPM6A	2.84499896696422	0.00485332216719284	0.032410405542437	3343	0.244858934803167	ENSG00000150625	character(0)
768	768	enrichment	D1.islands	TET3	2.84302745489238	0.00488237426219861	0.0325801414976955	1590	0.611537120014058	ENSG00000187605	character(0)
769	769	enrichment	D1.islands	RNF145	2.84123869361382	0.00490887029330805	0.0326972571306953	3854	0.315947287010715	ENSG00000145860	character(0)
770	770	enrichment	D1.islands	GPC1	2.84013097135257	0.00492534401309373	0.0327901620399912	2142	0.231577107914402	ENSG00000063660	character(0)
771	771	enrichment	D1.islands	ZNF575	2.83877032006219	0.00494564810464358	0.0328916002533212	11435	0.792687186280758	ENSG00000176472	character(0)
772	772	enrichment	D1.islands	HTR2A	2.8382904475919	0.00495282707961827	0.0329224788262183	8319	0.871148910572853	ENSG00000102468	character(0)
773	773	enrichment	D1.islands	CDH18	2.83786569572291	0.00495918935503489	0.0329343884874893	3420	0.657494270232189	ENSG00000145526	character(0)
774	774	enrichment	D1.islands	NRBP1	2.83718756685717	0.00496936233907117	0.0329648757720092	1401	0.249893565849334	ENSG00000115216	character(0)
775	775	enrichment	D1.islands	MTERF4	2.83688265952212	0.00497394261020874	0.032978408051956	2150	0.21944754929636	ENSG00000122085	character(0)
776	776	enrichment	D1.islands	UXS1	2.83495778156925	0.00500294665625727	0.0331368640262918	1712	0.426178584652616	ENSG00000115652	character(0)
777	777	enrichment	D1.islands	YWHAZ	2.83458289915944	0.00500861326121728	0.0331531432512591	5570	0.235924712423861	ENSG00000164924	MSN.3-WM_top20
778	778	enrichment	D1.islands	HS6ST2	2.83419581393186	0.00501447045024314	0.0331624326974307	12855	0.625940833768627	ENSG00000171004	character(0)
779	779	enrichment	D1.islands	RERE	2.83389611566053	0.00501900962307402	0.033175551388364	86	0.177953891954987	ENSG00000142599	character(0)
780	780	enrichment	D1.islands	ARGLU1	2.8311530957921	0.00506072897452566	0.0334172856293449	8419	0.200813255733817	ENSG00000134884	character(0)
781	781	enrichment	D1.islands	IMMP1L	2.83007313974464	0.00507724073314935	0.0334917403498597	6939	0.445467352764952	ENSG00000148950	character(0)
782	782	enrichment	D1.islands	NONO	2.82990969127618	0.00507974401085146	0.0334917403498597	12698	0.18913030020479	ENSG00000147140	character(0)
783	783	enrichment	D1.islands	ACBD6	2.82855744970307	0.00510049724625549	0.0336115001273547	1017	0.272243391782752	ENSG00000230124	character(0)
784	784	enrichment	D1.islands	NPTN	2.82589007129941	0.00514166060718413	0.0337969812670706	9156	0.406760476275804	ENSG00000156642	c("D1.islands-WM_top20"; "MSN.1-WM_top4"; "MSN.2-WM_top5")
785	785	enrichment	D1.islands	SFPQ	2.82567564081355	0.00514498281866248	0.0338013528501616	318	0.147075186217027	ENSG00000116560	character(0)
786	786	enrichment	D1.islands	ACTL6B	2.82534322882864	0.00515013680000151	0.0338013528501616	5013	0.461277392265542	ENSG00000077080	character(0)
787	787	enrichment	D1.islands	RTN1	2.82433912410352	0.00516573377940749	0.0338694726890243	8643	0.375005841885178	ENSG00000139970	c("D1.islands-WM_top15"; "Excitatory-WM_top8"; "Inhibitory-WM_top10"; "MSN.3-MSN.2_top20")
788	788	enrichment	D1.islands	BRI3BP	2.82410494238214	0.00516937754959595	0.0338762540882658	8180	0.233790599277779	ENSG00000184992	character(0)
789	789	enrichment	D1.islands	NPM3	2.82111666052451	0.00521607969368719	0.0341306182376246	6629	0.818713592875237	ENSG00000107833	character(0)
790	790	enrichment	D1.islands	NPEPL1	2.81811475600137	0.00526338081821696	0.0343708298702679	12002	0.36983386813911	ENSG00000215440	character(0)
791	791	enrichment	D1.islands	CFAP20	2.81651666567767	0.00528872078465084	0.034502615795772	9686	0.222275414314302	ENSG00000070761	character(0)
792	792	enrichment	D1.islands	PEG10	2.81470280622786	0.00531761644829025	0.0346031562564932	4953	0.480129375747808	ENSG00000242265	c("MSN.3_top1"; "MSN.3-WM_top12"; "MSN.3-Endothelial.Ependymal_top5"; "MSN.3-Excitatory_top3"; "MSN.3-MSN.1_top5"; "MSN.3-MSN.2_top2")
793	793	enrichment	D1.islands	MLXIPL	2.81311192525168	0.0053430780350135	0.0347472275199086	4867	0.663058956019637	ENSG00000009950	character(0)
794	794	enrichment	D1.islands	TUBB	2.8124007261994	0.00535449637758679	0.0347814551193957	4103	0.285453826228632	ENSG00000196230	character(0)
795	795	enrichment	D1.islands	KIDINS220	2.81008985143962	0.00539175091448857	0.0349454370303997	1317	0.149734677473395	ENSG00000134313	character(0)
796	796	enrichment	D1.islands	AL137786.1	2.80797383399943	0.0054260705598326	0.0351327920238139	8828	0.800966035651393	ENSG00000258702	character(0)
797	797	enrichment	D1.islands	PLAGL1	2.80675069259837	0.00544599910067121	0.0352076632306597	4539	0.884638124993139	ENSG00000118495	character(0)
798	798	enrichment	D1.islands	RPA2	2.80663950743817	0.00544781392521414	0.0352076632306597	252	0.238068242945782	ENSG00000117748	character(0)
799	799	enrichment	D1.islands	CCPG1	2.80635372716461	0.00545248110806781	0.0352159749974807	9062	0.201427708868856	ENSG00000260916	character(0)
800	800	enrichment	D1.islands	TCTEX1D2	2.80433383441293	0.00548557245828528	0.0354120843627347	2881	0.447011600461674	ENSG00000213123	character(0)
801	801	enrichment	D1.islands	SGSM1	2.80339230629355	0.00550105952442913	0.0354944109076237	12267	0.507843175270504	ENSG00000167037	character(0)
802	802	enrichment	D1.islands	GNAL	2.80035883184558	0.0055512273013353	0.0357825386424702	10696	0.498447999351424	ENSG00000141404	c("MSN.2-Excitatory_top12"; "MSN.3-Excitatory_top11")
803	803	enrichment	D1.islands	GPR27	2.80012178220463	0.00555516509710429	0.0357901505164307	2512	0.315720690309036	ENSG00000170837	MSN.3_top19
804	804	enrichment	D1.islands	PRMT6	2.79887603592113	0.00557590078960145	0.0358703389745322	642	0.496634159608017	ENSG00000198890	character(0)
805	805	enrichment	D1.islands	HP1BP3	2.79727342070977	0.00560268003363403	0.0359357668955716	176	0.148349282880963	ENSG00000127483	character(0)
806	806	enrichment	D1.islands	TRAPPC6B	2.79639291192822	0.00561744275602835	0.0360126626463013	8566	0.303373104591662	ENSG00000182400	character(0)
807	807	enrichment	D1.islands	CACNG2	2.79572472412138	0.00562866924599435	0.0360490301684749	12350	0.937548287173687	ENSG00000166862	character(0)
808	808	enrichment	D1.islands	ARV1	2.79498854278177	0.0056410617116073	0.0360681512067779	1229	0.288215061947809	ENSG00000173409	character(0)
809	809	enrichment	D1.islands	TMTC1	2.79446120165429	0.00564995390372623	0.0360963098317785	7684	0.581483694216242	ENSG00000133687	character(0)
810	810	enrichment	D1.islands	JPH4	2.79241235321966	0.00568462316287507	0.0362286587631046	8498	0.416587840811891	ENSG00000092051	character(0)
811	811	enrichment	D1.islands	CALY	2.78950105458911	0.00573421852878583	0.0365088891322696	6768	0.353050103771105	ENSG00000130643	character(0)
812	812	enrichment	D1.islands	MEG3	2.78893599149555	0.00574389004985908	0.0365346303906274	8844	0.394806796772801	ENSG00000214548	character(0)
813	813	enrichment	D1.islands	ZNF783	2.7885012565179	0.00575134097446811	0.0365572192550843	5196	0.521835483992516	ENSG00000204946	character(0)
814	814	enrichment	D1.islands	HTR1D	2.78423871987489	0.0058248627371503	0.0368627144471186	193	1.00207519234775	ENSG00000179546	character(0)
815	815	enrichment	D1.islands	CTSB	2.78284115400454	0.00584915350148753	0.0369687004655847	5282	0.147994334704016	ENSG00000164733	character(0)
816	816	enrichment	D1.islands	AL138756.1	2.78096360422066	0.00588193145888345	0.0371406553833895	6015	0.753728999436521	ENSG00000259953	character(0)
817	817	enrichment	D1.islands	ELFN2	2.77982834861283	0.00590183133420277	0.037211060893939	12357	0.379520376267078	ENSG00000166897	character(0)
818	818	enrichment	D1.islands	NUPR2	2.77882552619427	0.00591946058285743	0.037304095770221	4836	0.88225538043682	ENSG00000185290	character(0)
819	819	enrichment	D1.islands	DDX17	2.77738721408165	0.00594482899003873	0.0374457884273085	12377	0.163926191137125	ENSG00000100201	character(0)
820	820	enrichment	D1.islands	YWHAH	2.77618345243556	0.00596613625589816	0.037561775399646	12331	0.29555991984688	ENSG00000128245	Excitatory-WM_top3
821	821	enrichment	D1.islands	BAIAP2-DT	2.77596532555758	0.00597000463151345	0.037567910870726	10603	0.474687093328001	ENSG00000226137	character(0)
822	822	enrichment	D1.islands	SP3	2.77275303402252	0.00602723716616192	0.0378729878466186	1887	0.259817402855993	ENSG00000172845	character(0)
823	823	enrichment	D1.islands	KRT10	2.77147276071664	0.00605018580339561	0.037998796371399	10252	0.21081290933554	ENSG00000186395	character(0)
824	824	enrichment	D1.islands	LINC02693	2.7700741693162	0.00607534580780053	0.0381015165588727	10113	0.328868549793926	ENSG00000212719	character(0)
825	825	enrichment	D1.islands	SMG1	2.76870497993384	0.00610006875312622	0.038238093941615	9488	0.246122505559632	ENSG00000157106	character(0)
826	826	enrichment	D1.islands	BICDL1	2.76471829281369	0.00617257526370153	0.0385994085131856	8108	0.731817674196677	ENSG00000135127	character(0)
827	827	enrichment	D1.islands	RAB26	2.76419485391448	0.00618215293034548	0.0386406881760929	9377	0.507590867169654	ENSG00000167964	character(0)
828	828	enrichment	D1.islands	DHX30	2.75909049249228	0.00627625904328623	0.0390783668584853	2360	0.150282609859283	ENSG00000132153	character(0)
829	829	enrichment	D1.islands	MTSS1	2.75817925925548	0.00629319483126427	0.0391650313036782	5633	0.423384343472666	ENSG00000170873	character(0)
830	830	enrichment	D1.islands	KHDRBS1	2.75328131964382	0.00638493734814597	0.039538764466992	284	0.150158052128601	ENSG00000121774	character(0)
831	831	enrichment	D1.islands	NEIL1	2.7530237236099	0.0063897957057271	0.039538764466992	9182	0.346535858971972	ENSG00000140398	character(0)
832	832	enrichment	D1.islands	RPL7L1	2.75047414989834	0.00643806252694123	0.0397994893927386	4244	0.195497804215731	ENSG00000146223	character(0)
833	833	enrichment	D1.islands	C11orf58	2.74739099549236	0.00649687172552942	0.0401236586711166	6896	0.157118343923419	ENSG00000110696	character(0)
834	834	enrichment	D1.islands	IQCE	2.74723954278843	0.00649977308468328	0.0401236586711166	4651	0.30731290148968	ENSG00000106012	character(0)
835	835	enrichment	D1.islands	ATP7B	2.74631463471976	0.0065175168999619	0.0401949664585774	8344	0.940394506127074	ENSG00000123191	character(0)
836	836	enrichment	D1.islands	PRKAR2B	2.74454927783677	0.00655150603017872	0.0403662322182156	5058	0.433818252262796	ENSG00000005249	character(0)
837	837	enrichment	D1.islands	EGR3	2.74270121044356	0.00658725948442397	0.0405288164108019	5323	0.555237847017522	ENSG00000179388	character(0)
838	838	enrichment	D1.islands	JADE1	2.7423247405213	0.00659456444319696	0.040554540787107	3247	0.400620639769276	ENSG00000077684	character(0)
839	839	enrichment	D1.islands	GMPS	2.74112892378409	0.00661781653688447	0.0406782643379897	2756	0.210812930266663	ENSG00000163655	character(0)
840	840	enrichment	D1.islands	MZF1	2.73836412773965	0.0066718610946229	0.0409437309936452	11710	0.38079821694174	ENSG00000099326	character(0)
841	841	enrichment	D1.islands	PRRC2B	2.73827448742281	0.00667361999557489	0.0409437309936452	6161	0.165453818704575	ENSG00000130723	character(0)
842	842	enrichment	D1.islands	PHLDA1	2.73753375224504	0.00668817059461156	0.0409942543244794	7932	0.303946492672003	ENSG00000139289	character(0)
843	843	enrichment	D1.islands	SMIM10L1	2.73726974971774	0.00669336345255716	0.0410019321626564	7616	0.241921886513426	ENSG00000256537	character(0)
844	844	enrichment	D1.islands	SS18L1	2.73714899088988	0.00669573996185731	0.0410019321626564	12017	0.48107565743401	ENSG00000184402	character(0)
845	845	enrichment	D1.islands	FAM160B1	2.73665233389773	0.00670552210156666	0.041042474268052	6690	0.34092747295179	ENSG00000151553	character(0)
846	846	enrichment	D1.islands	AFTPH	2.7357978994555	0.00672238128119598	0.0410875488665189	1534	0.256034068830378	ENSG00000119844	character(0)
847	847	enrichment	D1.islands	SORBS2	2.7297909314777	0.00684199390069453	0.0417204156030138	3368	0.410508205756623	ENSG00000154556	character(0)
848	848	enrichment	D1.islands	ANKRD13A	2.72915456666989	0.00685477751456211	0.041778742579364	8048	0.325754956161649	ENSG00000076513	character(0)
849	849	enrichment	D1.islands	BRSK2	2.72889258977096	0.00686004651208701	0.0417912359549102	6812	0.254848208484891	ENSG00000174672	character(0)
850	850	enrichment	D1.islands	GPRASP1	2.72751641405274	0.00688778499111995	0.0418598135020786	12767	0.315905899363601	ENSG00000198932	character(0)
851	851	enrichment	D1.islands	SH3BP5	2.72620491130773	0.00691431426905159	0.0419446859069289	2235	0.436674444207747	ENSG00000131370	character(0)
852	852	enrichment	D1.islands	FAM110A	2.72486127932598	0.00694158926037466	0.0420399812170424	11719	0.810640802886036	ENSG00000125898	character(0)
853	853	enrichment	D1.islands	BICD2	2.72476194453489	0.0069436095592445	0.0420399812170424	5934	0.426336491972979	ENSG00000185963	character(0)
854	854	enrichment	D1.islands	WDR82	2.72426897052047	0.00695364367232112	0.0420653318518512	2444	0.19051164153508	ENSG00000164091	character(0)
855	855	enrichment	D1.islands	SLC12A8	2.72194885176383	0.00700104422227613	0.0422536290532723	2628	0.548250274042366	ENSG00000221955	character(0)
856	856	enrichment	D1.islands	CDH24	2.71780306498483	0.00708647150691626	0.0426304787315973	8484	0.847229508130452	ENSG00000139880	character(0)
857	857	enrichment	D1.islands	BCL7A	2.71516451449699	0.00714133047330739	0.0428514883232351	8144	0.308185017660276	ENSG00000110987	character(0)
858	858	enrichment	D1.islands	NUDT10	2.71508378409925	0.00714301500011406	0.0428514883232351	12642	0.637200160563346	ENSG00000122824	character(0)
859	859	enrichment	D1.islands	MAL2	2.71473439450936	0.00715030953147183	0.0428556409684059	5611	0.599640036032384	ENSG00000147676	character(0)
860	860	enrichment	D1.islands	ZNF529	2.71344579426122	0.00717727107212698	0.0429775521486865	11324	0.268635757091945	ENSG00000186020	character(0)
861	861	enrichment	D1.islands	HNRNPH2	2.71322210955053	0.00718196060107176	0.0429858056814724	12754	0.186177595795804	ENSG00000126945	character(0)
862	862	enrichment	D1.islands	CAMK1	2.71212648359816	0.0072049703135971	0.0430837976099113	2190	0.452678365692803	ENSG00000134072	character(0)
863	863	enrichment	D1.islands	POU2F2	2.71170155791652	0.00721391227236983	0.0431174075137685	11422	0.782793456228636	ENSG00000028277	character(0)
864	864	enrichment	D1.islands	VSTM2A-OT1	2.71086060156831	0.0072316385712788	0.0431835933451432	4824	0.967625468092687	ENSG00000224223	character(0)
865	865	enrichment	D1.islands	SRSF2	2.70670818581686	0.00731974447831083	0.0436340755229254	10567	0.114620448174939	ENSG00000161547	character(0)
866	866	enrichment	D1.islands	BOD1	2.70532520046152	0.00734930317029308	0.0436732642675607	3892	0.257384032162949	ENSG00000145919	character(0)
867	867	enrichment	D1.islands	MORF4L2	2.70507889460886	0.00735457878659548	0.0436766430958749	12781	0.177588526377053	ENSG00000123562	character(0)
868	868	enrichment	D1.islands	KHDRBS3	2.70201758986982	0.00742043478475522	0.0439671768031457	5649	0.380870517511788	ENSG00000131773	c("Excitatory_top19"; "Excitatory-MSN.1_top10"; "Excitatory-MSN.2_top17"; "Excitatory-MSN.3_top8"; "Excitatory-Endothelial.Ependymal_top15")
869	869	enrichment	D1.islands	ZNF668	2.70159034472627	0.00742966807269733	0.0439859922494901	9604	0.622757797378157	ENSG00000167394	character(0)
870	870	enrichment	D1.islands	PPID	2.70155710924932	0.00743038676653304	0.0439859922494901	3312	0.387842929766356	ENSG00000171497	character(0)
871	871	enrichment	D1.islands	CCNDBP1	2.70014861145634	0.00746090230229275	0.0441465057832108	8994	0.194432987137445	ENSG00000166946	character(0)
872	872	enrichment	D1.islands	RNASET2	2.69882525147152	0.00748967634953561	0.0442872772027636	4610	0.260130856267067	ENSG00000026297	character(0)
873	873	enrichment	D1.islands	WDR6	2.69874079939485	0.00749151600194645	0.0442872772027636	2378	0.237115132933044	ENSG00000178252	character(0)
874	874	enrichment	D1.islands	WNT10B	2.69665967268247	0.00753697907325301	0.0444885199357978	7741	0.587911495071623	ENSG00000169884	character(0)
875	875	enrichment	D1.islands	ZCCHC18	2.69655531133497	0.00753926543358152	0.0444885199357978	12785	0.79311485578977	ENSG00000166707	character(0)
876	876	enrichment	D1.islands	GABRA2	2.69254733785475	0.0076275476760415	0.0449074031430253	3049	0.439319063221149	ENSG00000151834	character(0)
877	877	enrichment	D1.islands	UBQLN1	2.69223140323581	0.00763454616812	0.0449119482665924	5900	0.175801454499234	ENSG00000135018	character(0)
878	878	enrichment	D1.islands	DCPS	2.69220015076509	0.007635238778645	0.0449119482665924	7497	0.56878398655432	ENSG00000110063	character(0)
879	879	enrichment	D1.islands	GABPB1-IT1	2.69168500859557	0.00764666342141355	0.0449570010656981	9037	0.382603316133412	ENSG00000285410	character(0)
880	880	enrichment	D1.islands	PCGF2	2.69154261871572	0.00764982401433732	0.0449570010656981	10217	0.509980151732718	ENSG00000277258	character(0)
881	881	enrichment	D1.islands	TRIM24	2.69061132451561	0.0076705248054702	0.0450378801558635	5156	0.270688817805435	ENSG00000122779	character(0)
882	882	enrichment	D1.islands	LY6H	2.689726751415	0.00769023387113018	0.0451127953524682	5668	0.450816338005883	ENSG00000176956	Excitatory-WM_top16
883	883	enrichment	D1.islands	NCKIPSD	2.68885523266977	0.00770969674725036	0.0451861323579251	2372	0.393098943302199	ENSG00000213672	character(0)
884	884	enrichment	D1.islands	EID2B	2.68839622793041	0.00771996516017796	0.0452258969807898	11380	0.437575256022584	ENSG00000176401	character(0)
885	885	enrichment	D1.islands	COL11A1	2.68690461984695	0.00775341923395638	0.0453809235776473	639	0.610113879077888	ENSG00000060718	character(0)
886	886	enrichment	D1.islands	PTCH2	2.68653502053435	0.00776172886980236	0.0454090870607365	418	0.696286297974083	ENSG00000117425	character(0)
887	887	enrichment	D1.islands	SUZ12	2.68636626453191	0.00776552565182686	0.0454108351405479	10171	0.224909615512813	ENSG00000178691	character(0)
888	888	enrichment	D1.islands	CBFA2T2	2.6849665633311	0.0077970816691221	0.0455543268355279	11842	0.260067704385764	ENSG00000078699	character(0)
889	889	enrichment	D1.islands	MMP17	2.68328649764529	0.00783511115687	0.0457147923768478	8192	0.477447321797361	ENSG00000198598	character(0)
890	890	enrichment	D1.islands	GNB2	2.68302707919193	0.00784099816516189	0.0457285885804724	5014	0.194713369833779	ENSG00000172354	character(0)
891	891	enrichment	D1.islands	PEX11B	2.68207842356579	0.00786256008147485	0.0458131754837103	747	0.225414046034868	ENSG00000131779	character(0)
892	892	enrichment	D1.islands	MIR222HG	2.68167307064294	0.007871789608841	0.04584637626827	12593	0.97763941773339	ENSG00000270069	character(0)
893	893	enrichment	D1.islands	SH3GLB2	2.68100233159884	0.00788708320360408	0.0458942690045666	6135	0.196015277290318	ENSG00000148341	character(0)
894	894	enrichment	D1.islands	SMARCD1	2.67965506343773	0.00791788339761811	0.0460088396958411	7759	0.246690471904357	ENSG00000066117	character(0)
895	895	enrichment	D1.islands	FTX	2.67962779095928	0.00791850799809592	0.0460088396958411	12713	0.247508462290394	ENSG00000230590	character(0)
896	896	enrichment	D1.islands	MFSD14C	2.67952123670359	0.00792094875367469	0.0460088396958411	5958	0.411890571728734	ENSG00000196312	character(0)
897	897	enrichment	D1.islands	CHAF1B	2.679341036174	0.00792507801089391	0.0460122373602079	12126	0.775593301700971	ENSG00000159259	character(0)
898	898	enrichment	D1.islands	FRMPD4	2.6748857218283	0.00802778976715966	0.0464570470842319	12519	0.620407771026817	ENSG00000169933	character(0)
899	899	enrichment	D1.islands	NAPB	2.67477662011083	0.00803031995509293	0.0464570470842319	11813	0.324717805082084	ENSG00000125814	character(0)
900	900	enrichment	D1.islands	GADD45GIP1	2.67458341726526	0.00803480230355324	0.0464622732760482	11113	0.143341611042055	ENSG00000179271	character(0)
901	901	enrichment	D1.islands	GDAP1	2.67333029055539	0.0080639299083571	0.0466099457125075	5492	0.254462720901705	ENSG00000104381	character(0)
902	902	enrichment	D1.islands	ITM2C	2.67258427662795	0.00808131537180783	0.0466481263480699	2098	0.220548869931389	ENSG00000135916	MSN.3_top11
903	903	enrichment	D1.islands	GIGYF1	2.67039437909665	0.00813254507759147	0.046902132473253	5015	0.295874288728992	ENSG00000146830	character(0)
904	904	enrichment	D1.islands	ZNF382	2.66696119803053	0.00821344892858714	0.0472229572990782	11325	0.570677071452028	ENSG00000161298	character(0)
905	905	enrichment	D1.islands	PDCD7	2.66694641138834	0.00821379894249087	0.0472229572990782	9110	0.277185479333991	ENSG00000090470	character(0)
906	906	enrichment	D1.islands	RPS6KA5	2.66562734971501	0.00824507650703193	0.0473408152208264	8788	0.489824938209331	ENSG00000100784	character(0)
907	907	enrichment	D1.islands	FAM153A	2.66299200055085	0.00830788735630642	0.0476172157437395	3930	0.763648790112673	ENSG00000170074	character(0)
908	908	enrichment	D1.islands	SLC1A6	2.66098824512291	0.00835593287061402	0.0478714565429441	11140	0.556135067729262	ENSG00000105143	character(0)
909	909	enrichment	D1.islands	COP1	2.66067169348096	0.00836354590671894	0.0478905600900598	1003	0.256578851827317	ENSG00000143207	character(0)
910	910	enrichment	D1.islands	NAA50	2.65817541676823	0.00842380029731516	0.0481116478045515	2580	0.224803398557608	ENSG00000121579	character(0)
911	911	enrichment	D1.islands	DNAJC15	2.65800066990013	0.00842803288782863	0.0481146538917288	8299	0.197174933315158	ENSG00000120675	character(0)
912	912	enrichment	D1.islands	SOCS5	2.65759314696833	0.00843791104999655	0.0481366276640778	1482	0.405532093062459	ENSG00000171150	character(0)
913	913	enrichment	D1.islands	TADA1	2.65753596941137	0.00843929784035133	0.0481366276640778	965	0.394035458724494	ENSG00000152382	character(0)
914	914	enrichment	D1.islands	COQ4	2.65720486619983	0.0084473324872677	0.0481612957179224	6115	0.196630557766969	ENSG00000167113	character(0)
915	915	enrichment	D1.islands	TTC7B	2.65678193200932	0.00845760554801944	0.0481775494622152	8787	0.242805656465909	ENSG00000165914	character(0)
916	916	enrichment	D1.islands	KIAA0513	2.65494662601271	0.00850231551163269	0.0483897676335009	9846	0.316046505175276	ENSG00000135709	character(0)
917	917	enrichment	D1.islands	OPCML	2.64984877067842	0.0086276229475985	0.0490169807902511	7513	0.628518641129026	ENSG00000183715	character(0)
918	918	enrichment	D1.islands	TMEM132E	2.64664286668855	0.00870727414441791	0.0492969179864079	10183	0.85450382983069	ENSG00000181291	character(0)
919	919	enrichment	D1.islands	LAMP5	2.64499206026006	0.00874854619809298	0.0494443303193918	11771	0.554489672611567	ENSG00000125869	MSN.3-Excitatory_top13
920	920	enrichment	D1.islands	CALHM6	2.64346819751352	0.00878680062838283	0.0496173317780191	4461	0.752270185969618	ENSG00000188820	character(0)
921	921	enrichment	D1.islands	COMMD3	2.64314001105346	0.00879505895287263	0.0496250081183961	6328	0.231223186812836	ENSG00000148444	character(0)
922	922	enrichment	D1.islands	METTL26	2.64123518442409	0.00884312908344783	0.0498486764052626	9324	0.167802314683659	ENSG00000130731	character(0)
923	923	enrichment	D1.islands	GET1	2.64018332954636	0.00886977479755338	0.0499771772664227	12137	0.178211127147135	ENSG00000182093	character(0)
924	11602	enrichment	D1.islands	SH3BP4	-2.64295856198393	0.0087996278453665	0.0496250081183961	2123	-0.753289516384493	ENSG00000130147	character(0)
925	11603	enrichment	D1.islands	RAB5B	-2.64299765050515	0.00879864341497052	0.0496250081183961	7821	-0.185333361635376	ENSG00000111540	character(0)
926	11604	enrichment	D1.islands	AASS	-2.6436289118212	0.00878275903640008	0.0496160913013689	5094	-0.656035067321524	ENSG00000008311	character(0)
927	11605	enrichment	D1.islands	KLK10	-2.64546702120491	0.0087366536343664	0.0493986225964044	11581	-1.10343826157751	ENSG00000129451	character(0)
928	11606	enrichment	D1.islands	RPS15	-2.64588599237813	0.00872617507549184	0.0493608735642854	10890	-0.253806944252526	ENSG00000115268	MSN.2-MSN.1_top7
929	11607	enrichment	D1.islands	GJA4	-2.64648076896293	0.00871131900352979	0.0492983187898099	314	-0.976506527788281	ENSG00000187513	character(0)
930	11608	enrichment	D1.islands	GBP4	-2.64672808054353	0.00870514846260449	0.0492969179864079	582	-0.875221366024297	ENSG00000162654	character(0)
931	11609	enrichment	D1.islands	MCC	-2.64675114380394	0.00870457322385108	0.0492969179864079	3650	-0.631710445238931	ENSG00000171444	character(0)
932	11610	enrichment	D1.islands	CD320	-2.64689626182259	0.00870095450675703	0.0492969179864079	11013	-0.262715818544812	ENSG00000167775	character(0)
933	11611	enrichment	D1.islands	SGK2	-2.64722827611609	0.00869268036459244	0.0492969179864079	11914	-1.00045853852046	ENSG00000101049	character(0)
934	11612	enrichment	D1.islands	SMAD2	-2.64867752120559	0.00865664649721985	0.049117388473299	10773	-0.23851907164794	ENSG00000175387	character(0)
935	11613	enrichment	D1.islands	DOCK9	-2.64916200457131	0.00864463036712743	0.0490706565046123	8401	-0.319602595766009	ENSG00000088387	character(0)
936	11614	enrichment	D1.islands	RPL36	-2.64953445971321	0.00863540296133673	0.0490397205792097	10971	-0.224342991983713	ENSG00000130255	MSN.2-MSN.1_top18
937	11615	enrichment	D1.islands	NDUFB7	-2.65134809486195	0.00859059751365767	0.0488279933985569	11138	-0.129380640746715	ENSG00000099795	character(0)
938	11616	enrichment	D1.islands	FSTL3	-2.65183316537375	0.00857864947123166	0.0487814399630002	10865	-0.727802832516603	ENSG00000070404	character(0)
939	11617	enrichment	D1.islands	CTSA	-2.6529400729586	0.00855144059855032	0.048648028856433	11942	-0.198515792273968	ENSG00000064601	character(0)
940	11618	enrichment	D1.islands	EIF4EBP3	-2.6556217446964	0.00848584424003846	0.0483172061070962	3761	-0.538721862682519	ENSG00000243056	character(0)
941	11619	enrichment	D1.islands	TM7SF2	-2.65684522584387	0.00845606742705498	0.0481775494622152	7138	-0.382990338593858	ENSG00000149809	character(0)
942	11620	enrichment	D1.islands	AL133325.3	-2.6589610367598	0.00840479521970979	0.0480242304323383	11808	-1.02206724241889	ENSG00000278041	character(0)
943	11621	enrichment	D1.islands	ANK1	-2.65940314871041	0.00839411699327138	0.0479843358902021	5401	-1.00463316312898	ENSG00000029534	character(0)
944	11622	enrichment	D1.islands	GREM1	-2.65971981754273	0.00838647607530596	0.0479617763919039	8925	-0.894510371241305	ENSG00000166923	character(0)
945	11623	enrichment	D1.islands	CPAMD8	-2.65996267547225	0.00838062038831142	0.0479494111419387	11163	-1.07333387075211	ENSG00000160111	character(0)
946	11624	enrichment	D1.islands	SLC9A9	-2.66054289117591	0.00836664537700321	0.0478905600900598	2718	-0.594161895265659	ENSG00000181804	character(0)
947	11625	enrichment	D1.islands	RNASE4	-2.66337234375692	0.00829879573483739	0.0475861158258211	8459	-0.863741786524267	ENSG00000258818	character(0)
948	11626	enrichment	D1.islands	SUSD2	-2.66422669500381	0.00827840621720815	0.0474901765407849	12260	-1.10241887198381	ENSG00000099994	character(0)
949	11627	enrichment	D1.islands	AC027130.1	-2.66526080942507	0.00825378693162076	0.0473698770761718	9498	-0.727102090241249	ENSG00000261195	character(0)
950	11628	enrichment	D1.islands	NPC2	-2.66664602427913	0.0082209123013339	0.0472229572990782	8727	-0.372471542875446	ENSG00000119655	character(0)
951	11629	enrichment	D1.islands	NMRK1	-2.66672402866912	0.00821906457423441	0.0472229572990782	5886	-0.387410317032434	ENSG00000106733	character(0)
952	11630	enrichment	D1.islands	FRYL	-2.66738627741353	0.0082033926384465	0.0472058702270889	3058	-0.444213643206706	ENSG00000075539	character(0)
953	11631	enrichment	D1.islands	OIP5-AS1	-2.66764721545647	0.00819722500826701	0.0471912971429367	8971	-0.194358604804073	ENSG00000247556	MSN.1-MSN.3_top12
954	11632	enrichment	D1.islands	PPP2R1B	-2.66957906980451	0.00815169277516223	0.0469499891779752	7388	-0.465189139691646	ENSG00000137713	character(0)
955	11633	enrichment	D1.islands	LAPTM4A	-2.6696509157184	0.00815000382924834	0.0469499891779752	1351	-0.243606345052571	ENSG00000068697	character(0)
956	11634	enrichment	D1.islands	MAGI3	-2.66986393182164	0.00814499812306823	0.0469499891779752	708	-0.482107420080704	ENSG00000081026	character(0)
957	11635	enrichment	D1.islands	OGN	-2.67200362254188	0.00809487058161431	0.0467056043957853	5931	-1.19425755992093	ENSG00000106809	character(0)
958	11636	enrichment	D1.islands	MYL12A	-2.67264742138407	0.00807984250882333	0.0466481263480699	10671	-0.575277408978022	ENSG00000101608	character(0)
959	11637	enrichment	D1.islands	TMEM230	-2.67266389512959	0.00807945829548923	0.0466481263480699	11760	-0.267399364504272	ENSG00000089063	character(0)
960	11638	enrichment	D1.islands	MON1B	-2.67612518877117	0.00799909558785836	0.046317689081881	9812	-0.289025153237998	ENSG00000103111	character(0)
961	11639	enrichment	D1.islands	SNX6	-2.67646411393449	0.0079912654419792	0.046292997754473	8546	-0.370552166823448	ENSG00000129515	character(0)
962	11640	enrichment	D1.islands	FTH1	-2.67656095320642	0.00798902944583183	0.046292997754473	7065	-0.377054624937654	ENSG00000167996	c("WM_top15"; "Excitatory-Inhibitory_top5"; "WM-D1.islands_top16"; "WM-Endothelial.Ependymal_top6"; "WM-Inhibitory_top3"; "WM-MSN.1_top3"; "WM-MSN.2_top2"; "WM-MSN.3_top7"; "all_top11")
963	11641	enrichment	D1.islands	PRKCQ-AS1	-2.67674759770744	0.00798472145894373	0.046292997754473	6277	-0.907511362970444	ENSG00000237943	character(0)
964	11642	enrichment	D1.islands	GTF2E1	-2.67838186775179	0.00794708983079782	0.04609880258419	2602	-0.773310389203809	ENSG00000153767	character(0)
965	11643	enrichment	D1.islands	NFIX	-2.67883186181387	0.00793675612631485	0.0460594403360838	11114	-0.472650040900644	ENSG00000008441	character(0)
966	11644	enrichment	D1.islands	PRRG1	-2.68041061641144	0.00790059720522681	0.0459523086551319	12570	-0.627927494607819	ENSG00000130962	character(0)
967	11645	enrichment	D1.islands	ATP13A4	-2.68112238706748	0.00788434383854098	0.0458942690045666	2865	-0.432363268888566	ENSG00000127249	character(0)
968	11646	enrichment	D1.islands	RPL29	-2.68219455087278	0.0078599177643813	0.0458131754837103	2439	-0.238746818351565	ENSG00000162244	character(0)
969	11647	enrichment	D1.islands	ST13	-2.68338480606149	0.00783288127611374	0.0457147923768478	12403	-0.209571404642679	ENSG00000100380	character(0)
970	11648	enrichment	D1.islands	IFI44L	-2.68345389140932	0.0078313145900883	0.0457147923768478	555	-0.671401450648738	ENSG00000137959	character(0)
971	11649	enrichment	D1.islands	CDH23	-2.68573990502027	0.00777963254783617	0.0454728454461995	6467	-1.048023540698	ENSG00000107736	character(0)
972	11650	enrichment	D1.islands	UCP2	-2.68774086559489	0.00773464768157102	0.0452914732531146	7265	-0.939393181317248	ENSG00000175567	character(0)
973	11651	enrichment	D1.islands	KANK2	-2.68909789671718	0.00770427308110022	0.0451747394484386	11071	-0.783689096009511	ENSG00000197256	character(0)
974	11652	enrichment	D1.islands	ZFP36	-2.69018297394557	0.00768006313391691	0.0450734989170476	11375	-0.914004063602826	ENSG00000128016	character(0)
975	11653	enrichment	D1.islands	POLR2L	-2.69080529670097	0.00766620903238964	0.0450329075377748	6806	-0.177767604895678	ENSG00000177700	character(0)
976	11654	enrichment	D1.islands	MAP3K5	-2.69348485530829	0.0076068141276826	0.044805653813782	4516	-0.3578901895298	ENSG00000197442	MSN.3-D1.islands_top13
977	11655	enrichment	D1.islands	GCLC	-2.69374255479305	0.00760112392613703	0.0447924606487113	4303	-0.324078316223041	ENSG00000001084	character(0)
978	11656	enrichment	D1.islands	HLA-DMB	-2.69453450541311	0.00758366108558297	0.0447098493247221	4158	-0.747959109256538	ENSG00000242574	character(0)
979	11657	enrichment	D1.islands	HMOX1	-2.69466592810043	0.00758076666615099	0.0447098493247221	12339	-0.844902196718888	ENSG00000100292	character(0)
980	11658	enrichment	D1.islands	CLCN5	-2.69703499127397	0.00752876172250175	0.0444669630034203	12639	-0.882755437998794	ENSG00000171365	character(0)
981	11659	enrichment	D1.islands	C1QA	-2.69754090842138	0.00751769780125625	0.0444218265161168	187	-0.414493615260673	ENSG00000173372	character(0)
982	11660	enrichment	D1.islands	RPS27L	-2.70225446809776	0.00741532002371736	0.0439569335835154	9088	-0.219095663679285	ENSG00000185088	character(0)
983	11661	enrichment	D1.islands	HSPD1	-2.70232891653152	0.00741371316361451	0.0439569335835154	1957	-0.131263083544976	ENSG00000144381	character(0)
984	11662	enrichment	D1.islands	ALDH1A1	-2.70273300643343	0.00740499696005871	0.0439358640472953	5881	-1.10778453727504	ENSG00000165092	character(0)
985	11663	enrichment	D1.islands	ARHGAP23	-2.70390068265936	0.00737986220826747	0.0438067540867528	10212	-0.483769839831378	ENSG00000275832	character(0)
986	11664	enrichment	D1.islands	CHADL	-2.70526250602045	0.00735064569593438	0.0436732642675607	12408	-0.551914584733411	ENSG00000100399	character(0)
987	11665	enrichment	D1.islands	FXYD1	-2.70569565878804	0.0073413747725993	0.0436581435171251	11285	-0.274382156163111	ENSG00000266964	character(0)
988	11666	enrichment	D1.islands	GPC6	-2.70604214184233	0.00733396647596852	0.0436340755229254	8384	-0.920317713796509	ENSG00000183098	character(0)
989	11667	enrichment	D1.islands	NFIC	-2.70607046209245	0.0073333612476612	0.0436340755229254	10932	-0.340304103525121	ENSG00000141905	character(0)
990	11668	enrichment	D1.islands	DAD1	-2.70619723839626	0.00733065248102323	0.0436340755229254	8474	-0.198903825490316	ENSG00000129562	character(0)
991	11669	enrichment	D1.islands	RBP1	-2.70632882049097	0.00732784198719514	0.0436340755229254	2701	-0.380708419264269	ENSG00000114115	character(0)
992	11670	enrichment	D1.islands	CBLN1	-2.70653727816781	0.00732339148136168	0.0436340755229254	9633	-1.1173928572339	ENSG00000102924	character(0)
993	11671	enrichment	D1.islands	RPS16	-2.7072700473717	0.00730776645737738	0.0435980809511365	11376	-0.259480194064862	ENSG00000105193	character(0)
994	11672	enrichment	D1.islands	VIM	-2.71011628031822	0.00724736074389965	0.0432575803114047	6313	-0.469890324165305	ENSG00000026025	c("Endothelial.Ependymal-Excitatory_top14"; "Endothelial.Ependymal-Inhibitory_top16")
995	11673	enrichment	D1.islands	CAPN2	-2.71120656301093	0.00722434138130353	0.0431598710594029	1178	-0.256337029803371	ENSG00000162909	character(0)
996	11674	enrichment	D1.islands	ZDHHC14	-2.71290842497917	0.00718854163249946	0.0430053674991281	4581	-0.336751725019264	ENSG00000175048	character(0)
997	11675	enrichment	D1.islands	WASHC1	-2.71433444540377	0.00715866790394347	0.0428859375768317	5724	-0.242666799001729	ENSG00000181404	character(0)
998	11676	enrichment	D1.islands	CRTAP	-2.71477528496012	0.00714945547582094	0.0428556409684059	2278	-0.335097530316276	ENSG00000170275	character(0)
999	11677	enrichment	D1.islands	ESF1	-2.71600546888197	0.00712380438936151	0.0427757764027249	11780	-0.29018697191943	ENSG00000089048	character(0)
1000	11678	enrichment	D1.islands	RASGEF1B	-2.71616985544802	0.00712038300258647	0.0427750171862923	3125	-0.551281676752657	ENSG00000138670	character(0)
1001	11679	enrichment	D1.islands	TIMP1	-2.71619371891519	0.00711988645437226	0.0427750171862923	12608	-0.548590320980276	ENSG00000102265	character(0)
1002	11680	enrichment	D1.islands	MEX3D	-2.71680573068491	0.00710716247423088	0.0427351474017903	10895	-0.732052773880672	ENSG00000181588	character(0)
1003	11681	enrichment	D1.islands	CD74	-2.71836784241667	0.0070747786424895	0.0425798684917935	3819	-0.495808150856255	ENSG00000019582	c("Endothelial.Ependymal-Inhibitory_top14"; "Endothelial.Ependymal-MSN.1_top14")
1004	11682	enrichment	D1.islands	PPP2R2A	-2.71987878110365	0.0070435826247831	0.0424117762685224	5338	-0.212914516272405	ENSG00000221914	character(0)
1005	11683	enrichment	D1.islands	RIC8A	-2.72044998680056	0.00703182149519995	0.0423606063344249	6778	-0.20391197479707	ENSG00000177963	character(0)
1006	11684	enrichment	D1.islands	NT5C	-2.72061170711358	0.00702849489900377	0.0423602232028166	10527	-0.418493940096567	ENSG00000125458	character(0)
1007	11685	enrichment	D1.islands	HDAC11	-2.72067505501199	0.00702719221691122	0.0423602232028166	2220	-0.367091509714429	ENSG00000163517	character(0)
1008	11686	enrichment	D1.islands	EPAS1	-2.72105502193593	0.00701938318162806	0.0423446247508808	1478	-0.443712479078793	ENSG00000116016	character(0)
1009	11687	enrichment	D1.islands	LST1	-2.72249256468273	0.0069899099111169	0.0422060513795905	4116	-0.654382110732912	ENSG00000204482	character(0)
1010	11688	enrichment	D1.islands	TMEM176B	-2.72285380598825	0.00698252116153357	0.0421810561745132	5214	-0.539185363125151	ENSG00000106565	character(0)
1011	11689	enrichment	D1.islands	TMEM97	-2.72369668286487	0.00696530859887384	0.0420966649118157	10120	-0.481961424616448	ENSG00000109084	character(0)
1012	11690	enrichment	D1.islands	OLIG1	-2.72372061668234	0.00696482040210948	0.0420966649118157	12106	-0.514275613658019	ENSG00000184221	c("WM_top4"; "WM-Endothelial.Ependymal_top1"; "WM-Excitatory_top19"; "WM-Inhibitory_top15")
1013	11691	enrichment	D1.islands	TRIM59	-2.72463389079802	0.00694621473660114	0.0420399812170424	2770	-0.987155288301889	ENSG00000213186	character(0)
1014	11692	enrichment	D1.islands	MMP15	-2.72475881016149	0.00694367331566299	0.0420399812170424	9685	-0.78647022395146	ENSG00000102996	character(0)
1015	11693	enrichment	D1.islands	ESRRA	-2.7252234896503	0.00693422702718348	0.0420399812170424	7119	-0.302562282367218	ENSG00000173153	character(0)
1016	11694	enrichment	D1.islands	PSME1	-2.72647794793204	0.00690878363811263	0.0419307289340711	8504	-0.224211129601375	ENSG00000092010	character(0)
1017	11695	enrichment	D1.islands	SCARB2	-2.72713710505539	0.00689544823319494	0.0418693680838806	3112	-0.316231147069654	ENSG00000138760	character(0)
1018	11696	enrichment	D1.islands	GPAA1	-2.72737454746676	0.00689065024294731	0.0418598135020786	5691	-0.161782476624103	ENSG00000197858	character(0)
1019	11697	enrichment	D1.islands	NRBP2	-2.72796971391232	0.00687863700287612	0.0418259791903221	5685	-0.337697140980668	ENSG00000185189	character(0)
1020	11698	enrichment	D1.islands	RPL6	-2.72799244973059	0.00687817846368508	0.0418259791903221	8074	-0.164676293647465	ENSG00000089009	character(0)
1021	11699	enrichment	D1.islands	ELOVL1	-2.72809210687092	0.00687616889057385	0.0418259791903221	396	-0.738259129220816	ENSG00000066322	character(0)
1022	11700	enrichment	D1.islands	PLCL1	-2.72852879209562	0.00686736945069224	0.0418162243006035	1962	-0.439297742752595	ENSG00000115896	character(0)
1023	11701	enrichment	D1.islands	LNPEP	-2.72982932298075	0.00684122336320566	0.0417204156030138	3620	-0.170546290494314	ENSG00000113441	character(0)
1024	11702	enrichment	D1.islands	FCGRT	-2.73066595553072	0.00682445119357151	0.0416525742336368	11547	-0.482807169162194	ENSG00000104870	character(0)
1025	11703	enrichment	D1.islands	BTN2A2	-2.73070590875809	0.00682365117318108	0.0416525742336368	4066	-0.907925948413073	ENSG00000124508	character(0)
1026	11704	enrichment	D1.islands	RPL8	-2.73130255546371	0.00681171405420487	0.0416139632243236	5718	-0.235312268343079	ENSG00000161016	character(0)
1027	11705	enrichment	D1.islands	TRAF4	-2.73626548805737	0.00671315036214769	0.0410504559592093	10139	-0.501938306475577	ENSG00000076604	character(0)
1028	11706	enrichment	D1.islands	NPY2R	-2.73633108322921	0.00671185633026988	0.0410504559592093	3298	-1.08129723051167	ENSG00000185149	character(0)
1029	11707	enrichment	D1.islands	AL033523.1	-2.73799238703867	0.00667915804094762	0.0409583512931422	3986	-1.07904834293209	ENSG00000228793	character(0)
1030	11708	enrichment	D1.islands	TSPAN18	-2.73929465642896	0.00665362724977568	0.0408596920324446	6978	-1.10272145120007	ENSG00000157570	character(0)
1031	11709	enrichment	D1.islands	RPL23A	-2.74081104819178	0.00662400995130604	0.0406970644523687	10137	-0.257288626670634	ENSG00000198242	character(0)
1032	11710	enrichment	D1.islands	ACER3	-2.74325701339073	0.00657648816830069	0.0404817303939685	7291	-0.37960013344808	ENSG00000078124	character(0)
1033	11711	enrichment	D1.islands	MGP	-2.74367743275512	0.00656835114578995	0.0404508228532472	7634	-1.34153993866009	ENSG00000111341	Endothelial.Ependymal-Excitatory_top18
1034	11712	enrichment	D1.islands	SPHK2	-2.74522475724625	0.00653848184190444	0.0403051145639143	11526	-0.334674211423861	ENSG00000063176	character(0)
1035	11713	enrichment	D1.islands	C1QB	-2.74671532737838	0.00650982446995572	0.0401666070669986	189	-0.380035212279858	ENSG00000173369	character(0)
1036	11714	enrichment	D1.islands	PEBP1	-2.74899565514094	0.00646620343630528	0.0399544278962947	8099	-0.108525662791825	ENSG00000089220	character(0)
1037	11715	enrichment	D1.islands	DACT3	-2.75108598812217	0.0064264495969239	0.039746626330284	11493	-0.344690356254838	ENSG00000197380	character(0)
1038	11716	enrichment	D1.islands	AEBP1	-2.75312144605557	0.00638795222974835	0.039538764466992	4795	-0.738309171300224	ENSG00000106624	character(0)
1039	11717	enrichment	D1.islands	RPLP1	-2.75346625035658	0.00638145154945548	0.039538764466992	9137	-0.241381578933224	ENSG00000137818	character(0)
1040	11718	enrichment	D1.islands	CCN2	-2.75443047143261	0.00636330465115027	0.0394500577751828	4500	-0.787543471721146	ENSG00000118523	Excitatory-Inhibitory_top12
1041	11719	enrichment	D1.islands	BCHE	-2.7544388335752	0.00636314747807659	0.0394500577751828	2778	-0.54923474435736	ENSG00000114200	character(0)
1042	11720	enrichment	D1.islands	TUFM	-2.75455818188701	0.00636090461558373	0.0394500577751828	9546	-0.14003541115037	ENSG00000178952	character(0)
1043	11721	enrichment	D1.islands	HLA-DRA	-2.75508371935358	0.00635103692957986	0.0394304932662868	4149	-0.557511583089033	ENSG00000204287	character(0)
1044	11722	enrichment	D1.islands	TBX2	-2.75570009781777	0.00633948125216073	0.0393775816342347	10444	-1.10252842251576	ENSG00000121068	character(0)
1045	11723	enrichment	D1.islands	TIMM29	-2.75628519013245	0.00632852974495195	0.0393283739344022	11068	-0.319574204297092	ENSG00000142444	character(0)
1046	11724	enrichment	D1.islands	CASQ2	-2.7563823457231	0.00632671288862811	0.0393283739344022	721	-1.19508889730282	ENSG00000118729	character(0)
1047	11725	enrichment	D1.islands	AFF1	-2.75792200350744	0.00629798356558543	0.0391760530179349	3145	-0.606027302633329	ENSG00000172493	character(0)
1048	11726	enrichment	D1.islands	TRAC	-2.75910975556708	0.00627590147428101	0.0390783668584853	8473	-0.85692884733933	ENSG00000277734	character(0)
1049	11727	enrichment	D1.islands	RBPMS2	-2.76074537599083	0.00624560767060843	0.0389248577915692	9103	-1.12511732158001	ENSG00000166831	character(0)
1050	11728	enrichment	D1.islands	PLXND1	-2.76153690720667	0.00623099512744974	0.0388524393585747	2658	-0.711796269066647	ENSG00000004399	character(0)
1051	11729	enrichment	D1.islands	COX6A1	-2.76158401931131	0.00623012636361765	0.0388524393585747	8116	-0.166950349119123	ENSG00000111775	character(0)
1052	11730	enrichment	D1.islands	AURKAIP1	-2.76215988270022	0.00621951610817982	0.0388181529405724	20	-0.13487919445796	ENSG00000175756	character(0)
1053	11731	enrichment	D1.islands	SLC45A3	-2.76285029536346	0.00620681687808517	0.0387575260756622	1112	-0.999279059834461	ENSG00000158715	character(0)
1054	11732	enrichment	D1.islands	CNKSR3	-2.7630427832894	0.00620328050881895	0.0387540844877226	4575	-0.818518603029704	ENSG00000153721	character(0)
1055	11733	enrichment	D1.islands	CLN8	-2.76576227007046	0.00615351315937548	0.0384987507638614	5258	-0.38522218012807	ENSG00000182372	character(0)
1056	11734	enrichment	D1.islands	LGI2	-2.76701760948019	0.00613066244517345	0.0383742815155457	3008	-1.06964635496875	ENSG00000153012	character(0)
1057	11735	enrichment	D1.islands	BGN	-2.767224274284	0.00612690794724798	0.0383692807386267	12912	-0.815747058519588	ENSG00000182492	character(0)
1058	11736	enrichment	D1.islands	LRP10	-2.76738759440692	0.00612394237081211	0.0383692180781288	8478	-0.404076332521899	ENSG00000197324	character(0)
1059	11737	enrichment	D1.islands	ITIH5	-2.77065060289808	0.00606496456615357	0.0380547945856963	6279	-0.814361244779836	ENSG00000123243	character(0)
1060	11738	enrichment	D1.islands	ZCCHC9	-2.7712985851452	0.006053313980861	0.0380000590423296	3584	-0.65117442030102	ENSG00000131732	character(0)
1061	11739	enrichment	D1.islands	CPPED1	-2.77451521131919	0.00599577960713335	0.0376935645810195	9464	-0.509953413364896	ENSG00000103381	character(0)
1062	11740	enrichment	D1.islands	GPRC5C	-2.77469731882892	0.0059925372145638	0.0376914331974163	10514	-0.5889137498308	ENSG00000170412	character(0)
1063	11741	enrichment	D1.islands	DPYSL3	-2.78040866242333	0.00589165140438675	0.0371649264002667	3800	-0.392684011957675	ENSG00000113657	character(0)
1064	11742	enrichment	D1.islands	RPL31	-2.78079158546621	0.00588494285346111	0.0371406553833895	1698	-0.207867058154123	ENSG00000071082	character(0)
1065	11743	enrichment	D1.islands	VTI1B	-2.78091410625317	0.00588279783684238	0.0371406553833895	8680	-0.204931954272176	ENSG00000100568	character(0)
1066	11744	enrichment	D1.islands	POLR2F	-2.78396891742533	0.00582954496687217	0.0368627144471186	12369	-0.268030089284608	ENSG00000100142	character(0)
1067	11745	enrichment	D1.islands	BMP7	-2.78412995272639	0.00582674990291104	0.0368627144471186	11994	-0.394530874558364	ENSG00000101144	character(0)
1068	11746	enrichment	D1.islands	TFEB	-2.7845483173601	0.00581949409846388	0.0368530109201259	4231	-0.820028526465786	ENSG00000112561	character(0)
1069	11747	enrichment	D1.islands	AC091563.1	-2.78497792541677	0.00581205183133583	0.0368238442530023	5616	-0.908704941726192	ENSG00000254343	character(0)
1070	11748	enrichment	D1.islands	MVP	-2.78499086757225	0.00581182776344881	0.0368238442530023	9557	-0.601682904133618	ENSG00000013364	character(0)
1071	11749	enrichment	D1.islands	PLCE1	-2.78511282333291	0.00580971672507515	0.0368238442530023	6568	-0.916900626999923	ENSG00000138193	character(0)
1072	11750	enrichment	D1.islands	TMEM14C	-2.78566716533647	0.00580012990566714	0.0368021927836612	4010	-0.247547305256958	ENSG00000111843	character(0)
1073	11751	enrichment	D1.islands	RRBP1	-2.78709517131934	0.00577549999666708	0.0366638342086709	11788	-0.589980659304148	ENSG00000125844	character(0)
1074	11752	enrichment	D1.islands	PARP9	-2.78717637969492	0.00577410219103023	0.0366638342086709	2612	-0.7936472576962	ENSG00000138496	character(0)
1075	11753	enrichment	D1.islands	HR	-2.78840024864043	0.00575307340457073	0.0365572192550843	5310	-0.99748926525271	ENSG00000168453	character(0)
1076	11754	enrichment	D1.islands	ZFP36L1	-2.78933257143953	0.00573710070885023	0.0365093340207322	8684	-0.574374266854723	ENSG00000185650	character(0)
1077	11755	enrichment	D1.islands	B4GALT2	-2.79067369820901	0.00571419492645598	0.036399253452037	406	-0.231225891467178	ENSG00000117411	character(0)
1078	11756	enrichment	D1.islands	RAB3B	-2.79259042129575	0.00568160236564647	0.0362271915082625	460	-1.14700208603024	ENSG00000169213	character(0)
1079	11757	enrichment	D1.islands	RALBP1	-2.79344772328116	0.00566707924401374	0.0361523453296248	10689	-0.224262076030855	ENSG00000017797	character(0)
1080	11758	enrichment	D1.islands	PLEKHG3	-2.79387012712891	0.00565993591697596	0.0361245270767856	8665	-0.624812745018616	ENSG00000126822	character(0)
1081	11759	enrichment	D1.islands	SERPINB6	-2.79399165729484	0.00565788221956306	0.0361245270767856	3976	-0.485393598876457	ENSG00000124570	character(0)
1082	11760	enrichment	D1.islands	JMJD4	-2.79488729060039	0.00564276807124987	0.0360681512067779	1204	-0.502516643467514	ENSG00000081692	character(0)
1083	11761	enrichment	D1.islands	ENG	-2.79524289411081	0.0056367773045635	0.0360653735671973	6100	-0.66428527209233	ENSG00000106991	character(0)
1084	11762	enrichment	D1.islands	NR2F1	-2.79551174244482	0.00563225191636588	0.0360541885494388	3607	-0.627904641435133	ENSG00000175745	character(0)
1085	11763	enrichment	D1.islands	FRZB	-2.79612677271608	0.00562191182795922	0.0360235238650378	1919	-0.979658733108398	ENSG00000162998	c("Endothelial.Ependymal-Excitatory_top16"; "Endothelial.Ependymal-WM_top12")
1086	11764	enrichment	D1.islands	CASTOR1	-2.79737735962418	0.00560093970789824	0.0359357668955716	12304	-0.689154710181746	ENSG00000239282	character(0)
1087	11765	enrichment	D1.islands	BTNL9	-2.79741073571975	0.00560038097152545	0.0359357668955716	3959	-0.916430217436706	ENSG00000165810	character(0)
1088	11766	enrichment	D1.islands	RHOG	-2.79773310578381	0.00559498690373649	0.0359357668955716	6830	-0.702252833188715	ENSG00000177105	character(0)
1089	11767	enrichment	D1.islands	FYCO1	-2.7978358445091	0.00559326881648184	0.0359357668955716	2347	-0.859495651092235	ENSG00000163820	character(0)
1090	11768	enrichment	D1.islands	ARHGAP31	-2.7985550429037	0.00558125516152891	0.0358870007463934	2591	-0.633764672871787	ENSG00000031081	character(0)
1091	11769	enrichment	D1.islands	FEZ1	-2.7989329893356	0.00557495125720637	0.0358703389745322	7486	-0.371027050192518	ENSG00000149557	c("WM_top1"; "WM-Endothelial.Ependymal_top8"; "WM-Excitatory_top4"; "WM-MSN.1_top18"; "WM-MSN.2_top7")
1092	11770	enrichment	D1.islands	TTC38	-2.7993846567398	0.00556742621778348	0.035851352757572	12456	-0.772096030202221	ENSG00000075234	character(0)
1093	11771	enrichment	D1.islands	FMNL3	-2.80054581369096	0.00554812300553227	0.0357802945145653	7753	-0.756811030238208	ENSG00000161791	character(0)
1094	11772	enrichment	D1.islands	RELA	-2.80659857639869	0.00544848216225508	0.0352076632306597	7158	-0.349790077288738	ENSG00000173039	character(0)
1095	11773	enrichment	D1.islands	ZNF217	-2.8074105022996	0.0054352406285792	0.0351746230509547	11986	-0.876267981068799	ENSG00000171940	character(0)
1096	11774	enrichment	D1.islands	ATOX1	-2.80854235797581	0.00541683022805436	0.0350904640821366	3834	-0.214186636465244	ENSG00000177556	character(0)
1097	11775	enrichment	D1.islands	GSTK1	-2.81043124523098	0.00538623237686914	0.0349271072510066	5181	-0.269595325018831	ENSG00000197448	character(0)
1098	11776	enrichment	D1.islands	FAM107B	-2.81061274699603	0.00538330054115219	0.0349255410420978	6301	-0.842999193560501	ENSG00000065809	character(0)
1099	11777	enrichment	D1.islands	PTGES3L	-2.81215712941725	0.00535841243558707	0.0347814551193957	10293	-0.888554685577238	ENSG00000267060	character(0)
1100	11778	enrichment	D1.islands	RNF115	-2.81216030845312	0.00535836131269388	0.0347814551193957	742	-0.285989931604142	ENSG00000265491	character(0)
1101	11779	enrichment	D1.islands	HSDL2	-2.81298528434699	0.00534510964083019	0.0347472275199086	6018	-0.406365595997494	ENSG00000119471	character(0)
1102	11780	enrichment	D1.islands	TIE1	-2.81505790310568	0.00531194830754611	0.0345836072861402	395	-0.959461468742043	ENSG00000066056	character(0)
1103	11781	enrichment	D1.islands	FEZ2	-2.81540469199019	0.00530641808359323	0.0345649370603148	1435	-0.225090473746236	ENSG00000171055	character(0)
1104	11782	enrichment	D1.islands	SPAG9	-2.8158049272801	0.00530004206033386	0.0345407359574569	10393	-0.263701433869663	ENSG00000008294	character(0)
1105	11783	enrichment	D1.islands	C2orf76	-2.81628170274971	0.00529245579162836	0.0345086193304467	1748	-0.53489972446127	ENSG00000186132	character(0)
1106	11784	enrichment	D1.islands	SYT17	-2.81650681495982	0.00528887732503361	0.034502615795772	9492	-0.91432284577588	ENSG00000103528	character(0)
1107	11785	enrichment	D1.islands	ROBO2	-2.81924782106111	0.00524548142751832	0.0342711826331368	2519	-0.5128673314293	ENSG00000185008	character(0)
1108	11786	enrichment	D1.islands	ZFP36L2	-2.8198055456905	0.00523669122015023	0.0342309795669639	1466	-0.480788692816766	ENSG00000152518	character(0)
1109	11787	enrichment	D1.islands	CA2	-2.81987188480708	0.00523564655211672	0.0342309795669639	5517	-0.545885004690568	ENSG00000104267	character(0)
1110	11788	enrichment	D1.islands	CALR	-2.82148215279998	0.00521034709831233	0.0341103005699902	11111	-0.133457033506824	ENSG00000179218	character(0)
1111	11789	enrichment	D1.islands	AL162511.1	-2.82290154792576	0.0051881387718731	0.033982047192965	8557	-1.22081469024696	ENSG00000258844	character(0)
1112	11790	enrichment	D1.islands	SLC16A3	-2.82445317114709	0.00516396010100489	0.0338694726890243	10644	-0.915302158839544	ENSG00000141526	character(0)
1113	11791	enrichment	D1.islands	TP53TG5	-2.82549856071121	0.00514772782588135	0.0338013528501616	11933	-1.19118369607886	ENSG00000124251	character(0)
1114	11792	enrichment	D1.islands	ATL3	-2.8260239013433	0.00513958814266901	0.0337969812670706	7098	-0.571029420874329	ENSG00000184743	character(0)
1115	11793	enrichment	D1.islands	IGF1	-2.82690253300575	0.0051260006972123	0.0337282012423771	8000	-1.1750257764959	ENSG00000017427	character(0)
1116	11794	enrichment	D1.islands	CLNS1A	-2.8269443010258	0.00512535559748345	0.0337282012423771	7294	-0.222589979834556	ENSG00000074201	character(0)
1117	11795	enrichment	D1.islands	FOXD1	-2.82773885012796	0.00511309798557482	0.0336774419323858	3543	-1.10159117724444	ENSG00000251493	character(0)
1118	11796	enrichment	D1.islands	RBPJ	-2.83060172686481	0.00506915289685668	0.0334558936995391	3014	-0.349668838200393	ENSG00000168214	character(0)
1119	11797	enrichment	D1.islands	PFN1	-2.83298896892097	0.00503277189705871	0.0332495902125273	9957	-0.218699145148976	ENSG00000108518	character(0)
1120	11798	enrichment	D1.islands	S100A11	-2.83445737031284	0.00501051202118089	0.0331531432512591	821	-0.673565571670071	ENSG00000163191	character(0)
1121	11799	enrichment	D1.islands	SPOCK3	-2.835109381581	0.00500065677564392	0.0331368640262918	3324	-0.329740321632361	ENSG00000196104	character(0)
1122	11800	enrichment	D1.islands	COL5A2	-2.83759169251262	0.00496329754294212	0.0329414768417559	1930	-1.01836059720375	ENSG00000204262	character(0)
1123	11801	enrichment	D1.islands	SEPTIN11	-2.83783211894101	0.00495969261231255	0.0329343884874893	3114	-0.244777714100546	ENSG00000138758	character(0)
1124	11802	enrichment	D1.islands	SLC4A8	-2.83994298454315	0.00492814468872238	0.0327919909528416	7775	-0.51604104467302	ENSG00000050438	character(0)
1125	11803	enrichment	D1.islands	TPPP3	-2.84153181280094	0.0049045195139281	0.0326850473972354	9723	-0.968086217774783	ENSG00000159713	Endothelial.Ependymal-MSN.3_top20
1126	11804	enrichment	D1.islands	MSI2	-2.84162413195164	0.00490314994453504	0.0326850473972354	10411	-0.465162261513359	ENSG00000153944	character(0)
1127	11805	enrichment	D1.islands	MYO1D	-2.84293377258599	0.00488375869315325	0.0325801414976955	10179	-1.16982529697753	ENSG00000176658	character(0)
1128	11806	enrichment	D1.islands	PRRX1	-2.84576015455625	0.00484214754275815	0.0323690831102401	984	-0.604247823636309	ENSG00000116132	character(0)
1129	11807	enrichment	D1.islands	C1QTNF3	-2.84594524880347	0.00483943380877422	0.0323676093279273	3434	-0.540303323490352	ENSG00000082196	character(0)
1130	11808	enrichment	D1.islands	HDLBP	-2.8467238583857	0.00482803349451625	0.0323246677802011	2153	-0.180683015630626	ENSG00000115677	character(0)
1131	11809	enrichment	D1.islands	RPLP2	-2.84781321820259	0.00481212426434928	0.0322347766768743	6802	-0.242901794844198	ENSG00000177600	character(0)
1132	11810	enrichment	D1.islands	PLOD2	-2.84894814182042	0.00479560041732145	0.0321563885547825	2720	-0.63466094587557	ENSG00000152952	character(0)
1133	11811	enrichment	D1.islands	CD164	-2.84960283126246	0.0047860920342096	0.0321267046474193	4428	-0.252871671218327	ENSG00000135535	character(0)
1134	11812	enrichment	D1.islands	NR1H2	-2.85002975296507	0.00477990089132827	0.0321183609581903	11569	-0.284597299096743	ENSG00000131408	character(0)
1135	11813	enrichment	D1.islands	CPT1A	-2.85181646295195	0.0047540694277168	0.0320110629204458	7229	-0.522111320184736	ENSG00000110090	character(0)
1136	11814	enrichment	D1.islands	PLEK	-2.85200245095695	0.00475138781765582	0.0320110629204458	1549	-0.944206559325684	ENSG00000115956	character(0)
1137	11815	enrichment	D1.islands	PRMT2	-2.85373891780962	0.00472641753469577	0.0319242208300835	12186	-0.300503461569899	ENSG00000160310	character(0)
1138	11816	enrichment	D1.islands	ADCY7	-2.85424589194695	0.00471914986476538	0.0318917249059782	9638	-0.877609953923254	ENSG00000121281	character(0)
1139	11817	enrichment	D1.islands	PPP1CA	-2.85424860125952	0.00471911105309583	0.0318917249059782	7208	-0.194442202825478	ENSG00000172531	character(0)
1140	11818	enrichment	D1.islands	CYP2J2	-2.85424972605604	0.00471909494015271	0.0318917249059782	497	-0.572874132085388	ENSG00000134716	character(0)
1141	11819	enrichment	D1.islands	SLC6A8	-2.85489327545593	0.00470988417763927	0.0318788928019359	12917	-0.329838177124337	ENSG00000130821	character(0)
1142	11820	enrichment	D1.islands	MAN1A1	-2.85563684884178	0.00469926223026225	0.0318386764091118	4471	-0.671905105251617	ENSG00000111885	c("MSN.3_top20"; "MSN.3-D1.islands_top11")
1143	11821	enrichment	D1.islands	UNC93B1	-2.85643548818625	0.00468787798573188	0.0317796511805594	7220	-0.475036887914082	ENSG00000110057	character(0)
1144	11822	enrichment	D1.islands	TXNDC17	-2.85739434944321	0.00467424305762546	0.0317181460897421	9977	-0.247693480251434	ENSG00000129235	character(0)
1145	11823	enrichment	D1.islands	TMEM108	-2.85768410998095	0.00467012980424132	0.0317090089532744	2673	-0.881110476584323	ENSG00000144868	character(0)
1146	11824	enrichment	D1.islands	AK9	-2.85955541112462	0.00464364537653409	0.0315952852610931	4433	-0.631546885515282	ENSG00000155085	character(0)
1147	11825	enrichment	D1.islands	DIPK2A	-2.859824317606	0.00463985082794861	0.0315860217348867	2719	-0.649950942838637	ENSG00000181744	character(0)
1148	11826	enrichment	D1.islands	SPPL2A	-2.86097695692941	0.0046236178976889	0.0315085603925446	9041	-0.376949066214659	ENSG00000138600	character(0)
1149	11827	enrichment	D1.islands	TOB2	-2.86127892269825	0.00461937379931908	0.0315085603925446	12412	-0.363281971306778	ENSG00000183864	character(0)
1150	11828	enrichment	D1.islands	TMEM176A	-2.86164852762709	0.0046141838733828	0.031493867005392	5215	-0.471470002357849	ENSG00000002933	character(0)
1151	11829	enrichment	D1.islands	PHLDA2	-2.86208720343425	0.00460803096564118	0.0314684155686238	6823	-1.16887174021207	ENSG00000181649	character(0)
1152	11830	enrichment	D1.islands	FUCA2	-2.86212828576009	0.00460745512434131	0.0314684155686238	4536	-0.522737495231509	ENSG00000001036	character(0)
1153	11831	enrichment	D1.islands	BST2	-2.86337900647441	0.0045899554370031	0.0313779891959844	11174	-0.566314115015193	ENSG00000130303	character(0)
1154	11832	enrichment	D1.islands	IFITM2	-2.86359686393864	0.00458691344894188	0.0313737146439217	6782	-0.636266997137793	ENSG00000185201	Endothelial.Ependymal-Inhibitory_top19
1155	11833	enrichment	D1.islands	PHLDB1	-2.86573320638589	0.00455718051046543	0.0312032264698641	7437	-0.641998602205499	ENSG00000019144	character(0)
1156	11834	enrichment	D1.islands	AC010980.1	-2.86747148932089	0.00453311743191636	0.0311205343739493	2072	-0.833980836623252	ENSG00000267034	character(0)
1157	11835	enrichment	D1.islands	GDE1	-2.86756950950504	0.00453176399435094	0.0311205343739493	9493	-0.252483701409068	ENSG00000006007	character(0)
1158	11836	enrichment	D1.islands	RPL7	-2.86877629202857	0.00451513122137633	0.031046310124951	5485	-0.183943860598286	ENSG00000147604	c("MSN.2-Inhibitory_top8"; "MSN.3-Inhibitory_top17"; "MSN.2-MSN.1_top9")
1159	11837	enrichment	D1.islands	PACC1	-2.87010596123082	0.00449686921583958	0.0309371256809907	1144	-0.558481829585204	ENSG00000065600	character(0)
1160	11838	enrichment	D1.islands	ETV5	-2.87035974457421	0.00449339135833687	0.0309295899331544	2849	-0.36209292617084	ENSG00000244405	character(0)
1161	11839	enrichment	D1.islands	SP100	-2.87049155645317	0.00449158597104497	0.0309295899331544	2096	-0.768017286881875	ENSG00000067066	character(0)
1162	11840	enrichment	D1.islands	NFE2L2	-2.87110578774957	0.00448318175336454	0.0308920729947869	1901	-0.377144052531617	ENSG00000116044	character(0)
1163	11841	enrichment	D1.islands	SATB1	-2.87269005949921	0.00446157112781112	0.0307921937167698	2248	-0.346190794295942	ENSG00000182568	character(0)
1164	11842	enrichment	D1.islands	PHYHD1	-2.87389562093584	0.00444519010321428	0.0306954563403871	6132	-0.683718531638247	ENSG00000175287	character(0)
1165	11843	enrichment	D1.islands	WIPI1	-2.87416024749791	0.00444160174095169	0.0306870004263091	10492	-0.863509810930849	ENSG00000070540	character(0)
1166	11844	enrichment	D1.islands	SRGAP2C	-2.87447378886985	0.00443735350963822	0.030673974047989	736	-0.328090762472244	ENSG00000171943	character(0)
1167	11845	enrichment	D1.islands	OAS1	-2.87545947189067	0.00442402243737629	0.0306119505802539	8077	-0.999020670607748	ENSG00000089127	character(0)
1168	11846	enrichment	D1.islands	COL1A2	-2.87721497864533	0.00440037018435435	0.0304832474563971	4950	-1.02856656284078	ENSG00000164692	character(0)
1169	11847	enrichment	D1.islands	BAK1	-2.87745499127078	0.00439714543298227	0.0304832474563971	4182	-0.632863611430778	ENSG00000030110	character(0)
1170	11848	enrichment	D1.islands	DBI	-2.87767715165676	0.0043941624618338	0.0304832474563971	1749	-0.41916052208819	ENSG00000155368	Excitatory-Inhibitory_top19
1171	11849	enrichment	D1.islands	TEK	-2.87770572064705	0.00439377899698275	0.0304832474563971	5781	-0.649260576163481	ENSG00000120156	character(0)
1172	11850	enrichment	D1.islands	MAP4K4	-2.87944164238638	0.00437053595062078	0.0304226797377796	1702	-0.692327922109548	ENSG00000071054	c("MSN.2-MSN.1_top19"; "WM-MSN.1_top14"; "WM-MSN.3_top15")
1173	11851	enrichment	D1.islands	STAB1	-2.87951336237799	0.00436957807705833	0.0304226797377796	2449	-0.822024748274116	ENSG00000010327	character(0)
1174	11852	enrichment	D1.islands	MUSTN1	-2.8797595633308	0.00436629133857192	0.0304226797377796	2457	-0.822831976322231	ENSG00000272573	character(0)
1175	11853	enrichment	D1.islands	CORT	-2.87987323849017	0.00436477455707245	0.0304226797377796	104	-0.921564496943279	ENSG00000241563	c("Inhibitory_top7"; "Inhibitory-MSN.1_top17"; "Inhibitory-MSN.2_top16"; "Inhibitory-MSN.3_top9"; "Inhibitory-WM_top14"; "Inhibitory-D1.islands_top8"; "Inhibitory-Endothelial.Ependymal_top5"; "Inhibitory-Excitatory_top8")
1176	11854	enrichment	D1.islands	HS1BP3	-2.88120993177731	0.0043469749311456	0.0303474682237631	1354	-0.577108009547028	ENSG00000118960	character(0)
1177	11855	enrichment	D1.islands	KIF1A	-2.88133009008045	0.00434537813315842	0.0303474682237631	2148	-0.177486688317085	ENSG00000130294	Excitatory-Endothelial.Ependymal_top4
1178	11856	enrichment	D1.islands	SEMA3B-AS1	-2.88135894557868	0.00434499474873184	0.0303474682237631	2409	-1.12556350175657	ENSG00000232352	character(0)
1179	11857	enrichment	D1.islands	MINDY1	-2.88550122535862	0.00429027816320538	0.0300736453103306	795	-0.796174101729498	ENSG00000143409	character(0)
1180	11858	enrichment	D1.islands	MYL9	-2.88660191041679	0.00427584504949438	0.030004875909479	11880	-0.893135312522504	ENSG00000101335	c("Endothelial.Ependymal_top5"; "Endothelial.Ependymal-Excitatory_top5"; "Endothelial.Ependymal-Inhibitory_top12"; "Endothelial.Ependymal-MSN.1_top4"; "Endothelial.Ependymal-MSN.2_top6"; "Endothelial.Ependymal-MSN.3_top10"; "Endothelial.Ependymal-WM_top8"; "Endothelial.Ependymal-D1.islands_top15")
1181	11859	enrichment	D1.islands	RAP1A	-2.88758277007923	0.00426302055345375	0.0299478355378889	693	-0.379038055447367	ENSG00000116473	character(0)
1182	11860	enrichment	D1.islands	NRG3	-2.88946208547613	0.00423854702371562	0.0298237493018299	6521	-0.674504177015224	ENSG00000185737	character(0)
1183	11861	enrichment	D1.islands	LGR5	-2.89007565423962	0.0042305845987633	0.0297838661936796	7918	-1.0661350894458	ENSG00000139292	character(0)
1184	11862	enrichment	D1.islands	CDK2AP2	-2.89036543847416	0.00422682875179093	0.0297838661936796	7215	-0.293119413640776	ENSG00000167797	character(0)
1185	11863	enrichment	D1.islands	SRP14-AS1	-2.89333108422515	0.00418856613920522	0.0295843120887716	8951	-0.866768214911145	ENSG00000248508	character(0)
1186	11864	enrichment	D1.islands	SLC9A3R2	-2.89470845236686	0.00417090320247449	0.0295077195501492	9373	-0.3797963705503	ENSG00000065054	character(0)
1187	11865	enrichment	D1.islands	RPL37	-2.89519761810051	0.00416464668259063	0.029479521937509	3459	-0.297858840436089	ENSG00000145592	character(0)
1188	11866	enrichment	D1.islands	SLC25A33	-2.89520597451342	0.00416453987703537	0.029479521937509	91	-0.410395697230174	ENSG00000171612	character(0)
1189	11867	enrichment	D1.islands	PFKFB3	-2.89742917972542	0.00413621320419536	0.0293262260059334	6275	-0.312781150530615	ENSG00000170525	character(0)
1190	11868	enrichment	D1.islands	SDC4	-2.89923901290084	0.00411328353266114	0.0292275023650831	11931	-0.478880279526144	ENSG00000124145	character(0)
1191	11869	enrichment	D1.islands	NID1	-2.90046558107849	0.00409780961629521	0.0291334964067604	1255	-0.905455769181623	ENSG00000116962	character(0)
1192	11870	enrichment	D1.islands	LRRC57	-2.90083866273186	0.00409311351976204	0.0291160546375621	8987	-0.529804015677446	ENSG00000180979	character(0)
1193	11871	enrichment	D1.islands	PON2	-2.90092843228466	0.00409198429618924	0.0291160546375621	4956	-0.288486491690361	ENSG00000105854	character(0)
1194	11872	enrichment	D1.islands	TSPAN2	-2.90133516350927	0.00408687153351599	0.0291160546375621	720	-1.03887439105582	ENSG00000134198	character(0)
1195	11873	enrichment	D1.islands	PTTG1IP	-2.90235644776295	0.00407405932772544	0.0290441725384578	12166	-0.376977150898568	ENSG00000183255	character(0)
1196	11874	enrichment	D1.islands	GCNT1	-2.90598932978849	0.00402878102867414	0.028800459974806	5890	-0.889474454386366	ENSG00000187210	character(0)
1197	11875	enrichment	D1.islands	RPL7A	-2.90920077115192	0.00398913879122148	0.0285800219578572	6178	-0.180885022622589	ENSG00000148303	character(0)
1198	11876	enrichment	D1.islands	S1PR5	-2.9098377460428	0.003981318431562	0.0285397437208934	11056	-1.13411496011005	ENSG00000180739	character(0)
1199	11877	enrichment	D1.islands	C1orf54	-2.91044693360579	0.00397385233908795	0.0285177175599999	780	-0.648522918779891	ENSG00000118292	character(0)
1200	11878	enrichment	D1.islands	USP54	-2.91046655588453	0.00397361206489183	0.0285177175599999	6487	-0.628033746142166	ENSG00000166348	character(0)
1201	11879	enrichment	D1.islands	ZNF260	-2.91125024596814	0.00396402665391435	0.0284786906591677	11323	-0.400931155009466	ENSG00000254004	character(0)
1202	11880	enrichment	D1.islands	ACTN4	-2.91189521942409	0.00395615376472739	0.0284378672058089	11358	-0.368625646223365	ENSG00000130402	character(0)
1203	11881	enrichment	D1.islands	ATPAF1	-2.91209132484467	0.00395376283298618	0.0284378672058089	445	-0.173280083698032	ENSG00000123472	character(0)
1204	11882	enrichment	D1.islands	ADA	-2.9127005941344	0.00394634300181589	0.0284212215913501	11924	-0.996685793873296	ENSG00000196839	character(0)
1205	11883	enrichment	D1.islands	OPN3	-2.91316962614239	0.00394063968913632	0.0284207691357599	1270	-0.947561904485801	ENSG00000054277	character(0)
1206	11884	enrichment	D1.islands	AC110285.1	-2.91428877732971	0.003927061517989	0.0283543451760474	10610	-1.0727315500006	ENSG00000262223	character(0)
1207	11885	enrichment	D1.islands	WNK1	-2.91701636003954	0.00389414793355222	0.0281636927428273	7531	-0.438179443883491	ENSG00000060237	WM_top11
1208	11886	enrichment	D1.islands	HEG1	-2.92026760706962	0.00385524495659469	0.0279357154573447	2627	-0.589674693300337	ENSG00000173706	character(0)
1209	11887	enrichment	D1.islands	ARAF	-2.92074835523621	0.00384952279854947	0.0279203033925602	12606	-0.374746620815043	ENSG00000078061	character(0)
1210	11888	enrichment	D1.islands	FAM178B	-2.92138621303672	0.00384194261623416	0.0278949099798388	1673	-1.11139283828256	ENSG00000168754	character(0)
1211	11889	enrichment	D1.islands	MT1F	-2.9214740047397	0.00384090038561377	0.0278949099798388	9664	-0.534163203826457	ENSG00000198417	character(0)
1212	11890	enrichment	D1.islands	RRAD	-2.92149320959275	0.00384067242717825	0.0278949099798388	9708	-1.25289432189343	ENSG00000166592	character(0)
1213	11891	enrichment	D1.islands	ATP10B	-2.92181846531549	0.00383681357446842	0.0278949099798388	3863	-0.950989019229507	ENSG00000118322	character(0)
1214	11892	enrichment	D1.islands	RPS28	-2.9263341306631	0.00378360459501958	0.0275793121013724	11015	-0.220589032744002	ENSG00000233927	character(0)
1215	11893	enrichment	D1.islands	SOX18	-2.92661502662181	0.00378031715100608	0.0275708299181803	12058	-0.845346466914717	ENSG00000203883	character(0)
1216	11894	enrichment	D1.islands	CCP110	-2.9281793309442	0.00376205718882061	0.027468518799364	9494	-0.450747480703649	ENSG00000103540	character(0)
1217	11895	enrichment	D1.islands	AC099786.3	-2.92831650119941	0.00376045986933543	0.027468518799364	540	-1.43221170528012	ENSG00000261213	character(0)
1218	11896	enrichment	D1.islands	ABLIM1	-2.9284710033901	0.00375866146613377	0.027468518799364	6689	-0.254390832323426	ENSG00000099204	character(0)
1219	11897	enrichment	D1.islands	ICOSLG	-2.92870756201882	0.00375590945203104	0.027468518799364	12160	-1.0674959646595	ENSG00000160223	character(0)
1220	11898	enrichment	D1.islands	PALM2-AKAP2	-2.93145515004124	0.00372408007052609	0.0272679117177494	6005	-0.282161593894599	ENSG00000157654	character(0)
1221	11899	enrichment	D1.islands	ACLY	-2.93185758035575	0.0037194389048758	0.0272492978911386	10261	-0.772606301769962	ENSG00000131473	c("Inhibitory_top1"; "Inhibitory-MSN.1_top5"; "Inhibitory-MSN.2_top3"; "Inhibitory-MSN.3_top2"; "Inhibitory-WM_top5"; "Inhibitory-D1.islands_top3"; "Inhibitory-Endothelial.Ependymal_top17"; "Inhibitory-Excitatory_top6"; "all_top6")
1222	11900	enrichment	D1.islands	REST	-2.93209359768111	0.00371671941725627	0.027244749562293	3081	-0.806115917400685	ENSG00000084093	character(0)
1223	11901	enrichment	D1.islands	AC020909.2	-2.93230061766315	0.00371433554700548	0.0272426576673588	11572	-1.26614273908539	ENSG00000268518	character(0)
1224	11902	enrichment	D1.islands	SAT1	-2.93287755659888	0.0037076993790067	0.0272093574552092	12556	-0.294513571018568	ENSG00000130066	character(0)
1225	11903	enrichment	D1.islands	TUBB2B	-2.93477476935571	0.00368595336359151	0.0270650715871861	3983	-0.254640410303094	ENSG00000137285	character(0)
1226	11904	enrichment	D1.islands	COMTD1	-2.93528539188898	0.00368012053527736	0.0270375352512568	6500	-0.659971828567489	ENSG00000165644	character(0)
1227	11905	enrichment	D1.islands	TAF13	-2.93589619883034	0.00367315440102124	0.027001636712377	653	-0.250114664659567	ENSG00000197780	character(0)
1228	11906	enrichment	D1.islands	TJP2	-2.93675713294398	0.00366335611000455	0.0269907429171845	5869	-0.872686590911013	ENSG00000119139	character(0)
1229	11907	enrichment	D1.islands	PCSK6	-2.9379290387211	0.00365005709865647	0.0269080302412029	9299	-0.918162522211911	ENSG00000140479	character(0)
1230	11908	enrichment	D1.islands	RPS2	-2.9407407895345	0.00361832885074715	0.0267348577919177	9367	-0.210712058715098	ENSG00000140988	character(0)
1231	11909	enrichment	D1.islands	ZFYVE16	-2.94170631625778	0.00360749206889646	0.0266815915609026	3578	-0.523140435112694	ENSG00000039319	character(0)
1232	11910	enrichment	D1.islands	NEK1	-2.94635275022033	0.00355575631647711	0.0263671414977606	3329	-0.341196776089288	ENSG00000137601	character(0)
1233	11911	enrichment	D1.islands	CTDSP2	-2.94758219012115	0.00354218126133313	0.0262919366121365	7876	-0.300022569555483	ENSG00000175215	character(0)
1234	11912	enrichment	D1.islands	AATK	-2.94763772053476	0.00354156923537797	0.0262919366121365	10605	-0.576228055111509	ENSG00000181409	character(0)
1235	11913	enrichment	D1.islands	SCIN	-2.94787355756134	0.00353897104719967	0.0262919366121365	4695	-1.01622611493831	ENSG00000006747	character(0)
1236	11914	enrichment	D1.islands	IL17RA	-2.94789220294722	0.00353876570771181	0.0262919366121365	12187	-0.557794514073533	ENSG00000177663	MSN.1_top7
1237	11915	enrichment	D1.islands	AC009951.6	-2.94881188644352	0.00352865087296352	0.0262665972665209	1809	-0.856647133457953	ENSG00000287115	character(0)
1238	11916	enrichment	D1.islands	MAML2	-2.95010010584979	0.00351452733997988	0.0261764738540555	7352	-0.838956456580694	ENSG00000184384	character(0)
1239	11917	enrichment	D1.islands	C16orf89	-2.9502844591729	0.00351251040321868	0.0261764696065355	9441	-0.621066138116598	ENSG00000153446	character(0)
1240	11918	enrichment	D1.islands	FGF14-AS2	-2.95171537551431	0.00349689133165758	0.0260900248664245	8412	-1.05127014852615	ENSG00000272143	character(0)
1241	11919	enrichment	D1.islands	EZR	-2.95255092819495	0.00348780036207465	0.0260371617598925	4589	-0.418485894967192	ENSG00000092820	character(0)
1242	11920	enrichment	D1.islands	EDNRB	-2.95363498108902	0.00347603793287436	0.0259792311137449	8373	-0.335544871629881	ENSG00000136160	character(0)
1243	11921	enrichment	D1.islands	PCBP4	-2.95368451105155	0.00347550138118451	0.0259792311137449	2435	-0.625689559382735	ENSG00000090097	WM-MSN.2_top12
1244	11922	enrichment	D1.islands	DCN	-2.9539356723381	0.00347278175118263	0.0259792311137449	7961	-0.68642310124612	ENSG00000011465	c("Endothelial.Ependymal_top13"; "Endothelial.Ependymal-Excitatory_top11"; "Endothelial.Ependymal-MSN.3_top19"; "Endothelial.Ependymal-WM_top13")
1245	11923	enrichment	D1.islands	ATOH8	-2.95453234308047	0.0034663286847061	0.0259514873038377	1634	-0.885952898083443	ENSG00000168874	character(0)
1246	11924	enrichment	D1.islands	MAPKAPK2	-2.95455441269478	0.00346609020998526	0.0259514873038377	1121	-0.571145111046045	ENSG00000162889	character(0)
1247	11925	enrichment	D1.islands	TMCO1	-2.95499716168705	0.00346130923020818	0.0259438316550592	961	-0.232150369095032	ENSG00000143183	character(0)
1248	11926	enrichment	D1.islands	RAMP3	-2.95545129947002	0.00345641154796923	0.0259220882239957	4812	-1.19849275284068	ENSG00000122679	character(0)
1249	11927	enrichment	D1.islands	SNAP23	-2.95607587248023	0.00344968616598041	0.0258866045125767	8986	-0.573997472846833	ENSG00000092531	character(0)
1250	11928	enrichment	D1.islands	NAP1L4	-2.95659348901511	0.0034441215767354	0.0258597954361937	6824	-0.149272281437389	ENSG00000205531	character(0)
1251	11929	enrichment	D1.islands	NPY	-2.95684431798027	0.00344142802252893	0.0258545246461057	4721	-1.06885286806455	ENSG00000122585	character(0)
1252	11930	enrichment	D1.islands	EIF4G2	-2.95815777704265	0.00342735479228725	0.0257637057981894	6878	-0.176297314384564	ENSG00000110321	character(0)
1253	11931	enrichment	D1.islands	DRD5	-2.95913382684649	0.00341693095717956	0.0257002304090991	2980	-1.36399846880567	ENSG00000169676	character(0)
1254	11932	enrichment	D1.islands	TNS2	-2.95935199082706	0.00341460502646294	0.0256976246107489	7784	-0.571118717757601	ENSG00000111077	character(0)
1255	11933	enrichment	D1.islands	AOPEP	-2.96130017621046	0.0033938989097728	0.0255566100038692	5947	-0.631324256827962	ENSG00000148120	character(0)
1256	11934	enrichment	D1.islands	LAMTOR4	-2.9613298962895	0.00339358392564831	0.0255566100038692	4997	-0.197502317196853	ENSG00000188186	character(0)
1257	11935	enrichment	D1.islands	VSTM4	-2.96185928919568	0.00338797771605838	0.0255416531416201	6401	-0.780971182830405	ENSG00000165633	character(0)
1258	11936	enrichment	D1.islands	NRIP2	-2.96208885841482	0.00338554924439588	0.0255381756483134	7543	-0.78403036122417	ENSG00000053702	character(0)
1259	11937	enrichment	D1.islands	CYP51A1	-2.96214386102204	0.00338496764260124	0.0255381756483134	4936	-0.203048410971827	ENSG00000001630	character(0)
1260	11938	enrichment	D1.islands	CARD19	-2.96249850331362	0.00338121982611523	0.0255351924273577	5937	-0.480920132986311	ENSG00000165233	character(0)
1261	11939	enrichment	D1.islands	ECE1	-2.96639919211169	0.00334024807758914	0.0252551546553653	178	-0.413286259075354	ENSG00000117298	character(0)
1262	11940	enrichment	D1.islands	RPAP3	-2.96807283122678	0.0033228085879991	0.025167270180516	7722	-0.434976257935862	ENSG00000005175	character(0)
1263	11941	enrichment	D1.islands	CRIP1	-2.96823938112572	0.00332107769621099	0.025167270180516	8891	-1.25589251392447	ENSG00000213145	c("Endothelial.Ependymal_top3"; "Endothelial.Ependymal-Excitatory_top8"; "Endothelial.Ependymal-Inhibitory_top6"; "Endothelial.Ependymal-MSN.1_top9"; "Endothelial.Ependymal-MSN.2_top2"; "Endothelial.Ependymal-MSN.3_top8"; "Endothelial.Ependymal-WM_top2"; "Endothelial.Ependymal-D1.islands_top6")
1264	11942	enrichment	D1.islands	ACAA2	-2.97151353051762	0.00328721810101726	0.0250038398493551	10779	-0.465201368456849	ENSG00000167315	character(0)
1265	11943	enrichment	D1.islands	MAGT1	-2.97532808007095	0.00324816937395371	0.0247608542646313	12726	-0.5871930023183	ENSG00000102158	character(0)
1266	11944	enrichment	D1.islands	SIRT2	-2.97570562304766	0.00324432777679665	0.024760648558715	11362	-0.500937902072147	ENSG00000068903	WM_top12
1267	11945	enrichment	D1.islands	ARHGAP29	-2.97842897468641	0.00321674018689219	0.0245790000625276	608	-1.03078123793773	ENSG00000137962	character(0)
1268	11946	enrichment	D1.islands	FAM189A2	-2.97991319637638	0.00320179576205329	0.0244792182467467	5870	-0.721543441670584	ENSG00000135063	character(0)
1269	11947	enrichment	D1.islands	PYGM	-2.98055500981813	0.00319535317953009	0.0244443576762874	7126	-0.469762825599833	ENSG00000068976	character(0)
1270	11948	enrichment	D1.islands	MED29	-2.98194085761097	0.0031814824598465	0.0243669647750603	11374	-0.204464334846808	ENSG00000063322	character(0)
1271	11949	enrichment	D1.islands	CXXC5	-2.98225471564025	0.00317834878952352	0.0243573341119211	3751	-0.695340849841638	ENSG00000171604	c("Excitatory-Inhibitory_top7"; "Excitatory-MSN.1_top12"; "Excitatory-MSN.2_top10"; "Excitatory-MSN.3_top3"; "Excitatory-D1.islands_top8")
1272	11950	enrichment	D1.islands	ACTA2	-2.98279282717322	0.0031729826818837	0.024330573642182	6541	-1.23266006466271	ENSG00000107796	c("Endothelial.Ependymal_top2"; "Endothelial.Ependymal-Excitatory_top6"; "Endothelial.Ependymal-Inhibitory_top10"; "Endothelial.Ependymal-MSN.1_top2"; "Endothelial.Ependymal-MSN.2_top3"; "Endothelial.Ependymal-MSN.3_top7"; "Endothelial.Ependymal-WM_top6"; "Endothelial.Ependymal-D1.islands_top10")
1273	11951	enrichment	D1.islands	SAP30L	-2.98433228208233	0.00315767694385464	0.0242275189628374	3839	-0.372288085473313	ENSG00000164576	character(0)
1274	11952	enrichment	D1.islands	SERPINF1	-2.984931689455	0.00315173579731977	0.0241962354351302	9915	-1.11637987047248	ENSG00000132386	character(0)
1275	11953	enrichment	D1.islands	CDC42EP2	-2.98537899569107	0.00314730891732281	0.0241765469613519	7145	-0.914793786303228	ENSG00000149798	character(0)
1276	11954	enrichment	D1.islands	NUDT5	-2.98833871475191	0.00311816080034165	0.0239810210367508	6290	-0.307458234450003	ENSG00000165609	character(0)
1277	11955	enrichment	D1.islands	HIST1H1C	-2.98963394704979	0.00310548311023341	0.0239118515640867	4061	-0.890687924819116	ENSG00000187837	character(0)
1278	11956	enrichment	D1.islands	EMP1	-2.99071245424583	0.00309496283626033	0.023844989638179	7629	-1.09055441533002	ENSG00000134531	character(0)
1279	11957	enrichment	D1.islands	FOS	-2.99203189023178	0.00308213692350899	0.0237743918841317	8741	-1.02976112481857	ENSG00000170345	Endothelial.Ependymal-MSN.1_top20
1280	11958	enrichment	D1.islands	BMP1	-2.99246965343258	0.003077892326815	0.0237557658660596	5314	-0.845100136124947	ENSG00000168487	character(0)
1281	11959	enrichment	D1.islands	OTUD7B	-2.99379830500292	0.00306504242387635	0.0236706607654746	773	-0.777640462222084	ENSG00000264522	character(0)
1282	11960	enrichment	D1.islands	RTKN	-2.99412244023594	0.00306191506910941	0.0236605841828443	1599	-0.798817273395744	ENSG00000114993	character(0)
1283	11961	enrichment	D1.islands	GIMAP7	-2.99480519254094	0.00305533725059703	0.0236378952248216	5209	-0.973899331984718	ENSG00000179144	character(0)
1284	11962	enrichment	D1.islands	MFSD12	-2.99503877268907	0.00305308985712433	0.0236345930382755	10935	-0.314303788907957	ENSG00000161091	character(0)
1285	11963	enrichment	D1.islands	HSPE1	-2.99597879086084	0.00304406080019949	0.0235928342138446	1958	-0.193818027566367	ENSG00000115541	character(0)
1286	11964	enrichment	D1.islands	DDHD1	-2.99801882343553	0.00302455017115424	0.0234556214587361	8610	-0.331555044614248	ENSG00000100523	character(0)
1287	11965	enrichment	D1.islands	ADGRE5	-3.00129426856035	0.00299346427071836	0.0232423164847283	11132	-0.7054662689375	ENSG00000123146	character(0)
1288	11966	enrichment	D1.islands	HLA-DPA1	-3.00137419102893	0.00299270943999213	0.0232423164847283	4162	-0.679237960151064	ENSG00000231389	character(0)
1289	11967	enrichment	D1.islands	ABL1	-3.00251745983208	0.00298193091373916	0.0231804952827316	6155	-0.400181850382587	ENSG00000097007	character(0)
1290	11968	enrichment	D1.islands	ARRDC2	-3.00535272489	0.00295535423626741	0.0230014440618846	11186	-0.812044815677185	ENSG00000105643	character(0)
1291	11969	enrichment	D1.islands	CANX	-3.00794233299943	0.00293127055544152	0.0228276870730305	3941	-0.165333999465539	ENSG00000127022	character(0)
1292	11970	enrichment	D1.islands	RMDN1	-3.00910234993877	0.00292054083898084	0.0227577798149156	5519	-0.434838744872374	ENSG00000176623	character(0)
1293	11971	enrichment	D1.islands	PRR13	-3.00964514092096	0.00291553263152123	0.0227323991726178	7795	-0.239262534560171	ENSG00000205352	character(0)
1294	11972	enrichment	D1.islands	OSBPL3	-3.00981267091897	0.00291398846511415	0.0227323991726178	4724	-0.991159306232599	ENSG00000070882	character(0)
1295	11973	enrichment	D1.islands	SCARA3	-3.01261844631025	0.00288823835223561	0.0226010309154447	5347	-0.350104106105609	ENSG00000168077	character(0)
1296	11974	enrichment	D1.islands	CRKL	-3.0130560670515	0.00288424097340882	0.0225833632791274	12230	-0.232775902435649	ENSG00000099942	character(0)
1297	11975	enrichment	D1.islands	HDDC2	-3.01448478112306	0.00287122597310873	0.0225086084437787	4483	-0.268701292051836	ENSG00000111906	character(0)
1298	11976	enrichment	D1.islands	RASL12	-3.01563718466363	0.00286076739795502	0.0224537378236107	9108	-0.801719482832222	ENSG00000103710	character(0)
1299	11977	enrichment	D1.islands	COBLL1	-3.01630771729908	0.00285469814042908	0.0224196559340897	1851	-0.93901752493489	ENSG00000082438	character(0)
1300	11978	enrichment	D1.islands	DTX3L	-3.01657010170786	0.00285232641805053	0.0224145893215085	2613	-1.0092083563446	ENSG00000163840	character(0)
1301	11979	enrichment	D1.islands	GPR108	-3.0168995603377	0.00284935096893388	0.0224047693995758	10990	-0.407215505979255	ENSG00000125734	character(0)
1302	11980	enrichment	D1.islands	PSEN1	-3.01729370200445	0.00284579509419545	0.0223903708562699	8708	-0.497325047561217	ENSG00000080815	character(0)
1303	11981	enrichment	D1.islands	GNRH1	-3.0183120847989	0.00283662630521687	0.022354127073084	5336	-1.66084954643618	ENSG00000147437	c("Inhibitory_top11"; "Inhibitory-MSN.2_top17"; "Inhibitory-MSN.3_top14"; "Inhibitory-D1.islands_top12"; "Inhibitory-Excitatory_top11")
1304	11982	enrichment	D1.islands	CHST3	-3.01912667552986	0.0028293118691344	0.02231477927406	6471	-0.969589561729866	ENSG00000122863	character(0)
1305	11983	enrichment	D1.islands	LINC01630	-3.01977583600811	0.00282349529507259	0.0222824412891382	10788	-1.22758876469444	ENSG00000227115	character(0)
1306	11984	enrichment	D1.islands	RPS26	-3.02072590892682	0.00281500231559773	0.0222289294775485	7824	-0.230993560406156	ENSG00000197728	character(0)
1307	11985	enrichment	D1.islands	DOCK1	-3.02101150182913	0.00281245391184332	0.0222223229966829	6749	-0.532013266514009	ENSG00000150760	character(0)
1308	11986	enrichment	D1.islands	B3GLCT	-3.02212303474799	0.00280255565465877	0.0221575989700244	8263	-0.644392541189165	ENSG00000187676	character(0)
1309	11987	enrichment	D1.islands	APBB2	-3.02222988039044	0.00280160587800769	0.0221575989700244	3036	-0.396936646542626	ENSG00000163697	character(0)
1310	11988	enrichment	D1.islands	MAF	-3.02429318313577	0.00278332262066517	0.02203237454968	9818	-0.494885046336859	ENSG00000178573	character(0)
1311	11989	enrichment	D1.islands	SLCO3A1	-3.02448383781701	0.00278163874781515	0.02203237454968	9280	-0.693208856940348	ENSG00000176463	character(0)
1312	11990	enrichment	D1.islands	BTN3A3	-3.02586272120302	0.00276948822974152	0.0219496313788183	4068	-0.831454038161501	ENSG00000111801	character(0)
1313	11991	enrichment	D1.islands	LIPA	-3.02653287854148	0.00276360054252214	0.0219297446473242	6544	-0.5942047448841	ENSG00000107798	character(0)
1314	11992	enrichment	D1.islands	WFDC2	-3.02778151742076	0.00275266127950562	0.0218696748656928	11936	-0.995386879435319	ENSG00000101443	character(0)
1315	11993	enrichment	D1.islands	RAB11B	-3.02825948099926	0.0027484844137203	0.0218498620079099	11019	-0.158713536959464	ENSG00000185236	character(0)
1316	11994	enrichment	D1.islands	NBEAL1	-3.02834348501077	0.00274775091535179	0.0218498620079099	1991	-0.616780573697037	ENSG00000144426	character(0)
1317	11995	enrichment	D1.islands	NCALD	-3.03006883171093	0.00273272545783845	0.0217512212714033	5573	-0.936943504371215	ENSG00000104490	character(0)
1318	11996	enrichment	D1.islands	NAXE	-3.03108328389143	0.00272392625427388	0.0216944850509102	897	-0.21941850230375	ENSG00000163382	character(0)
1319	11997	enrichment	D1.islands	HIST1H2AC	-3.03168579219442	0.0027187125317521	0.0216928863473913	4063	-0.508486599496337	ENSG00000180573	character(0)
1320	11998	enrichment	D1.islands	C5orf30	-3.03247650046388	0.00271188417408224	0.0216517099310798	3630	-0.454133338810353	ENSG00000181751	character(0)
1321	11999	enrichment	D1.islands	SFRP4	-3.03316016637698	0.0027059929275246	0.0216312809021702	4771	-1.31431723487571	ENSG00000106483	character(0)
1322	12000	enrichment	D1.islands	AMIGO2	-3.0336287478247	0.002701961896454	0.0216123655821108	7721	-1.26381142366633	ENSG00000139211	character(0)
1323	12001	enrichment	D1.islands	SLC2A1	-3.03491037289219	0.00269096475392026	0.021537672278294	392	-0.408016645435225	ENSG00000117394	c("Endothelial.Ependymal-Excitatory_top12"; "Endothelial.Ependymal-Inhibitory_top18")
1324	12002	enrichment	D1.islands	GNAS	-3.03513601444564	0.00268903287680436	0.0215354872342222	12003	-0.595624878218499	ENSG00000087460	c("Inhibitory_top5"; "Excitatory-MSN.1_top5"; "Excitatory-MSN.2_top18"; "Inhibitory-MSN.1_top1"; "Inhibitory-MSN.2_top1"; "Inhibitory-MSN.3_top1"; "Inhibitory-WM_top9"; "Inhibitory-D1.islands_top1"; "Inhibitory-Endothelial.Ependymal_top4"; "all_top1")
1325	12003	enrichment	D1.islands	RACK1	-3.03665774952789	0.00267603750701383	0.0214446413062059	3962	-0.205631920895943	ENSG00000204628	character(0)
1326	12004	enrichment	D1.islands	RTF2	-3.04041852010716	0.00264416859887424	0.0212548586690931	11993	-0.227833350461464	ENSG00000022277	character(0)
1327	12005	enrichment	D1.islands	TTN	-3.04197937731018	0.00263104468477938	0.0211628441095478	1911	-1.06005887723652	ENSG00000155657	character(0)
1328	12006	enrichment	D1.islands	LINC00294	-3.04640754280721	0.00259413760164188	0.0209304501830422	6947	-0.456261284995976	ENSG00000280798	character(0)
1329	12007	enrichment	D1.islands	MAP1LC3A	-3.05005552400946	0.00256409169651735	0.0207395877907715	11853	-0.29643276972823	ENSG00000101460	character(0)
1330	12008	enrichment	D1.islands	ATP5ME	-3.05067564087022	0.00255901619469063	0.020711439052041	2909	-0.230584601377997	ENSG00000169020	character(0)
1331	12009	enrichment	D1.islands	BLOC1S1	-3.05287258342181	0.00254110910740985	0.0206050458665801	7811	-0.245088009282216	ENSG00000135441	character(0)
1332	12010	enrichment	D1.islands	PNKD	-3.05477349979689	0.00252570808337927	0.0205057800740648	2037	-0.190183767148543	ENSG00000127838	character(0)
1333	12011	enrichment	D1.islands	NKX6-2	-3.05635822024999	0.00251293459014312	0.0204148415827522	6762	-0.950665553808914	ENSG00000148826	character(0)
1334	12012	enrichment	D1.islands	LINC00639	-3.05657855252732	0.00251116334030327	0.0204132263517952	8563	-1.25158378793553	ENSG00000259070	character(0)
1335	12013	enrichment	D1.islands	SEMA7A	-3.05790290511573	0.00250054107991193	0.0203396142226922	9165	-1.12577012573023	ENSG00000138623	character(0)
1336	12014	enrichment	D1.islands	RPS11	-3.05807783068349	0.0024991411490554	0.0203396142226922	11546	-0.266697884228668	ENSG00000142534	MSN.2-MSN.1_top3
1337	12015	enrichment	D1.islands	RGCC	-3.05830778887853	0.00249730188975918	0.0203387535337852	8295	-0.520446815327098	ENSG00000102760	character(0)
1338	12016	enrichment	D1.islands	CYB5R1	-3.05857182422019	0.00249519161098734	0.0203343235993959	1085	-0.383674570976948	ENSG00000159348	character(0)
1339	12017	enrichment	D1.islands	TMBIM6	-3.0627175942307	0.00246227153955856	0.0201419087123814	7754	-0.18032149236807	ENSG00000139644	character(0)
1340	12018	enrichment	D1.islands	HS3ST4	-3.06353696305781	0.0024558127655938	0.0201144235475954	9532	-0.996260609806609	ENSG00000182601	character(0)
1341	12019	enrichment	D1.islands	ATP1A2	-3.06494254508123	0.00244476943434879	0.020049271507717	921	-0.268594161331159	ENSG00000018625	MSN.2_top17
1342	12020	enrichment	D1.islands	PDE8A	-3.06573048632753	0.00243859879295804	0.0200239655472368	9244	-0.597853857264497	ENSG00000073417	character(0)
1343	12021	enrichment	D1.islands	RHBDD1	-3.06577992243562	0.00243821212042589	0.0200239655472368	2085	-0.725568696896663	ENSG00000144468	character(0)
1344	12022	enrichment	D1.islands	FBLN1	-3.07011291614643	0.00240453953059209	0.0197943767825913	12451	-0.707204769520991	ENSG00000077942	character(0)
1345	12023	enrichment	D1.islands	LRATD2	-3.07054556719656	0.00240120094722909	0.0197794357214011	5638	-0.844807902704182	ENSG00000168672	character(0)
1346	12024	enrichment	D1.islands	SH3RF1	-3.07077024240442	0.00239946891020772	0.0197777177094074	3328	-0.465291041898856	ENSG00000154447	character(0)
1347	12025	enrichment	D1.islands	GMFG	-3.07093921390982	0.00239816705556798	0.0197777177094074	11370	-0.817513691078194	ENSG00000130755	character(0)
1348	12026	enrichment	D1.islands	CA14	-3.07220296021357	0.00238845103954068	0.0197370282592725	778	-1.0101830646284	ENSG00000118298	character(0)
1349	12027	enrichment	D1.islands	TP53INP2	-3.07232474174222	0.00238751666984757	0.0197370282592725	11856	-0.833646525644583	ENSG00000078804	c("Excitatory-Inhibitory_top18"; "Excitatory-MSN.3_top12"; "Excitatory-D1.islands_top18")
1350	12028	enrichment	D1.islands	KBTBD3	-3.07378358657669	0.00237634982988252	0.0196746004410299	7365	-0.482710238053527	ENSG00000182359	character(0)
1351	12029	enrichment	D1.islands	METTL7A	-3.07461281871716	0.00237002388620538	0.0196347479838661	7767	-0.296387794994833	ENSG00000185432	character(0)
1352	12030	enrichment	D1.islands	ASPA	-3.07750786848641	0.00234805997738757	0.0194951775513592	9929	-1.03054922933512	ENSG00000108381	character(0)
1353	12031	enrichment	D1.islands	ITPRID2	-3.07776181475128	0.00234614233899339	0.0194951775513592	1916	-0.418501252873275	ENSG00000138434	character(0)
1354	12032	enrichment	D1.islands	ANKRD12	-3.07994818954731	0.00232969186988407	0.0193872178556635	10687	-0.245597646337313	ENSG00000101745	character(0)
1355	12033	enrichment	D1.islands	ANXA3	-3.08169771119465	0.00231660498421403	0.0193030589891313	3120	-0.951229559444094	ENSG00000138772	character(0)
1356	12034	enrichment	D1.islands	ALKAL2	-3.083054733776	0.00230650080916772	0.0192435690903698	1299	-1.0430830393088	ENSG00000189292	character(0)
1357	12035	enrichment	D1.islands	HIGD1B	-3.08593372871733	0.00228519868862937	0.0190781024924672	10323	-0.76372439127543	ENSG00000131097	character(0)
1358	12036	enrichment	D1.islands	FOXP1	-3.08644283017232	0.00228145070125665	0.0190713412773431	2510	-0.470556885682969	ENSG00000114861	MSN.3-D1.islands_top16
1359	12037	enrichment	D1.islands	ARL4C	-3.09156116951811	0.0022440834050375	0.0188195676771298	2122	-0.888145194310756	ENSG00000188042	character(0)
1360	12038	enrichment	D1.islands	LTBR	-3.09251225169039	0.00223720237947836	0.0187825388858244	7562	-0.863924811032201	ENSG00000111321	character(0)
1361	12039	enrichment	D1.islands	S100B	-3.09366495911934	0.00222888869804615	0.0187284356492137	12185	-0.555184517390386	ENSG00000160307	c("Excitatory-Inhibitory_top15"; "WM-Inhibitory_top4"; "WM-MSN.1_top16")
1362	12040	enrichment	D1.islands	CYGB	-3.0940858739338	0.0022258600409503	0.0187151004220316	10561	-0.827311846934034	ENSG00000161544	c("Inhibitory_top4"; "Inhibitory-MSN.1_top10"; "Inhibitory-MSN.2_top7"; "Inhibitory-MSN.3_top5"; "Inhibitory-WM_top19"; "Inhibitory-D1.islands_top6"; "Inhibitory-Excitatory_top19")
1363	12041	enrichment	D1.islands	RPS6	-3.09506036471229	0.00221886273874401	0.018680464380269	5769	-0.390476978842957	ENSG00000137154	c("WM-Excitatory_top18"; "WM-Inhibitory_top6"; "WM-MSN.1_top13")
1364	12042	enrichment	D1.islands	CAV1	-3.09617538112747	0.00221088129385264	0.018637442179737	5084	-1.0645070272317	ENSG00000105974	character(0)
1365	12043	enrichment	D1.islands	ADAP1	-3.09772764507928	0.00219981407044868	0.0185561964019265	4630	-0.329715473457433	ENSG00000105963	character(0)
1366	12044	enrichment	D1.islands	SEPTIN7	-3.09859800695462	0.00219363101348581	0.0185160714025181	4764	-0.332498319349141	ENSG00000122545	WM-Endothelial.Ependymal_top11
1367	12045	enrichment	D1.islands	KLHL9	-3.10234806368544	0.00216717354418029	0.0183284996420512	5774	-0.340544985861002	ENSG00000198642	character(0)
1368	12046	enrichment	D1.islands	DBNDD2	-3.10259756410982	0.00216542375537742	0.018325639629928	11934	-0.733448898313372	ENSG00000244274	WM_top9
1369	12047	enrichment	D1.islands	CLPB	-3.10317688997501	0.00216136587219518	0.0183032301062217	7250	-0.316390187108828	ENSG00000162129	character(0)
1370	12048	enrichment	D1.islands	IGFBP7	-3.1043629999225	0.00215307966004142	0.0182449609312387	3084	-0.52861915714402	ENSG00000163453	c("Endothelial.Ependymal_top8"; "Endothelial.Ependymal-Excitatory_top7"; "Endothelial.Ependymal-Inhibitory_top3"; "Endothelial.Ependymal-MSN.1_top17"; "Endothelial.Ependymal-MSN.2_top10"; "Endothelial.Ependymal-MSN.3_top9"; "Endothelial.Ependymal-WM_top7"; "Endothelial.Ependymal-D1.islands_top7")
1371	12049	enrichment	D1.islands	POC1B	-3.10852322003373	0.00212424741818563	0.018053610133198	7958	-0.871824436686106	ENSG00000139323	character(0)
1372	12050	enrichment	D1.islands	ADA2	-3.10867413823173	0.0021232082160821	0.018053610133198	12190	-0.628268208387299	ENSG00000093072	character(0)
1373	12051	enrichment	D1.islands	FAM214B	-3.10947682970642	0.00211768887420192	0.0180274340753373	5821	-0.311316047808926	ENSG00000005238	character(0)
1374	12052	enrichment	D1.islands	MCUB	-3.11242071007428	0.00209755979811486	0.0178795281018563	3210	-1.08544089578765	ENSG00000005059	character(0)
1375	12053	enrichment	D1.islands	CLDND1	-3.11254339204891	0.00209672479479698	0.0178795281018563	2536	-0.740077560280454	ENSG00000080822	c("WM_top3"; "WM-Endothelial.Ependymal_top14"; "WM-MSN.2_top13"; "WM-MSN.3_top9")
1376	12054	enrichment	D1.islands	POMP	-3.11271818319422	0.00209553565393548	0.0178795281018563	8253	-0.180304096681038	ENSG00000132963	character(0)
1377	12055	enrichment	D1.islands	EMC2	-3.11401934628549	0.00208670312034273	0.0178455730621142	5594	-0.3056874365684	ENSG00000104412	character(0)
1378	12056	enrichment	D1.islands	DNAJC4	-3.11580670231956	0.00207462625679848	0.0177891664899326	7112	-0.282413593219555	ENSG00000110011	character(0)
1379	12057	enrichment	D1.islands	ADRA1D	-3.11655383242229	0.0020695971802397	0.0177577730296575	11756	-1.30126461758413	ENSG00000171873	character(0)
1380	12058	enrichment	D1.islands	AP3B1	-3.11681304656075	0.00206785499218587	0.0177545591987811	3566	-0.519916724872031	ENSG00000132842	character(0)
1381	12059	enrichment	D1.islands	PLEKHH1	-3.11868606314753	0.00205530657096214	0.0176701919895566	8677	-0.91167521785095	ENSG00000054690	character(0)
1382	12060	enrichment	D1.islands	WHRN	-3.12181030961782	0.00203453182636077	0.0175264048903885	6036	-0.565003729429568	ENSG00000095397	character(0)
1383	12061	enrichment	D1.islands	KLHL20	-3.12199263341712	0.00203332547090919	0.0175264048903885	994	-0.545976286440902	ENSG00000076321	character(0)
1384	12062	enrichment	D1.islands	AC093249.6	-3.12213553307099	0.00203238042939339	0.0175264048903885	9590	-0.877855675957549	ENSG00000261840	character(0)
1385	12063	enrichment	D1.islands	PDK4	-3.12659907759093	0.00200306504361388	0.0173243107236478	4957	-0.610598047164807	ENSG00000004799	character(0)
1386	12064	enrichment	D1.islands	LEF1	-3.12666109696377	0.00200266048255118	0.0173243107236478	3204	-0.945851283257319	ENSG00000138795	character(0)
1387	12065	enrichment	D1.islands	UQCRB	-3.12742509164267	0.001997683027254	0.0173008145829296	5548	-0.157235054519964	ENSG00000156467	character(0)
1388	12066	enrichment	D1.islands	GCSH	-3.12790274936242	0.00199457687816705	0.0172854452819524	9824	-0.359796129367964	ENSG00000140905	character(0)
1389	12067	enrichment	D1.islands	OGFRL1	-3.12979921238025	0.00198228839306246	0.0172019170579792	4325	-0.296886964271436	ENSG00000119900	character(0)
1390	12068	enrichment	D1.islands	RIT2	-3.13273618357194	0.00196339573815595	0.0170607787635479	10759	-0.771056640119442	ENSG00000152214	character(0)
1391	12069	enrichment	D1.islands	BTBD16	-3.13282544804963	0.00196282414083758	0.0170607787635479	6725	-1.34012988285721	ENSG00000138152	character(0)
1392	12070	enrichment	D1.islands	VAMP7	-3.13288422255394	0.00196244786738132	0.0170607787635479	12956	-0.361568836738002	ENSG00000124333	character(0)
1393	12071	enrichment	D1.islands	LHPP	-3.13315215995562	0.00196073338081576	0.0170607787635479	6736	-0.67851788209516	ENSG00000107902	c("WM_top16"; "WM-Endothelial.Ependymal_top16"; "WM-Inhibitory_top18"; "WM-MSN.1_top7"; "WM-MSN.2_top8")
1394	12072	enrichment	D1.islands	LINC01170	-3.13316947840601	0.00196062261059506	0.0170607787635479	3672	-1.229054017803	ENSG00000253807	character(0)
1395	12073	enrichment	D1.islands	CNTFR	-3.13612078678555	0.00194183004826892	0.0169300454577751	5808	-0.301574870594127	ENSG00000122756	character(0)
1396	12074	enrichment	D1.islands	HTR2C	-3.13693925079065	0.00193664801604875	0.0169075753492568	12807	-0.651759133505797	ENSG00000147246	MSN.3-D1.islands_top10
1397	12075	enrichment	D1.islands	SEPTIN8	-3.13843326966609	0.00192722171743842	0.0168366031869351	3701	-0.449176641832536	ENSG00000164402	c("WM-Endothelial.Ependymal_top7"; "WM-MSN.2_top10")
1398	12076	enrichment	D1.islands	NIPAL3	-3.13949856852386	0.00192052628885615	0.016789408944061	211	-0.33100766681167	ENSG00000001461	character(0)
1399	12077	enrichment	D1.islands	HLA-DPB1	-3.14262402841188	0.00190100659051296	0.0166524072591358	4163	-0.596038861211365	ENSG00000223865	character(0)
1400	12078	enrichment	D1.islands	ELFN1	-3.14292931371618	0.00189910983266508	0.0166470248802553	4642	-1.40990695747763	ENSG00000225968	character(0)
1401	12079	enrichment	D1.islands	RPL34	-3.14441036853142	0.00188993275209904	0.0165777749917228	3205	-0.279445408920784	ENSG00000109475	character(0)
1402	12080	enrichment	D1.islands	UXT	-3.1445769708891	0.00188890300132864	0.0165777749917228	12610	-0.329190122953468	ENSG00000126756	character(0)
1403	12081	enrichment	D1.islands	MTURN	-3.14527957503474	0.00188456598756173	0.0165642759990023	4742	-0.684917893314151	ENSG00000180354	c("Excitatory-Inhibitory_top11"; "Excitatory-MSN.1_top14"; "Excitatory-MSN.3_top10"; "Excitatory-D1.islands_top9"; "WM-Endothelial.Ependymal_top5"; "WM-MSN.1_top9"; "WM-MSN.2_top5"; "WM-MSN.3_top12"; "all_top17")
1404	12082	enrichment	D1.islands	TGFB3	-3.14544980226564	0.00188351660064704	0.0165642759990023	8746	-0.952482320061365	ENSG00000119699	character(0)
1405	12083	enrichment	D1.islands	GALNT9	-3.14629486374402	0.00187831510877258	0.0165429353745492	8198	-1.34782824140435	ENSG00000182870	character(0)
1406	12084	enrichment	D1.islands	NDUFB8	-3.14663788288134	0.00187620756244789	0.0165355917010852	6617	-0.213687287633493	ENSG00000166136	character(0)
1407	12085	enrichment	D1.islands	FOXC1	-3.14793701606785	0.00186824535802313	0.0164878050563265	3970	-1.12637413778365	ENSG00000054598	character(0)
1408	12086	enrichment	D1.islands	TAPBP	-3.14884642799726	0.00186269030630089	0.0164499629635361	4175	-0.22718707023745	ENSG00000231925	character(0)
1409	12087	enrichment	D1.islands	MPP6	-3.15092521544262	0.00185004956133218	0.0163494509225421	4722	-0.522952704319011	ENSG00000105926	character(0)
1410	12088	enrichment	D1.islands	DYNC1LI2	-3.15151555453577	0.00184647430429654	0.0163401018530182	9704	-0.452237815392375	ENSG00000135720	c("WM_top14"; "WM-MSN.2_top11")
1411	12089	enrichment	D1.islands	EXOC6B	-3.15206298145748	0.00184316464702133	0.0163330808516252	1575	-0.31175643817371	ENSG00000144036	character(0)
1412	12090	enrichment	D1.islands	RPL26	-3.15273616872702	0.00183910218534604	0.0163082135042092	10036	-0.312311339629036	ENSG00000161970	character(0)
1413	12091	enrichment	D1.islands	TCIM	-3.15509699377888	0.00182492075307569	0.0162379172148242	5395	-1.06926251393032	ENSG00000176907	character(0)
1414	12092	enrichment	D1.islands	SORT1	-3.15693841074717	0.00181392969453007	0.0161511901881957	660	-0.403384817489035	ENSG00000134243	character(0)
1415	12093	enrichment	D1.islands	PSRC1	-3.15734226076967	0.00181152739556196	0.0161408707269632	659	-0.824624255392264	ENSG00000134222	character(0)
1416	12094	enrichment	D1.islands	AL513217.1	-3.15813528587382	0.00180681865414606	0.0161210445141746	1071	-0.965731556452392	ENSG00000223774	character(0)
1417	12095	enrichment	D1.islands	ASL	-3.1582768439664	0.00180597931738625	0.0161210445141746	4848	-0.484150060723348	ENSG00000126522	character(0)
1418	12096	enrichment	D1.islands	AC009063.2	-3.1595326327096	0.001798549181013	0.0160804169889192	9829	-1.37386902487693	ENSG00000260788	character(0)
1419	12097	enrichment	D1.islands	SMIM29	-3.15972527093166	0.00179741190215724	0.0160804169889192	4187	-0.3922556106638	ENSG00000186577	character(0)
1420	12098	enrichment	D1.islands	LRP4	-3.16080150574507	0.00179107036523515	0.0160356382630915	6997	-0.360856781736155	ENSG00000134569	character(0)
1421	12099	enrichment	D1.islands	TRADD	-3.16248285909778	0.00178120469057565	0.0159583155921692	9715	-0.99298702954343	ENSG00000102871	character(0)
1422	12100	enrichment	D1.islands	RPS14	-3.16458023606123	0.00176896840873802	0.0158815683832898	3820	-0.286063942872987	ENSG00000164587	character(0)
1423	12101	enrichment	D1.islands	GJD2	-3.16477136022811	0.00176785724979437	0.0158815683832898	8937	-1.18021720433577	ENSG00000159248	character(0)
1424	12102	enrichment	D1.islands	TMBIM1	-3.16497102116354	0.00176669714962953	0.0158815683832898	2038	-0.508941050223152	ENSG00000135926	character(0)
1425	12103	enrichment	D1.islands	RHOB	-3.16542593041427	0.00176405659796612	0.0158774240883465	1353	-0.318580767882329	ENSG00000143878	character(0)
1426	12104	enrichment	D1.islands	THSD4	-3.16593536397598	0.00176110389207149	0.0158658228500153	9143	-1.14171552263389	ENSG00000187720	character(0)
1427	12105	enrichment	D1.islands	ACSS1	-3.16769669150306	0.00175093034859736	0.0157960929711542	11817	-0.412155194795111	ENSG00000154930	character(0)
1428	12106	enrichment	D1.islands	AL358216.1	-3.17080384433636	0.00173311574890421	0.0156462508013036	6255	-1.18486549480389	ENSG00000225140	character(0)
1429	12107	enrichment	D1.islands	PPP1R1A	-3.17106949495418	0.00173160047561968	0.0156462508013036	7808	-0.569985577370704	ENSG00000135447	c("MSN.1_top14"; "MSN.2_top12"; "MSN.1-MSN.3_top18"; "MSN.1-D1.islands_top15")
1430	12108	enrichment	D1.islands	DYNC1I2	-3.17152603192388	0.00172899924965542	0.0156422155653303	1878	-0.350333849619375	ENSG00000077380	character(0)
1431	12109	enrichment	D1.islands	GPR83	-3.17244618215961	0.0017237674684152	0.0156161544137936	7339	-1.30979640986829	ENSG00000123901	c("Inhibitory_top18"; "Inhibitory-D1.islands_top16")
1432	12110	enrichment	D1.islands	SEMA5A	-3.17256373528836	0.00172310014278854	0.0156161544137936	3401	-0.716248405939233	ENSG00000112902	character(0)
1433	12111	enrichment	D1.islands	GCA	-3.17268914081544	0.00172238850434237	0.0156161544137936	1848	-0.435727439152568	ENSG00000115271	character(0)
1434	12112	enrichment	D1.islands	AGBL1	-3.17331107786126	0.00171886321890487	0.0156043932222539	9247	-1.27332641407327	ENSG00000273540	character(0)
1435	12113	enrichment	D1.islands	TPBG	-3.17495628982046	0.00170956995335041	0.0155417626991562	4354	-1.09196012823363	ENSG00000146242	MSN.1-MSN.3_top19
1436	12114	enrichment	D1.islands	MTSS2	-3.17596255833405	0.00170390882250544	0.0155011523011672	9777	-0.323208908306761	ENSG00000132613	character(0)
1437	12115	enrichment	D1.islands	PPARA	-3.17674904752935	0.00169949623110787	0.0154827088226262	12454	-0.82504182789151	ENSG00000186951	character(0)
1438	12116	enrichment	D1.islands	RPS13	-3.17688584843098	0.00169872979189469	0.0154827088226262	6898	-0.318386044131802	ENSG00000110700	WM-Excitatory_top5
1439	12117	enrichment	D1.islands	MED8	-3.17845524444774	0.00168995997913483	0.0154283125521296	397	-0.653006364447944	ENSG00000159479	character(0)
1440	12118	enrichment	D1.islands	LINC02798	-3.17868346296905	0.00168868818733541	0.015427551054179	737	-1.119677483578	ENSG00000227082	character(0)
1441	12119	enrichment	D1.islands	HLCS	-3.1801548316625	0.00168050995530291	0.0153744751513336	12127	-0.40513076328417	ENSG00000159267	character(0)
1442	12120	enrichment	D1.islands	LSM2	-3.18139494478516	0.00167364560080498	0.0153332866546579	4129	-0.363210627566252	ENSG00000204392	character(0)
1443	12121	enrichment	D1.islands	WASF2	-3.18228767885184	0.00166872016706112	0.0152989584807821	245	-0.499659045774272	ENSG00000158195	character(0)
1444	12122	enrichment	D1.islands	SPOCK1	-3.18278062631146	0.00166600621114081	0.0152848711187491	3730	-0.510318457621479	ENSG00000152377	c("Excitatory-MSN.3_top19"; "MSN.1-MSN.3_top8")
1445	12123	enrichment	D1.islands	BZW1	-3.18307965244103	0.00166436189508414	0.0152805842446834	1971	-0.237151839651356	ENSG00000082153	character(0)
1446	12124	enrichment	D1.islands	COMMD6	-3.18324809572022	0.00166343630360758	0.0152805842446834	8365	-0.251216105261639	ENSG00000188243	character(0)
1447	12125	enrichment	D1.islands	TBC1D1	-3.18408754584533	0.00165883065123133	0.0152667663358574	3021	-0.645615230878965	ENSG00000065882	character(0)
1448	12126	enrichment	D1.islands	PRLHR	-3.18763503760007	0.00163949742782666	0.0151271894868839	6704	-1.47931846930484	ENSG00000119973	character(0)
1449	12127	enrichment	D1.islands	CDK18	-3.18806079454919	0.00163719120731723	0.0151166545187711	1109	-0.881478032246813	ENSG00000117266	Excitatory-MSN.3_top18
1450	12128	enrichment	D1.islands	RPS27	-3.18828560659045	0.00163597466865494	0.0151166545187711	838	-0.286002964842828	ENSG00000177954	c("WM-Excitatory_top16"; "MSN.2-Inhibitory_top6"; "MSN.3-Inhibitory_top20")
1451	12129	enrichment	D1.islands	ADAMTS14	-3.18940421906955	0.0016299338958616	0.0150818259701178	6462	-1.26882474496659	ENSG00000138316	character(0)
1452	12130	enrichment	D1.islands	NPAS3	-3.19181300406113	0.00161699598303665	0.0149727830611853	8542	-0.55931650192891	ENSG00000151322	character(0)
1453	12131	enrichment	D1.islands	TRIL	-3.19357603687815	0.00160758687537054	0.0148962832377305	4736	-0.400537459846475	ENSG00000255690	character(0)
1454	12132	enrichment	D1.islands	MOXD1	-3.19374965386274	0.00160666305032927	0.0148962832377305	4501	-0.823224750158717	ENSG00000079931	character(0)
1455	12133	enrichment	D1.islands	GPER1	-3.19471380654672	0.00160154168904124	0.0148614826355492	4634	-0.978503639598841	ENSG00000164850	character(0)
1456	12134	enrichment	D1.islands	GFAP	-3.1951320062932	0.00159932501383072	0.0148515288480332	10325	-1.05553691766567	ENSG00000131095	Excitatory-MSN.1_top19
1457	12135	enrichment	D1.islands	LAPTM4B	-3.19522702408352	0.00159882176688064	0.0148515288480332	5555	-0.433209774656289	ENSG00000104341	character(0)
1458	12136	enrichment	D1.islands	RGS5	-3.1953261171611	0.00159829709213024	0.0148515288480332	956	-0.479322909972154	ENSG00000143248	character(0)
1459	12137	enrichment	D1.islands	CDKN1C	-3.19584263687794	0.00159556482313122	0.0148484749346878	6822	-0.931334561738468	ENSG00000129757	character(0)
1460	12138	enrichment	D1.islands	GINM1	-3.19702450755718	0.00158932927791597	0.01480105644613	4555	-0.310439589573307	ENSG00000055211	character(0)
1461	12139	enrichment	D1.islands	SYNGR2	-3.19797692350729	0.00158432077624225	0.014765005252819	10576	-0.682710942698214	ENSG00000108639	character(0)
1462	12140	enrichment	D1.islands	FCER1G	-3.19935363280459	0.00157710687977587	0.0147401018813897	941	-0.780885456757182	ENSG00000158869	character(0)
1463	12141	enrichment	D1.islands	UQCR11	-3.20128589062761	0.00156703327598189	0.0146753100290636	10897	-0.173053023064925	ENSG00000127540	character(0)
1464	12142	enrichment	D1.islands	CD22	-3.20471118027929	0.0015493223646982	0.0145537647890825	11292	-1.2930853279714	ENSG00000012124	character(0)
1465	12143	enrichment	D1.islands	SLC38A5	-3.20593175742371	0.00154305618533655	0.0145053985503541	12612	-0.817347449034295	ENSG00000017483	character(0)
1466	12144	enrichment	D1.islands	CSDE1	-3.2064122479326	0.00154059590260597	0.0144927652229208	718	-0.133483941302207	ENSG00000009307	character(0)
1467	12145	enrichment	D1.islands	TMEM123	-3.20735097817519	0.00153579975946886	0.0144581236239483	7359	-0.662122054697638	ENSG00000152558	character(0)
1468	12146	enrichment	D1.islands	FAM181A	-3.207378437105	0.00153565967543732	0.0144581236239483	8809	-1.02918054201339	ENSG00000140067	character(0)
1469	12147	enrichment	D1.islands	HIP1R	-3.20945376328001	0.00152510644403464	0.014378309263949	8152	-0.54309661745078	ENSG00000130787	character(0)
1470	12148	enrichment	D1.islands	PRPSAP1	-3.21220881075706	0.00151120064451829	0.014267932194281	10558	-0.284608492926478	ENSG00000161542	character(0)
1471	12149	enrichment	D1.islands	HHIP-AS1	-3.21325220487926	0.00150596499488047	0.0142288482995184	3271	-0.911458794661777	ENSG00000248890	character(0)
1472	12150	enrichment	D1.islands	LIMS2	-3.21389600960973	0.00150274284337997	0.0142288482995184	1767	-0.641491071243718	ENSG00000072163	character(0)
1473	12151	enrichment	D1.islands	VKORC1	-3.21428306928012	0.00150080874330501	0.0142240699611617	9606	-0.26427497282142	ENSG00000167397	character(0)
1474	12152	enrichment	D1.islands	GNG11	-3.2144272480397	0.00150008888621346	0.0142240699611617	4948	-0.624079054549178	ENSG00000127920	character(0)
1475	12153	enrichment	D1.islands	HABP4	-3.21482609744672	0.00149809917498845	0.0142240699611617	5953	-0.237353530875829	ENSG00000130956	character(0)
1476	12154	enrichment	D1.islands	TMEM63A	-3.21579807959799	0.00149326056421461	0.0142018378348967	1191	-0.949531341307479	ENSG00000196187	character(0)
1477	12155	enrichment	D1.islands	PCAT19	-3.2179217539527	0.00148273912127929	0.0141224646166161	11415	-1.19895149203486	ENSG00000267107	character(0)
1478	12156	enrichment	D1.islands	HBS1L	-3.21846837071753	0.00148004213609549	0.014107127027013	4509	-0.349479582476684	ENSG00000112339	character(0)
1479	12157	enrichment	D1.islands	CP	-3.22064672017887	0.0014693393860267	0.014015403313298	2729	-1.51478315960873	ENSG00000047457	character(0)
1480	12158	enrichment	D1.islands	DNAH17	-3.22116475282767	0.00146680475780665	0.0140015142395926	10580	-1.35787530230631	ENSG00000187775	character(0)
1481	12159	enrichment	D1.islands	ACACB	-3.22143257742615	0.00146549593782985	0.0139993143965468	8039	-0.938782688899824	ENSG00000076555	character(0)
1482	12160	enrichment	D1.islands	CCDC163	-3.22171312083376	0.0014641261247956	0.0139965282416027	426	-1.14260123582872	ENSG00000280670	character(0)
1483	12161	enrichment	D1.islands	AP3M1	-3.22312521413906	0.0014572492971109	0.0139513350848774	6495	-0.376783297928956	ENSG00000185009	character(0)
1484	12162	enrichment	D1.islands	CNTNAP4	-3.22312799583772	0.00145723577999389	0.0139513350848774	9811	-0.65834562543916	ENSG00000152910	Excitatory-MSN.3_top16
1485	12163	enrichment	D1.islands	SERPING1	-3.22479381203206	0.00144916193545937	0.0138944019543084	7024	-0.781565009092742	ENSG00000149131	character(0)
1486	12164	enrichment	D1.islands	SIGIRR	-3.22507568040429	0.00144779989424783	0.0138916025329825	6786	-0.307475049771912	ENSG00000185187	character(0)
1487	12165	enrichment	D1.islands	STYK1	-3.2257622217208	0.00144448736539825	0.0138700702497042	7612	-1.05552862333366	ENSG00000060140	character(0)
1488	12166	enrichment	D1.islands	PWWP3B	-3.22682292141538	0.00143938336376283	0.013841536909903	12787	-1.32138642303043	ENSG00000157502	character(0)
1489	12167	enrichment	D1.islands	SH3GLB1	-3.22711070932856	0.00143800144055007	0.0138384986665834	574	-0.287985920181398	ENSG00000097033	character(0)
1490	12168	enrichment	D1.islands	ENPP6	-3.22867182901702	0.0014305265593419	0.0137870050433382	3355	-0.885924042534034	ENSG00000164303	character(0)
1491	12169	enrichment	D1.islands	SSTR2	-3.23095794870939	0.00141964531222249	0.01370994507294	10504	-0.735247830584982	ENSG00000180616	character(0)
1492	12170	enrichment	D1.islands	TOR1B	-3.2312610314904	0.00141820850969671	0.0137089969269417	6145	-0.622305974839823	ENSG00000136816	character(0)
1493	12171	enrichment	D1.islands	HIPK2	-3.23216138192391	0.00141394823963177	0.0136814966630907	5163	-0.723009293819966	ENSG00000064393	c("MSN.2-MSN.3_top12"; "WM-D1.islands_top17"; "WM-Endothelial.Ependymal_top15"; "WM-MSN.1_top11"; "WM-MSN.2_top16"; "WM-MSN.3_top6"; "all_top18")
1494	12172	enrichment	D1.islands	PERP	-3.23235236574271	0.0014130460725217	0.0136814966630907	4521	-0.691563853306749	ENSG00000112378	character(0)
1495	12173	enrichment	D1.islands	FIG4	-3.23419924425566	0.00140434933267437	0.0136461549676487	4434	-0.585673008583594	ENSG00000112367	character(0)
1496	12174	enrichment	D1.islands	AP004609.3	-3.23590248517363	0.00139637302899009	0.0135883403996646	7439	-0.386318062766691	ENSG00000278376	character(0)
1497	12175	enrichment	D1.islands	CUEDC1	-3.23949061010422	0.00137970721229624	0.0134570691435235	10413	-0.580083408679945	ENSG00000180891	character(0)
1498	12176	enrichment	D1.islands	SLC26A4-AS1	-3.24073565940234	0.00137396760328867	0.0134111634781155	5064	-0.878749870168984	ENSG00000233705	character(0)
1499	12177	enrichment	D1.islands	CYB5R2	-3.24088922176745	0.00137326122702637	0.0134111634781155	6853	-1.07490735922054	ENSG00000166394	character(0)
1500	12178	enrichment	D1.islands	TRIP6	-3.24252471719679	0.00136575895195486	0.013370673577075	5018	-0.586163673162	ENSG00000087077	character(0)
1501	12179	enrichment	D1.islands	TGFBR2	-3.24397214776841	0.00135915112270001	0.0133166036791634	2269	-0.75255768933552	ENSG00000163513	character(0)
1502	12180	enrichment	D1.islands	TTYH1	-3.24403265411227	0.00135887554585456	0.0133166036791634	11625	-0.257279927025217	ENSG00000167614	c("MSN.2-D1.islands_top20"; "MSN.2-Inhibitory_top1"; "MSN.3-Inhibitory_top12")
1503	12181	enrichment	D1.islands	CLTCL1	-3.24434984388116	0.00135743175012354	0.0133166036791634	12205	-0.980080537206042	ENSG00000070371	character(0)
1504	12182	enrichment	D1.islands	C1orf61	-3.2459190367555	0.00135030997472733	0.0132605333789529	895	-0.256133023624745	ENSG00000125462	character(0)
1505	12183	enrichment	D1.islands	REEP3	-3.24788950512008	0.00134141615633373	0.0132184922761943	6432	-0.765716095396402	ENSG00000165476	character(0)
1506	12184	enrichment	D1.islands	CYP26B1	-3.25112873077767	0.00132691387591129	0.0130896625661705	1574	-1.03566309323392	ENSG00000003137	character(0)
1507	12185	enrichment	D1.islands	CCDC85B	-3.25122938448109	0.00132646558272177	0.0130896625661705	7167	-0.202705239268054	ENSG00000175602	character(0)
1508	12186	enrichment	D1.islands	NEFH	-3.2512295234783	0.00132646496375089	0.0130896625661705	12295	-0.817236284977589	ENSG00000100285	character(0)
1509	12187	enrichment	D1.islands	CERS1	-3.25173405103134	0.00132422001044362	0.0130896625661705	11207	-0.314779726872801	ENSG00000223802	character(0)
1510	12188	enrichment	D1.islands	AGTRAP	-3.25177073823987	0.00132405690422146	0.0130896625661705	120	-0.744405923764171	ENSG00000177674	character(0)
1511	12189	enrichment	D1.islands	ZCCHC24	-3.25305323327775	0.00131836682488835	0.0130578498825671	6511	-0.699186059836156	ENSG00000165424	character(0)
1512	12190	enrichment	D1.islands	PRDX5	-3.25517469465522	0.0013090043229745	0.012991967982305	7121	-0.280851694640983	ENSG00000126432	character(0)
1513	12191	enrichment	D1.islands	TMEM98	-3.25617256302515	0.00130462189216269	0.0129689594847651	10180	-0.774366228796612	ENSG00000006042	character(0)
1514	12192	enrichment	D1.islands	CERS2	-3.25696112310833	0.00130116834645852	0.0129659165767565	794	-0.65651793547686	ENSG00000143418	character(0)
1515	12193	enrichment	D1.islands	ICAM2	-3.25982267643839	0.00128870721468415	0.0128593367110143	10464	-0.850146155819951	ENSG00000108622	character(0)
1516	12194	enrichment	D1.islands	GCNT2	-3.26073878425883	0.00128474135619922	0.0128296248355217	4008	-1.15140492905014	ENSG00000111846	character(0)
1517	12195	enrichment	D1.islands	MINDY2	-3.26098828706739	0.00128366321763288	0.012828726629184	9074	-0.481364714689615	ENSG00000128923	character(0)
1518	12196	enrichment	D1.islands	RAB7A	-3.26109608364703	0.00128319767279774	0.012828726629184	2647	-0.183504053184414	ENSG00000075785	character(0)
1519	12197	enrichment	D1.islands	CMTM6	-3.26137465664733	0.00128199531642577	0.012828726629184	2274	-0.756750481356654	ENSG00000091317	character(0)
1520	12198	enrichment	D1.islands	TLCD5	-3.26165934809114	0.00128076763380828	0.012828726629184	7461	-0.407350755374624	ENSG00000181264	character(0)
1521	12199	enrichment	D1.islands	AC015922.3	-3.26560183205205	0.00126387829631872	0.0126700139326715	10058	-0.959261025741293	ENSG00000276855	character(0)
1522	12200	enrichment	D1.islands	PTGS2	-3.26707107475297	0.001257637278519	0.0126251932453316	1044	-1.24529003342193	ENSG00000073756	character(0)
1523	12201	enrichment	D1.islands	SLFN5	-3.26767081589863	0.00125509795343681	0.0126112086931243	10189	-1.03180289250102	ENSG00000166750	character(0)
1524	12202	enrichment	D1.islands	PRCD	-3.26905634409174	0.00124924979000946	0.0125658834023801	10562	-1.26996145566207	ENSG00000214140	character(0)
1525	12203	enrichment	D1.islands	COL9A3	-3.27099684602644	0.00124110171568465	0.0124995985050567	12027	-0.829003762744928	ENSG00000092758	character(0)
1526	12204	enrichment	D1.islands	TBC1D12	-3.27225299119895	0.00123585359376105	0.0124564063309052	6570	-0.531799546097806	ENSG00000108239	character(0)
1527	12205	enrichment	D1.islands	ARHGAP1	-3.27509207918366	0.00122406792313235	0.0123692555851393	6994	-0.299671918130027	ENSG00000175220	character(0)
1528	12206	enrichment	D1.islands	NR2F1-AS1	-3.27546123419393	0.00122254318116596	0.0123692555851393	3606	-0.645747920115125	ENSG00000237187	character(0)
1529	12207	enrichment	D1.islands	CD82	-3.27548974324627	0.00122242550208971	0.0123692555851393	6977	-0.873015585553643	ENSG00000085117	character(0)
1530	12208	enrichment	D1.islands	KCNMB4	-3.27858399705445	0.00120971553007731	0.012269161727706	7914	-0.479674748916048	ENSG00000135643	Excitatory-Endothelial.Ependymal_top17
1531	12209	enrichment	D1.islands	BCAM	-3.27956305564612	0.00120571960789639	0.0122477714786471	11455	-0.975698951584874	ENSG00000187244	character(0)
1532	12210	enrichment	D1.islands	LINC00839	-3.28042218614635	0.00120222327427183	0.0122218187522293	6374	-0.941680672839984	ENSG00000185904	character(0)
1533	12211	enrichment	D1.islands	TAC3	-3.28206329711344	0.00119557077162349	0.0121637145432729	7850	-1.11461066404434	ENSG00000166863	character(0)
1534	12212	enrichment	D1.islands	CRB2	-3.28370636250637	0.00118894465737095	0.0121343392625705	6069	-0.845566374984497	ENSG00000148204	character(0)
1535	12213	enrichment	D1.islands	MOSPD2	-3.28455587733115	0.00118553216539089	0.0121090311338352	12528	-0.654405532938326	ENSG00000130150	character(0)
1536	12214	enrichment	D1.islands	AIF1L	-3.28482570338481	0.00118445018481282	0.0121075057474331	6157	-0.838091746172009	ENSG00000126878	character(0)
1537	12215	enrichment	D1.islands	VAMP3	-3.28507575910981	0.00118344830173238	0.0121075057474331	81	-0.621879477499152	ENSG00000049245	character(0)
1538	12216	enrichment	D1.islands	GNAI1	-3.28508877898245	0.00118339615739619	0.0121075057474331	4908	-0.455648802685771	ENSG00000127955	character(0)
1539	12217	enrichment	D1.islands	ADAMTS4	-3.28560948714383	0.00118131248234975	0.0121075057474331	939	-1.06143453901476	ENSG00000158859	character(0)
1540	12218	enrichment	D1.islands	FRA10AC1	-3.28771758347166	0.00117291151391704	0.0120464693620815	6565	-0.23114478920371	ENSG00000148690	character(0)
1541	12219	enrichment	D1.islands	ACY1	-3.28793502590313	0.00117204815397205	0.0120464693620815	2438	-0.860709790136911	ENSG00000243989	character(0)
1542	12220	enrichment	D1.islands	SLC7A14-AS1	-3.28813079017605	0.00117127137338519	0.0120464693620815	2789	-1.38043684205561	ENSG00000285051	character(0)
1543	12221	enrichment	D1.islands	BCAP31	-3.28879010330884	0.00116865878064069	0.0120313467805531	12918	-0.178629089112986	ENSG00000185825	character(0)
1544	12222	enrichment	D1.islands	TRIM56	-3.28987587712305	0.00116436810823466	0.0119966879215099	5022	-0.9721436024883	ENSG00000169871	character(0)
1545	12223	enrichment	D1.islands	TXNIP	-3.29014784775983	0.00116329565450936	0.0119951582103578	752	-0.790621347082041	ENSG00000265972	c("Endothelial.Ependymal-Inhibitory_top8"; "Endothelial.Ependymal-MSN.1_top13"; "Endothelial.Ependymal-MSN.2_top12"; "Endothelial.Ependymal-MSN.3_top5"; "Endothelial.Ependymal-D1.islands_top18")
1546	12224	enrichment	D1.islands	MBP	-3.2945244537385	0.00114616341143906	0.011837305813287	10841	-1.1493813744967	ENSG00000197971	c("Excitatory-Inhibitory_top13"; "Excitatory-MSN.3_top6"; "MSN.2-MSN.3_top1"; "Excitatory-D1.islands_top10"; "WM-D1.islands_top19"; "WM-MSN.1_top12"; "WM-MSN.2_top18"; "WM-MSN.3_top5"; "all_top14")
1547	12225	enrichment	D1.islands	DHRS3	-3.29463072138179	0.0011457503607919	0.011837305813287	131	-0.43990550797335	ENSG00000162496	character(0)
1548	12226	enrichment	D1.islands	PLCD1	-3.29486916556979	0.00114482405846839	0.011837305813287	2295	-0.72253736177008	ENSG00000187091	character(0)
1549	12227	enrichment	D1.islands	TRPC3	-3.29616747492997	0.00113979263237431	0.011809088550266	3233	-1.57355354792232	ENSG00000138741	c("Inhibitory_top20"; "Inhibitory-D1.islands_top15")
1550	12228	enrichment	D1.islands	WASHC4	-3.30032769708842	0.00112380851552487	0.0116620960420015	8013	-0.340074659166625	ENSG00000136051	character(0)
1551	12229	enrichment	D1.islands	ST8SIA4	-3.3014924247418	0.00111937100479979	0.0116346472252289	3626	-0.988773921632594	ENSG00000113532	character(0)
1552	12230	enrichment	D1.islands	FAM177A1	-3.30331016971585	0.00111247813156714	0.0115815485998433	8550	-0.359593397271628	ENSG00000151327	character(0)
1553	12231	enrichment	D1.islands	CRYZ	-3.3035747006022	0.00111147833226031	0.0115804267330685	538	-0.855906752383423	ENSG00000116791	character(0)
1554	12232	enrichment	D1.islands	GABRA1	-3.30439444076678	0.00110838541866612	0.0115574775141554	3865	-0.602674811620763	ENSG00000022355	character(0)
1555	12233	enrichment	D1.islands	PAQR6	-3.30747895178884	0.0010968190788164	0.0114460653385808	890	-0.807695994943377	ENSG00000160781	c("Excitatory-Inhibitory_top4"; "Excitatory-D1.islands_top11"; "WM-D1.islands_top9"; "WM-Inhibitory_top7"; "WM-MSN.1_top5"; "WM-MSN.2_top3"; "WM-MSN.3_top14"; "all_top12")
1556	12234	enrichment	D1.islands	GJB1	-3.30754066397574	0.00109658882039675	0.0114460653385808	12696	-1.19155297013954	ENSG00000169562	character(0)
1557	12235	enrichment	D1.islands	MAL	-3.30817508982391	0.00109422428020423	0.011437374883745	1653	-0.781372072577509	ENSG00000172005	character(0)
1558	12236	enrichment	D1.islands	AARS	-3.31068014482048	0.00108493410065382	0.0113677275986182	9769	-0.196668299657135	ENSG00000090861	character(0)
1559	12237	enrichment	D1.islands	KCTD21	-3.31405594838197	0.00107253082686275	0.0112837931946077	7301	-0.595890959210668	ENSG00000188997	character(0)
1560	12238	enrichment	D1.islands	RWDD1	-3.314248853554	0.00107182606439585	0.0112837931946077	4462	-0.329488528207079	ENSG00000111832	character(0)
1561	12239	enrichment	D1.islands	SLC17A8	-3.31436689922744	0.0010713950073942	0.0112837931946077	7991	-1.64334128207078	ENSG00000179520	character(0)
1562	12240	enrichment	D1.islands	TRIM8	-3.31538167730489	0.00106769608497944	0.0112781371645265	6645	-0.190758465076044	ENSG00000171206	character(0)
1563	12241	enrichment	D1.islands	NOTCH4	-3.31549531769846	0.00106728260073309	0.0112781371645265	4147	-0.614358332026615	ENSG00000204301	character(0)
1564	12242	enrichment	D1.islands	AL096870.8	-3.31590940484393	0.00106577719263452	0.0112762180234567	8518	-0.898442844465665	ENSG00000288044	character(0)
1565	12243	enrichment	D1.islands	SYNM	-3.31661237265286	0.0010632260901163	0.0112584022038253	9289	-0.387972722319891	ENSG00000182253	character(0)
1566	12244	enrichment	D1.islands	RCCD1	-3.31761743364502	0.00105958855442511	0.0112382178215251	9277	-0.847988048213736	ENSG00000166965	character(0)
1567	12245	enrichment	D1.islands	CDC42BPA	-3.31909567714941	0.00105425952336869	0.0111908398465841	1201	-0.293513923304879	ENSG00000143776	character(0)
1568	12246	enrichment	D1.islands	TTYH2	-3.32354612902155	0.00103836608452054	0.0110492364829882	10511	-0.802571818582973	ENSG00000141540	character(0)
1569	12247	enrichment	D1.islands	RMST	-3.32417153902038	0.00103615059445761	0.0110347063308028	7983	-1.2263605945736	ENSG00000255794	character(0)
1570	12248	enrichment	D1.islands	S100A1	-3.32455035213616	0.00103481080634638	0.0110347063308028	826	-0.422262886460745	ENSG00000160678	character(0)
1571	12249	enrichment	D1.islands	MTMR10	-3.32464970724512	0.00103445967396066	0.0110347063308028	8918	-0.587672197296765	ENSG00000166912	character(0)
1572	12250	enrichment	D1.islands	MAST2	-3.32680677281092	0.00102686366678611	0.0109898962260653	434	-0.405495867240393	ENSG00000086015	character(0)
1573	12251	enrichment	D1.islands	MARCH1	-3.32843418403654	0.00102116724137449	0.0109379481250195	3319	-0.719458145294179	ENSG00000145416	character(0)
1574	12252	enrichment	D1.islands	SLC6A9	-3.32933184080582	0.00101803778764938	0.0109134323363041	408	-0.714423325423231	ENSG00000196517	character(0)
1575	12253	enrichment	D1.islands	ADK	-3.33361816489302	0.00100321743373215	0.0107723479939708	6496	-0.517654028973399	ENSG00000156110	character(0)
1576	12254	enrichment	D1.islands	MT1G	-3.33538330735116	0.000997172944496579	0.010716307256171	9665	-0.667651649312496	ENSG00000125144	character(0)
1577	12255	enrichment	D1.islands	PAQR8	-3.33882208064624	0.000985494689515799	0.0106065255164902	4295	-0.455031369296153	ENSG00000170915	character(0)
1578	12256	enrichment	D1.islands	VWA1	-3.33893768509046	0.000985104314613108	0.0106065255164902	25	-0.751058342226417	ENSG00000179403	character(0)
1579	12257	enrichment	D1.islands	CNTNAP3B	-3.33942813813677	0.000983449747460655	0.01060394071556	5860	-0.580756959702509	ENSG00000154529	c("MSN.1-D1.islands_top17"; "MSN.3-D1.islands_top8")
1580	12258	enrichment	D1.islands	SST	-3.34353926426402	0.000969682179162032	0.010472890224527	2857	-0.985203367088102	ENSG00000157005	c("Inhibitory_top6"; "Inhibitory-MSN.1_top12"; "Inhibitory-MSN.2_top15"; "Inhibitory-MSN.3_top15"; "Inhibitory-D1.islands_top7"; "Inhibitory-Endothelial.Ependymal_top7"; "Inhibitory-Excitatory_top9")
1581	12259	enrichment	D1.islands	FGF2	-3.34985013103828	0.000948897205569448	0.0102998189989152	3236	-0.451203958191075	ENSG00000138685	character(0)
1582	12260	enrichment	D1.islands	TTL	-3.35040434488054	0.000947091875718483	0.0102888257159643	1731	-0.343603413710603	ENSG00000114999	character(0)
1583	12261	enrichment	D1.islands	HLA-DRB1	-3.35229817793026	0.000940946933639012	0.0102477962185417	4151	-0.595134897308284	ENSG00000196126	character(0)
1584	12262	enrichment	D1.islands	AC133485.7	-3.35247460067632	0.000940376389959997	0.0102477962185417	9620	-1.17873272404197	ENSG00000286473	character(0)
1585	12263	enrichment	D1.islands	TGFBR3L	-3.35303048417538	0.000938580795443484	0.0102477962185417	11006	-0.716296471350291	ENSG00000260001	character(0)
1586	12264	enrichment	D1.islands	B3GNT9	-3.35350196342434	0.000937060347157134	0.0102398294838333	9714	-1.16333457182217	ENSG00000237172	character(0)
1587	12265	enrichment	D1.islands	GM2A	-3.35438158868457	0.000934229829514329	0.0102174992811752	3830	-0.451844882341811	ENSG00000196743	character(0)
1588	12266	enrichment	D1.islands	ZDHHC9	-3.3566517090279	0.000926961686514037	0.0101636964648017	12843	-0.723313646608128	ENSG00000188706	character(0)
1589	12267	enrichment	D1.islands	TMTC2	-3.35990455663284	0.000916639082067182	0.0100748492413258	7947	-0.855769441286605	ENSG00000179104	character(0)
1590	12268	enrichment	D1.islands	SDR16C5	-3.36145427669847	0.000911758997678366	0.0100394022967435	5440	-1.28111498945775	ENSG00000170786	character(0)
1591	12269	enrichment	D1.islands	RIDA	-3.36245402309565	0.000908623659506573	0.0100218796497148	5558	-0.28295216593882	ENSG00000132541	character(0)
1592	12270	enrichment	D1.islands	WTIP	-3.36415158036769	0.000903322923615788	0.00997188621971102	11275	-1.15401904483203	ENSG00000142279	character(0)
1593	12271	enrichment	D1.islands	PTPRK	-3.36700191817573	0.000894487400110763	0.00988671684750232	4492	-0.619905826681117	ENSG00000152894	character(0)
1594	12272	enrichment	D1.islands	MAP4	-3.36753852819881	0.000892833054041538	0.0098812947208587	2361	-0.360689586754498	ENSG00000047849	character(0)
1595	12273	enrichment	D1.islands	DAP	-3.36791783726424	0.000891665383049664	0.00987679181122076	3408	-0.374730412042435	ENSG00000112977	character(0)
1596	12274	enrichment	D1.islands	KLHL1	-3.36844523941832	0.000890044188030329	0.00987568687949549	8357	-1.25442258774813	ENSG00000150361	character(0)
1597	12275	enrichment	D1.islands	COPS9	-3.37067906168477	0.000883208034726878	0.00980821788436641	2141	-0.227956780818554	ENSG00000172428	character(0)
1598	12276	enrichment	D1.islands	MTDH	-3.37072029640481	0.000883082306200105	0.00980821788436641	5554	-0.211607777797909	ENSG00000147649	character(0)
1599	12277	enrichment	D1.islands	FHL2	-3.37072329066171	0.00088307317708065	0.00980821788436641	1709	-1.11407402023225	ENSG00000115641	character(0)
1600	12278	enrichment	D1.islands	MYL6	-3.37269588866448	0.000877078074209016	0.00978198243933114	7831	-0.301836953858356	ENSG00000092841	c("Endothelial.Ependymal-MSN.1_top3"; "Endothelial.Ependymal-MSN.2_top18")
1601	12279	enrichment	D1.islands	ANKRD40	-3.37324482035397	0.00087541653449932	0.00977184647538278	10388	-0.678830712614833	ENSG00000154945	character(0)
1602	12280	enrichment	D1.islands	FOXN2	-3.37330659583666	0.000875229732745967	0.00977184647538278	1491	-0.797260576239806	ENSG00000170802	character(0)
1603	12281	enrichment	D1.islands	OSBPL1A	-3.37355197605261	0.000874488099321032	0.00977184647538278	10725	-0.572242482424422	ENSG00000141447	character(0)
1604	12282	enrichment	D1.islands	HEY2	-3.37616494745032	0.000866626990083664	0.00970031049671252	4484	-0.969753942816394	ENSG00000135547	character(0)
1605	12283	enrichment	D1.islands	ROM1	-3.37650912359705	0.000865596468606699	0.00970031049671252	7072	-0.733665581942855	ENSG00000149489	character(0)
1606	12284	enrichment	D1.islands	CFL2	-3.37851601024128	0.000859610256645859	0.00965351241503162	8547	-0.58316659665341	ENSG00000165410	character(0)
1607	12285	enrichment	D1.islands	IFI27	-3.37944064137505	0.000856865259006336	0.00963333980126943	8812	-0.700702927645352	ENSG00000165949	c("Endothelial.Ependymal_top7"; "Endothelial.Ependymal-Excitatory_top3"; "Endothelial.Ependymal-Inhibitory_top2"; "Endothelial.Ependymal-MSN.1_top19"; "Endothelial.Ependymal-MSN.2_top7"; "Endothelial.Ependymal-MSN.3_top4"; "Endothelial.Ependymal-WM_top5"; "Endothelial.Ependymal-D1.islands_top4")
1608	12286	enrichment	D1.islands	NTM-AS1	-3.38357935947866	0.000844678438691464	0.00951050779799877	7512	-1.12915473612459	ENSG00000224795	character(0)
1609	12287	enrichment	D1.islands	TRAF3IP2-AS1	-3.38444055115945	0.000842163010247863	0.00949866220594071	4446	-0.964004746284794	ENSG00000231889	character(0)
1610	12288	enrichment	D1.islands	PAWR	-3.38865575145481	0.000829951548340357	0.00937722454356355	7940	-0.744682749684761	ENSG00000177425	character(0)
1611	12289	enrichment	D1.islands	CAP1	-3.39014954678384	0.000825663842749431	0.00933690592907066	366	-0.21805199086621	ENSG00000131236	MSN.1-MSN.3_top6
1612	12290	enrichment	D1.islands	GPR22	-3.39168722454614	0.00082127179412322	0.00931157242908965	5061	-1.164254950302	ENSG00000172209	character(0)
1613	12291	enrichment	D1.islands	SRPX	-3.39445387036437	0.00081342436276399	0.00923066003269416	12576	-1.29984482095915	ENSG00000101955	character(0)
1614	12292	enrichment	D1.islands	ANKRD33B	-3.39546183637315	0.000810582773986209	0.00920646156770689	3407	-1.00176628083834	ENSG00000164236	character(0)
1615	12293	enrichment	D1.islands	SH3TC2	-3.39763632540934	0.000804484153372615	0.00915321058640078	3803	-1.43309369598415	ENSG00000169247	character(0)
1616	12294	enrichment	D1.islands	CPNE9	-3.39960221213871	0.000799007503213641	0.00909887316378902	2187	-1.4858105877025	ENSG00000144550	character(0)
1617	12295	enrichment	D1.islands	INSIG1	-3.40132298090265	0.000794242320938803	0.00905254943847897	5243	-0.562148686073369	ENSG00000186480	character(0)
1618	12296	enrichment	D1.islands	APPBP2	-3.40173959480815	0.000793092625808437	0.0090473888121662	10441	-0.285598054367372	ENSG00000062725	character(0)
1619	12297	enrichment	D1.islands	HTR3A	-3.40258496199812	0.000790764512650829	0.00902876420688924	7407	-1.75664777766289	ENSG00000166736	character(0)
1620	12298	enrichment	D1.islands	HSD17B11	-3.40516202118754	0.000783706720587292	0.00896394770631209	3147	-0.640616343274615	ENSG00000198189	character(0)
1621	12299	enrichment	D1.islands	SMARCAL1	-3.4065245895656	0.000779998886401091	0.00893728644594789	2030	-0.671118072094461	ENSG00000138375	character(0)
1622	12300	enrichment	D1.islands	COPZ2	-3.40811418328915	0.000775693988145434	0.00890278407235989	10359	-0.997531647600423	ENSG00000005243	character(0)
1623	12301	enrichment	D1.islands	USH1C	-3.40966085099897	0.000771526662430469	0.00886368064749765	6904	-1.57255848317668	ENSG00000006611	character(0)
1624	12302	enrichment	D1.islands	GSTT2B	-3.4128565721443	0.000762982339888288	0.0087810609365512	12257	-0.835466129002785	ENSG00000133433	character(0)
1625	12303	enrichment	D1.islands	LAMA2	-3.41290830823274	0.000762844744695928	0.0087810609365512	4493	-1.10898919091002	ENSG00000196569	character(0)
1626	12304	enrichment	D1.islands	JOSD2	-3.41382730092419	0.000760404490995689	0.00876693703561815	11573	-0.506834462397039	ENSG00000161677	character(0)
1627	12305	enrichment	D1.islands	MAP6D1	-3.41476734287628	0.000757915894694427	0.00874601257326493	2824	-0.681337428897539	ENSG00000180834	character(0)
1628	12306	enrichment	D1.islands	FRMD5	-3.41529522124617	0.000756521769290022	0.00873941453858045	9010	-0.918955383913081	ENSG00000171877	character(0)
1629	12307	enrichment	D1.islands	CD99	-3.41538522208298	0.000756284316640587	0.00873941453858045	12500	-0.605427768608345	ENSG00000002586	character(0)
1630	12308	enrichment	D1.islands	PADI2	-3.41905755292199	0.000746654673712363	0.00865452765547669	153	-0.93540226701182	ENSG00000117115	character(0)
1631	12309	enrichment	D1.islands	DNAJC6	-3.42126842547817	0.00074091269665428	0.00860333508762599	514	-0.296238673979571	ENSG00000116675	character(0)
1632	12310	enrichment	D1.islands	LMO2	-3.42315801896713	0.00073603788098631	0.00855438117364751	6953	-0.578171164604899	ENSG00000135363	c("Endothelial.Ependymal-Excitatory_top10"; "Endothelial.Ependymal-WM_top20")
1633	12311	enrichment	D1.islands	RPS6KA1	-3.42372409865588	0.000734583344207253	0.00854731778445302	234	-0.965936493450396	ENSG00000117676	character(0)
1634	12312	enrichment	D1.islands	TMOD3	-3.4240349864215	0.000733785664668269	0.00854731778445302	9049	-0.593109712578364	ENSG00000138594	character(0)
1635	12313	enrichment	D1.islands	LRIG1	-3.42419303824786	0.000733380444036514	0.00854731778445302	2501	-0.366398394179403	ENSG00000144749	character(0)
1636	12314	enrichment	D1.islands	AHNAK	-3.42516861885091	0.000730883833500675	0.00853267439433971	7067	-0.610667711178142	ENSG00000124942	Endothelial.Ependymal-Inhibitory_top20
1637	12315	enrichment	D1.islands	MMP24OS	-3.42532910597351	0.000730473892585768	0.00853267439433971	11863	-0.225738417160466	ENSG00000126005	character(0)
1638	12316	enrichment	D1.islands	ID1	-3.42979624877835	0.000719149147403675	0.00842598757364125	11826	-0.812947772123774	ENSG00000125968	c("Endothelial.Ependymal_top20"; "Endothelial.Ependymal-Inhibitory_top9"; "Endothelial.Ependymal-MSN.1_top8"; "Endothelial.Ependymal-MSN.2_top8"; "Endothelial.Ependymal-MSN.3_top6"; "Endothelial.Ependymal-D1.islands_top14")
1639	12317	enrichment	D1.islands	PIP4K2A	-3.43069334241336	0.000716894797155054	0.00840716193014175	6330	-0.780664720950897	ENSG00000150867	character(0)
1640	12318	enrichment	D1.islands	RBP4	-3.43081124338588	0.000716599009971134	0.00840716193014175	6564	-0.544737743655505	ENSG00000138207	character(0)
1641	12319	enrichment	D1.islands	NOTCH1	-3.43090417348132	0.00071636594958268	0.00840716193014175	6208	-0.582301370763481	ENSG00000148400	character(0)
1642	12320	enrichment	D1.islands	RPS10	-3.43201212893262	0.000713592752077876	0.00839117853937952	4189	-0.312315003241438	ENSG00000124614	character(0)
1643	12321	enrichment	D1.islands	HADHA	-3.43206596297483	0.000713458262340856	0.00839117853937952	1376	-0.294641393594997	ENSG00000084754	character(0)
1644	12322	enrichment	D1.islands	RPS20	-3.43272866013738	0.000711804634536213	0.00838534279995383	5437	-0.298302718050346	ENSG00000008988	character(0)
1645	12323	enrichment	D1.islands	EGLN3	-3.43468326847351	0.000706948158546071	0.00833569572592652	8543	-0.700088848421515	ENSG00000129521	character(0)
1646	12324	enrichment	D1.islands	SGPL1	-3.43584981080277	0.000704064521682283	0.00830924147316309	6463	-0.539857356667399	ENSG00000166224	character(0)
1647	12325	enrichment	D1.islands	SOX10	-3.43697232870482	0.000701300102709975	0.00828414734611546	12370	-0.790046490850984	ENSG00000100146	character(0)
1648	12326	enrichment	D1.islands	PBXIP1	-3.43718605136163	0.000700774921097926	0.00828414734611546	850	-0.36018124043706	ENSG00000163346	character(0)
1649	12327	enrichment	D1.islands	LINC01792	-3.43911356580647	0.000696055026444356	0.00823717990273531	1970	-1.27414344866184	ENSG00000237166	character(0)
1650	12328	enrichment	D1.islands	SLC14A1	-3.44118458985627	0.000691016876406761	0.0081999827143625	10762	-1.26196486880067	ENSG00000141469	character(0)
1651	12329	enrichment	D1.islands	MPI	-3.44614894364161	0.000679078747279854	0.00808047689934653	9173	-0.265278135596277	ENSG00000178802	character(0)
1652	12330	enrichment	D1.islands	ANKRD34B	-3.44806121508657	0.000674531883093335	0.00803373661130062	3580	-0.91814949738836	ENSG00000189127	character(0)
1653	12331	enrichment	D1.islands	OLIG2	-3.44843928858369	0.000673636306740265	0.00803043758870717	12105	-0.694609006685012	ENSG00000205927	character(0)
1654	12332	enrichment	D1.islands	CYBRD1	-3.45105913320932	0.000667460954666661	0.00797146100596375	1877	-0.691320532952332	ENSG00000071967	character(0)
1655	12333	enrichment	D1.islands	FADS1	-3.4553313419606	0.000657504274466981	0.00786702349412935	7061	-0.546965804485287	ENSG00000149485	character(0)
1656	12334	enrichment	D1.islands	WDFY3	-3.45752411839085	0.000652448017969928	0.00782094198456658	3140	-0.22764431795388	ENSG00000163625	character(0)
1657	12335	enrichment	D1.islands	RNF144B	-3.45905930399206	0.000648929769480766	0.00779316028436568	4042	-1.16539063136481	ENSG00000137393	character(0)
1658	12336	enrichment	D1.islands	MOBP	-3.46044708897632	0.000645764618708723	0.00776232988895985	2308	-1.18946057546003	ENSG00000168314	c("Excitatory-Inhibitory_top6"; "Excitatory-MSN.1_top9"; "Excitatory-MSN.3_top4"; "MSN.2-MSN.3_top6"; "Excitatory-D1.islands_top6"; "WM-D1.islands_top5"; "WM-Endothelial.Ependymal_top20"; "MSN.2-MSN.1_top8"; "WM-MSN.1_top4"; "WM-MSN.2_top6"; "WM-MSN.3_top2"; "all_top9")
1659	12337	enrichment	D1.islands	RHBDF2	-3.46054293317531	0.000645546559276241	0.00776232988895985	10560	-1.14422380128074	ENSG00000129667	character(0)
1660	12338	enrichment	D1.islands	FGD5-AS1	-3.46110947629851	0.000644258999221333	0.00775859956205135	2230	-0.212202089249736	ENSG00000225733	character(0)
1661	12339	enrichment	D1.islands	TTC37	-3.46432064785368	0.000637006420472371	0.00767838194110708	3612	-0.236936607206339	ENSG00000198677	character(0)
1662	12340	enrichment	D1.islands	ZFHX3	-3.46490577624566	0.000635693143721053	0.00766967322656757	9792	-0.505245641550969	ENSG00000140836	character(0)
1663	12341	enrichment	D1.islands	GOLIM4	-3.4721421098654	0.000619659924598802	0.00751113458556644	2781	-0.515373973026862	ENSG00000173905	character(0)
1664	12342	enrichment	D1.islands	HS6ST3	-3.47711287567673	0.000608866738777661	0.00739411412798092	8395	-0.684459520089047	ENSG00000185352	character(0)
1665	12343	enrichment	D1.islands	ACTR2	-3.48155998689641	0.000599360093877086	0.00728548009242728	1540	-0.208179080719369	ENSG00000138071	character(0)
1666	12344	enrichment	D1.islands	GRB14	-3.48165694527737	0.000599154382363666	0.00728548009242728	1850	-1.12129524030979	ENSG00000115290	character(0)
1667	12345	enrichment	D1.islands	ANGPTL2	-3.48235574979305	0.00059767372091348	0.00727861186200638	6088	-0.980126646330748	ENSG00000136859	character(0)
1668	12346	enrichment	D1.islands	PARP1	-3.48316645430468	0.000595960256537632	0.00726455967171036	1196	-0.300285865654132	ENSG00000143799	character(0)
1669	12347	enrichment	D1.islands	SFTA3	-3.48673907436155	0.000588464039609642	0.00717992496448531	8559	-1.4392527560845	ENSG00000229415	character(0)
1670	12348	enrichment	D1.islands	BNIP3L	-3.48698219906594	0.00058795713024995	0.00717992496448531	5339	-0.298622642900712	ENSG00000104765	character(0)
1671	12349	enrichment	D1.islands	GLP1R	-3.49075548722187	0.000580142186111515	0.00710509986801857	4222	-1.56583381983313	ENSG00000112164	character(0)
1672	12350	enrichment	D1.islands	SCN9A	-3.49773223513461	0.000565948291699457	0.00696411442923445	1857	-0.984217628219599	ENSG00000169432	character(0)
1673	12351	enrichment	D1.islands	RET	-3.49894768403732	0.000563509061074139	0.00694726935504699	6378	-1.22631907913577	ENSG00000165731	character(0)
1674	12352	enrichment	D1.islands	MACF1	-3.50178662980674	0.000557850050490333	0.00690028764911751	357	-0.20549618008438	ENSG00000127603	character(0)
1675	12353	enrichment	D1.islands	GPD1	-3.50241835764929	0.000556598065171773	0.00690028764911751	7760	-1.00805880345757	ENSG00000167588	character(0)
1676	12354	enrichment	D1.islands	CCN1	-3.50254256596923	0.000556352213940392	0.00690028764911751	570	-0.965468603419563	ENSG00000142871	character(0)
1677	12355	enrichment	D1.islands	FAXDC2	-3.50581501766169	0.000549911464096122	0.0068446314735339	3841	-0.740715664806059	ENSG00000170271	character(0)
1678	12356	enrichment	D1.islands	STT3A	-3.50590707847233	0.000549731287771663	0.0068446314735339	7488	-0.302990237496425	ENSG00000134910	character(0)
1679	12357	enrichment	D1.islands	QSOX1	-3.50722287944504	0.000547162117658116	0.0068300563571516	1016	-0.29981334762993	ENSG00000116260	character(0)
1680	12358	enrichment	D1.islands	PLXNB1	-3.50952154664578	0.000542700849085003	0.00679396569220975	2364	-0.54345720559404	ENSG00000164050	character(0)
1681	12359	enrichment	D1.islands	PIEZO2	-3.51030103737727	0.000541195770219621	0.00678166359941228	10695	-1.49047237468979	ENSG00000154864	character(0)
1682	12360	enrichment	D1.islands	EML2	-3.51201481797122	0.000537900473446117	0.0067534080718351	11475	-0.719644966002721	ENSG00000125746	character(0)
1683	12361	enrichment	D1.islands	BIRC2	-3.51410457050153	0.000533907715157579	0.00672230340819418	7358	-0.337753002059798	ENSG00000110330	character(0)
1684	12362	enrichment	D1.islands	SOD3	-3.51794625958343	0.000526640076330352	0.00663771016594236	3006	-1.01220211585041	ENSG00000109610	character(0)
1685	12363	enrichment	D1.islands	KCNK10	-3.51814284551318	0.000526270686215056	0.00663771016594236	8774	-1.13650311824718	ENSG00000100433	character(0)
1686	12364	enrichment	D1.islands	APC	-3.51923372603771	0.000524225306083267	0.00662012930308655	3646	-0.249254863194212	ENSG00000134982	character(0)
1687	12365	enrichment	D1.islands	SERINC5	-3.52182024029078	0.000519405408515581	0.00656564850374807	3577	-0.599027212438919	ENSG00000164300	character(0)
1688	12366	enrichment	D1.islands	KIF1C	-3.52194033524145	0.000519182628189433	0.00656564850374807	9960	-0.803563405048611	ENSG00000129250	character(0)
1689	12367	enrichment	D1.islands	TMEM165	-3.52263256070923	0.000517900272530763	0.00656564850374807	3073	-0.524552482476712	ENSG00000134851	character(0)
1690	12368	enrichment	D1.islands	MEGF9	-3.52479244615695	0.000513918137301138	0.00654086790043468	6045	-0.37532496254381	ENSG00000106780	character(0)
1691	12369	enrichment	D1.islands	GPSM2	-3.5253642499397	0.000512868734935667	0.00653391748472505	650	-0.703412331999577	ENSG00000121957	character(0)
1692	12370	enrichment	D1.islands	RASSF2	-3.52772306543582	0.000508560941472147	0.00649177791759235	11758	-0.911796605085876	ENSG00000101265	character(0)
1693	12371	enrichment	D1.islands	TYMSOS	-3.52787094943733	0.000508292002236499	0.00649177791759235	10662	-1.26251180697676	ENSG00000176912	character(0)
1694	12372	enrichment	D1.islands	ST6GAL1	-3.52809473175849	0.000507885289444324	0.00649177791759235	2854	-0.554517852005136	ENSG00000073849	character(0)
1695	12373	enrichment	D1.islands	PTPRE	-3.52872004805241	0.000506750427890978	0.00648780478785077	6751	-0.578194057011625	ENSG00000132334	character(0)
1696	12374	enrichment	D1.islands	RPL39	-3.53047187471382	0.000503583767373078	0.00646639413257894	12822	-0.291385220826717	ENSG00000198918	MSN.2-MSN.1_top16
1697	12375	enrichment	D1.islands	BCAT1	-3.53098665599741	0.000502656768008597	0.00646088134879961	7660	-0.707152595134566	ENSG00000060982	character(0)
1698	12376	enrichment	D1.islands	FCHSD1	-3.53369046648764	0.000497814085902495	0.00640497766420832	3782	-1.1436433964268	ENSG00000197948	character(0)
1699	12377	enrichment	D1.islands	QPRT	-3.53608618372767	0.000493559842197861	0.00635654153909984	9552	-0.857249712390362	ENSG00000103485	character(0)
1700	12378	enrichment	D1.islands	GTDC1	-3.53765517409139	0.000490792195803932	0.00633346350489726	1807	-0.548296279256614	ENSG00000121964	character(0)
1701	12379	enrichment	D1.islands	GOLGA7	-3.53862055199747	0.00048909654857912	0.00631786208323795	5399	-0.593017176554479	ENSG00000147533	c("WM_top6"; "WM-Endothelial.Ependymal_top19")
1702	12380	enrichment	D1.islands	MPST	-3.54168252106763	0.00048375463929725	0.00626131877104376	12353	-0.610683736162924	ENSG00000128309	character(0)
1703	12381	enrichment	D1.islands	WLS	-3.54260341170836	0.000482158799997534	0.00624689175805188	527	-0.663706629167208	ENSG00000116729	character(0)
1704	12382	enrichment	D1.islands	STRN	-3.54302233750944	0.000481434467733514	0.00624373852159488	1436	-0.471431925932278	ENSG00000115808	character(0)
1705	12383	enrichment	D1.islands	RPL9	-3.54306471874358	0.000481361246550004	0.00624373852159488	3028	-0.238442435800973	ENSG00000163682	character(0)
1706	12384	enrichment	D1.islands	SNHG5	-3.5433544683065	0.000480860932252112	0.00624373852159488	4370	-0.605848957426451	ENSG00000203875	character(0)
1707	12385	enrichment	D1.islands	BMPR1B	-3.5447329888783	0.00047848730338714	0.00622417051359904	3168	-0.589753910766452	ENSG00000138696	character(0)
1708	12386	enrichment	D1.islands	DUSP1	-3.54502701650345	0.000477982452575773	0.00622383971849417	3886	-0.923876350270272	ENSG00000120129	Endothelial.Ependymal_top11
1709	12387	enrichment	D1.islands	PEAR1	-3.5480096556405	0.00047288940113067	0.0061761068465577	909	-1.30970604727203	ENSG00000187800	character(0)
1710	12388	enrichment	D1.islands	SVEP1	-3.5527523258441	0.000464895803039581	0.00609008810803213	6007	-1.4547747947822	ENSG00000165124	character(0)
1711	12389	enrichment	D1.islands	ALDH7A1	-3.55737879329011	0.000457220487088886	0.00601991517584981	3675	-0.373716875321483	ENSG00000164904	character(0)
1712	12390	enrichment	D1.islands	FANCL	-3.55940016736639	0.000453904529946708	0.00598840305667496	1511	-0.326071082992238	ENSG00000115392	character(0)
1713	12391	enrichment	D1.islands	NDRG2	-3.55975746662661	0.000453320754225264	0.00598678538286101	8462	-0.361258240897927	ENSG00000165795	c("MSN.2-Inhibitory_top3"; "WM-Inhibitory_top16")
1714	12392	enrichment	D1.islands	S1PR3	-3.5629062983539	0.000448206427896796	0.00593736310913898	5917	-1.31525406047037	ENSG00000213694	character(0)
1715	12393	enrichment	D1.islands	MID1IP1	-3.56348034553411	0.00044727992371449	0.00593114195062463	12579	-0.742014673105594	ENSG00000165175	character(0)
1716	12394	enrichment	D1.islands	FAIM	-3.56492833926973	0.00044495086989416	0.00590629058585479	2696	-0.575086249408644	ENSG00000158234	character(0)
1717	12395	enrichment	D1.islands	HS3ST5	-3.56558741342322	0.000443894547307389	0.00589829991109982	4455	-0.797319182350198	ENSG00000249853	character(0)
1718	12396	enrichment	D1.islands	SLC44A2	-3.56960111891498	0.000437512332177953	0.0058254206116248	11060	-0.312876969828091	ENSG00000129353	character(0)
1719	12397	enrichment	D1.islands	SMPD1	-3.57121679682538	0.000434967659178215	0.00579748475508376	6839	-0.360613687549728	ENSG00000166311	character(0)
1720	12398	enrichment	D1.islands	HLA-E	-3.57215388005187	0.000433498144566381	0.00578383649821249	4092	-0.654878267721104	ENSG00000204592	c("Endothelial.Ependymal_top19"; "Endothelial.Ependymal-Excitatory_top17"; "Endothelial.Ependymal-Inhibitory_top7"; "Endothelial.Ependymal-MSN.3_top15"; "Endothelial.Ependymal-D1.islands_top17")
1721	12399	enrichment	D1.islands	CNMD	-3.57411155546903	0.000430443201326582	0.00574898522594823	8351	-0.996575750112559	ENSG00000136110	character(0)
1722	12400	enrichment	D1.islands	TTC12	-3.57436232428433	0.000430053343017122	0.00574898522594823	7402	-0.892192570529486	ENSG00000149292	character(0)
1723	12401	enrichment	D1.islands	SLN	-3.5796805921315	0.000421863030943261	0.00566938495621679	7372	-1.38512696670291	ENSG00000170290	character(0)
1724	12402	enrichment	D1.islands	FTL	-3.58520408280103	0.000413512044893967	0.00556868606515921	11534	-0.352626046773944	ENSG00000087086	character(0)
1725	12403	enrichment	D1.islands	FMOD	-3.58839736792834	0.000408755268045789	0.00551034360308456	1091	-1.4273105309901	ENSG00000122176	character(0)
1726	12404	enrichment	D1.islands	TRIM2	-3.59413269286012	0.000400340763272153	0.00541942000917528	3291	-0.347194959489887	ENSG00000109654	character(0)
1727	12405	enrichment	D1.islands	SLC12A2	-3.5958796382064	0.000397810300275172	0.00539641935023227	3683	-0.784790226692122	ENSG00000064651	character(0)
1728	12406	enrichment	D1.islands	BEST1	-3.59706761758239	0.000396098105381031	0.00539008973171546	7064	-0.855175852263802	ENSG00000167995	character(0)
1729	12407	enrichment	D1.islands	FNTA	-3.59711175128935	0.000396034630680534	0.00539008973171546	5413	-0.462279432722333	ENSG00000168522	character(0)
1730	12408	enrichment	D1.islands	TM4SF1	-3.59795876636109	0.000394818275118404	0.00538396097435621	2730	-1.12678178628384	ENSG00000169908	character(0)
1731	12409	enrichment	D1.islands	UGGT2	-3.59835387204086	0.000394252086495853	0.00538189336160795	8394	-0.807353045658574	ENSG00000102595	character(0)
1732	12410	enrichment	D1.islands	PRR5L	-3.60718658462241	0.00038179239107367	0.00523382135260654	6967	-1.33328176502447	ENSG00000135362	character(0)
1733	12411	enrichment	D1.islands	PGAM2	-3.61004326036915	0.000377842616746835	0.00518515100487042	4793	-1.26367672296786	ENSG00000164708	character(0)
1734	12412	enrichment	D1.islands	HES6	-3.61009351019718	0.000377773484327732	0.00518515100487042	2134	-0.771411856848428	ENSG00000144485	character(0)
1735	12413	enrichment	D1.islands	BCAS1	-3.61133975229768	0.000376062739846209	0.00517371015444121	11987	-1.0979658297016	ENSG00000064787	c("MSN.2-MSN.3_top3"; "WM-MSN.3_top16")
1736	12414	enrichment	D1.islands	MAP3K11	-3.61302298988819	0.000373763692371944	0.00516191516422615	7155	-0.664225701694768	ENSG00000173327	character(0)
1737	12415	enrichment	D1.islands	SNX8	-3.6158963474359	0.000369869654756706	0.0051218346731271	4646	-0.696933603056931	ENSG00000106266	character(0)
1738	12416	enrichment	D1.islands	IARS2	-3.61697269565748	0.000368420819071526	0.00511533590715139	1166	-0.26799533823781	ENSG00000067704	character(0)
1739	12417	enrichment	D1.islands	LURAP1L	-3.62025573339109	0.000364034557851331	0.00505984649895716	5755	-0.99084668195491	ENSG00000153714	character(0)
1740	12418	enrichment	D1.islands	PDZD2	-3.62639139069561	0.000355968559766027	0.00495835176274954	3427	-0.794062007074054	ENSG00000133401	character(0)
1741	12419	enrichment	D1.islands	NCKAP5	-3.6270251809131	0.00035514502923874	0.00495219416710775	1792	-1.16186262548457	ENSG00000176771	character(0)
1742	12420	enrichment	D1.islands	COL4A5	-3.62823551853454	0.000353577329140076	0.00493563536225426	12796	-1.14484505403252	ENSG00000188153	character(0)
1743	12421	enrichment	D1.islands	DIP2B	-3.62871489794349	0.000352958212103396	0.004933373598942	7765	-0.582336119092336	ENSG00000066084	character(0)
1744	12422	enrichment	D1.islands	SEPTIN2	-3.62969592467391	0.000351694399430522	0.0049252391514639	2154	-0.40096760678364	ENSG00000168385	character(0)
1745	12423	enrichment	D1.islands	CCDC85A	-3.63060421219912	0.000350528093117504	0.00491420702467757	1509	-0.741752609792858	ENSG00000055813	character(0)
1746	12424	enrichment	D1.islands	ANLN	-3.63207141547746	0.000348651788650944	0.00489318650839628	4767	-1.10063671573312	ENSG00000011426	WM-MSN.3_top19
1747	12425	enrichment	D1.islands	PDLIM4	-3.63249084597539	0.000348117148780845	0.00489152640660164	3694	-1.0862819001879	ENSG00000131435	character(0)
1748	12426	enrichment	D1.islands	DDIT4L	-3.63391219734847	0.000346311115076863	0.00487615064634255	3180	-1.47947091145308	ENSG00000145358	character(0)
1749	12427	enrichment	D1.islands	DAB2	-3.63472845022912	0.00034527793929076	0.00487614232628559	3456	-1.06819723740863	ENSG00000153071	character(0)
1750	12428	enrichment	D1.islands	PMP2	-3.63854163606295	0.000340489719385004	0.00482032446789108	5508	-0.55558603886674	ENSG00000147588	character(0)
1751	12429	enrichment	D1.islands	HPN	-3.63900454832449	0.00033991271568676	0.0048174092522331	11282	-1.45867036229622	ENSG00000105707	character(0)
1752	12430	enrichment	D1.islands	CALB2	-3.63907077060302	0.00033983024730272	0.0048174092522331	9781	-1.32730632555691	ENSG00000172137	c("Inhibitory_top16"; "Inhibitory-MSN.1_top8"; "Inhibitory-MSN.2_top11"; "Inhibitory-MSN.3_top8"; "Inhibitory-D1.islands_top11")
1753	12431	enrichment	D1.islands	RPS21	-3.63956462057671	0.000339215836656923	0.0048174092522331	12023	-0.284775987734155	ENSG00000171858	character(0)
1754	12432	enrichment	D1.islands	DOLPP1	-3.64018462673787	0.000338445953310154	0.00481238265703441	6137	-0.513030771362364	ENSG00000167130	character(0)
1755	12433	enrichment	D1.islands	C1orf122	-3.64140892639227	0.000336930528600909	0.00479608785339584	346	-0.392987920575328	ENSG00000197982	character(0)
1756	12434	enrichment	D1.islands	FOSL2	-3.6420691476528	0.000336115968832182	0.00478974479404982	1411	-0.732081137113981	ENSG00000075426	character(0)
1757	12435	enrichment	D1.islands	FGF1	-3.64562972510735	0.000331754924472184	0.00473800047249493	3789	-0.799534679190599	ENSG00000113578	c("Excitatory-Inhibitory_top16"; "WM-D1.islands_top10"; "WM-Inhibitory_top10"; "MSN.2-MSN.1_top20"; "WM-MSN.1_top10"; "WM-MSN.2_top20"; "all_top15")
1758	12436	enrichment	D1.islands	EFS	-3.64652723534364	0.000330664083346763	0.0047276223898763	8492	-0.933082245159621	ENSG00000100842	character(0)
1759	12437	enrichment	D1.islands	SLC35B2	-3.64693133598934	0.000330174040148614	0.00472582071577652	4276	-0.468158470803291	ENSG00000157593	character(0)
1760	12438	enrichment	D1.islands	SMIM10	-3.64699868068004	0.000330092439390912	0.00472582071577652	12863	-1.17174227029362	ENSG00000184785	character(0)
1761	12439	enrichment	D1.islands	SLC9A5	-3.65086913852578	0.000325434445699692	0.00466827621444575	9722	-0.930811450656479	ENSG00000135740	character(0)
1762	12440	enrichment	D1.islands	GPRC5B	-3.6540703239769	0.000321628767350511	0.00462390327546438	9499	-0.587134114965268	ENSG00000167191	c("WM_top17"; "WM-D1.islands_top20"; "WM-Excitatory_top11"; "WM-Inhibitory_top17")
1763	12441	enrichment	D1.islands	SLC38A2	-3.65613347639515	0.0003191982864058	0.00459404895135265	7720	-0.404484206747316	ENSG00000134294	character(0)
1764	12442	enrichment	D1.islands	ASAP1	-3.65925127745717	0.00031555820141954	0.00454961838274229	5640	-0.375995294478893	ENSG00000153317	character(0)
1765	12443	enrichment	D1.islands	ZBTB7B	-3.6617624457104	0.00031265485119546	0.00451991679089028	855	-1.20519593595635	ENSG00000160685	character(0)
1766	12444	enrichment	D1.islands	ERBIN	-3.66193000631081	0.000312462020550119	0.00451991679089028	3521	-0.613062154847023	ENSG00000112851	character(0)
1767	12445	enrichment	D1.islands	TMEM273	-3.66328052770698	0.000310911912603489	0.00450475273372599	6402	-1.40885240392174	ENSG00000204161	character(0)
1768	12446	enrichment	D1.islands	PLEKHB1	-3.66414869254931	0.00030991927652703	0.00450041616093277	7260	-0.6797582661441	ENSG00000021300	c("WM-D1.islands_top11"; "WM-Inhibitory_top9"; "WM-MSN.1_top15"; "WM-MSN.2_top19"; "all_top20")
1769	12447	enrichment	D1.islands	PRDX6	-3.66645986277838	0.000307291288194594	0.00447225953289486	992	-0.245020885230255	ENSG00000117592	character(0)
1770	12448	enrichment	D1.islands	ITGB1BP1	-3.66829116790546	0.000305223876835623	0.0044571612700563	1320	-0.2849983334772	ENSG00000119185	character(0)
1771	12449	enrichment	D1.islands	LRP6	-3.67136747453333	0.000301780433567631	0.00441183962677364	7618	-0.447744537510923	ENSG00000070018	character(0)
1772	12450	enrichment	D1.islands	BLVRB	-3.67186714435893	0.000301224600814106	0.00440867843040443	11396	-0.296156817876729	ENSG00000090013	character(0)
1773	12451	enrichment	D1.islands	DOCK5	-3.67248761854924	0.000300535728651816	0.00440356075548293	5335	-1.18070654231081	ENSG00000147459	character(0)
1774	12452	enrichment	D1.islands	DUSP10	-3.67301240905454	0.000299954247499495	0.00440132066864105	1172	-1.23339476842991	ENSG00000143507	character(0)
1775	12453	enrichment	D1.islands	VSIR	-3.67442579136315	0.000298393455022838	0.00438702585855774	6469	-0.490088323683986	ENSG00000107738	character(0)
1776	12454	enrichment	D1.islands	TMEM140	-3.67602918860975	0.000296632101397869	0.00436607476229834	5146	-1.3070049725273	ENSG00000146859	character(0)
1777	12455	enrichment	D1.islands	QDPR	-3.6771184147655	0.00029544116845727	0.00435794378078796	2993	-0.740205477298314	ENSG00000151552	c("WM_top8"; "WM-Endothelial.Ependymal_top12")
1778	12456	enrichment	D1.islands	C1QTNF1	-3.67833817117485	0.000294112868781949	0.00434871669991716	10586	-1.22381185921103	ENSG00000173918	character(0)
1779	12457	enrichment	D1.islands	PPIF	-3.68256328441231	0.000289555180434652	0.0042960061170316	6510	-0.490382330010611	ENSG00000108179	character(0)
1780	12458	enrichment	D1.islands	SLC25A13	-3.68470761998629	0.000287267616526526	0.00426694301801758	4959	-0.961341672841601	ENSG00000004864	character(0)
1781	12459	enrichment	D1.islands	HIF1AN	-3.68602802371911	0.000285867508575683	0.00425588531689164	6618	-0.35430071260741	ENSG00000166135	character(0)
1782	12460	enrichment	D1.islands	UBE2E1	-3.68791377027274	0.000283879087751541	0.00423599806573621	2254	-0.269909664894188	ENSG00000170142	character(0)
1783	12461	enrichment	D1.islands	TYMS	-3.68834650536898	0.000283424635267975	0.00423408356162123	10663	-1.26788048185344	ENSG00000176890	character(0)
1784	12462	enrichment	D1.islands	INF2	-3.69320883811696	0.000278365233273162	0.00416809395427011	8875	-0.510555016077066	ENSG00000203485	MSN.1-MSN.3_top7
1785	12463	enrichment	D1.islands	CNP	-3.69417300464685	0.000277372164934567	0.00416282710425498	10262	-0.907877063771971	ENSG00000173786	character(0)
1786	12464	enrichment	D1.islands	SWAP70	-3.69498076594151	0.000276542764178	0.00415518306083195	6868	-0.957491091093701	ENSG00000133789	character(0)
1787	12465	enrichment	D1.islands	LINC02192	-3.69575335053302	0.000275751672110713	0.00414809757513474	9629	-1.46052490472779	ENSG00000261325	character(0)
1788	12466	enrichment	D1.islands	PI16	-3.69731115251585	0.000274163040855598	0.0041289844505654	4211	-1.36259274740277	ENSG00000164530	character(0)
1789	12467	enrichment	D1.islands	ELK3	-3.69845988170366	0.000272997113835396	0.00411620038537877	7980	-1.06653932229594	ENSG00000111145	character(0)
1790	12468	enrichment	D1.islands	ALDH6A1	-3.7000832002838	0.000271357466869025	0.00410100423154096	8723	-0.32320422789397	ENSG00000119711	character(0)
1791	12469	enrichment	D1.islands	COMT	-3.70193379597484	0.00026949959250631	0.00408720059569734	12216	-0.374493259802945	ENSG00000093010	character(0)
1792	12470	enrichment	D1.islands	BCAN	-3.70335288301621	0.000268083062111893	0.00407523924161194	900	-0.318571157116115	ENSG00000132692	character(0)
1793	12471	enrichment	D1.islands	ACBD7	-3.703798515791	0.000267639683784913	0.00407326890374647	6305	-0.366990403598101	ENSG00000176244	character(0)
1794	12472	enrichment	D1.islands	PDGFA	-3.70485244932879	0.000266593834098609	0.00406211403083116	4626	-0.575775711319075	ENSG00000197461	character(0)
1795	12473	enrichment	D1.islands	TPGS2	-3.7074252488148	0.000264056944356722	0.00402818713471088	10754	-0.471649017096378	ENSG00000134779	character(0)
1796	12474	enrichment	D1.islands	AC092958.1	-3.71577413336182	0.000255980618755069	0.00393271052387966	2725	-1.07564697966223	ENSG00000239922	character(0)
1797	12475	enrichment	D1.islands	ACADS	-3.71822589947658	0.000253653549406293	0.00390157627771623	8128	-0.814619548094192	ENSG00000122971	character(0)
1798	12476	enrichment	D1.islands	COX7C	-3.71890663095799	0.000253010990986875	0.0038963092348655	3593	-0.180161741059323	ENSG00000127184	character(0)
1799	12477	enrichment	D1.islands	SDK1	-3.71953298581595	0.000252421117727932	0.00389184198378148	4654	-1.38179114985065	ENSG00000146555	character(0)
1800	12478	enrichment	D1.islands	POU3F2	-3.7249241742771	0.00024739734657596	0.0038189207529716	4399	-0.443851025653425	ENSG00000184486	character(0)
1801	12479	enrichment	D1.islands	PLAAT4	-3.72801950665084	0.000244555784651865	0.00378003930462156	7096	-0.936578506032784	ENSG00000133321	character(0)
1802	12480	enrichment	D1.islands	RAPGEF3	-3.72837973378171	0.000244227100164181	0.00378003930462156	7723	-0.810991187357145	ENSG00000079337	character(0)
1803	12481	enrichment	D1.islands	CORO1B	-3.72913441853326	0.00024353985006052	0.00378003930462156	7211	-0.379952169202786	ENSG00000172725	character(0)
1804	12482	enrichment	D1.islands	FIBIN	-3.73196692278459	0.000240976699916281	0.00375103059749779	6927	-0.748486482586057	ENSG00000176971	character(0)
1805	12483	enrichment	D1.islands	ELL2	-3.73328225287792	0.000239795131846051	0.00373711932968239	3616	-0.755302121716888	ENSG00000118985	character(0)
1806	12484	enrichment	D1.islands	SCD	-3.73442077900383	0.000238776807878976	0.00372572177870777	6614	-0.951832457573391	ENSG00000099194	c("Excitatory-Inhibitory_top2"; "Excitatory-MSN.1_top8"; "Excitatory-MSN.3_top5"; "MSN.2-MSN.3_top15"; "Excitatory-D1.islands_top3"; "WM-D1.islands_top1"; "WM-Endothelial.Ependymal_top9"; "WM-Inhibitory_top2"; "MSN.2-MSN.1_top5"; "WM-MSN.1_top1"; "WM-MSN.2_top1"; "WM-MSN.3_top1"; "all_top4")
1807	12485	enrichment	D1.islands	KLF6	-3.73639761148112	0.000237018379817849	0.00370719591180159	6264	-0.780823423286008	ENSG00000067082	character(0)
1808	12486	enrichment	D1.islands	CALD1	-3.73682934474207	0.000236635976163471	0.00370719591180159	5144	-0.562229995350281	ENSG00000122786	character(0)
1809	12487	enrichment	D1.islands	QKI	-3.73699518258882	0.000236489241841568	0.00370719591180159	4604	-0.62894332503601	ENSG00000112531	c("WM-D1.islands_top8"; "WM-Excitatory_top8"; "WM-Inhibitory_top5"; "all_top19")
1810	12488	enrichment	D1.islands	LINC01608	-3.73737597213967	0.000236152642139567	0.00370719591180159	5601	-1.47633258244609	ENSG00000253877	character(0)
1811	12489	enrichment	D1.islands	CLMN	-3.7380213600772	0.000235583183433776	0.00370707986343913	8818	-1.0611854888068	ENSG00000165959	character(0)
1812	12490	enrichment	D1.islands	SFRP1	-3.73874784392376	0.000234943721620862	0.00370315005003945	5398	-0.928297655884516	ENSG00000104332	c("Inhibitory_top13"; "Inhibitory-MSN.1_top4"; "Inhibitory-MSN.2_top5"; "Inhibitory-MSN.3_top4"; "Inhibitory-D1.islands_top2"; "Inhibitory-Endothelial.Ependymal_top6"; "Inhibitory-Excitatory_top3"; "all_top8")
1813	12491	enrichment	D1.islands	TMEM233	-3.74073485475885	0.000233203090303668	0.00368750611245093	8105	-1.52144586606773	ENSG00000224982	character(0)
1814	12492	enrichment	D1.islands	SEC14L2	-3.74449146487717	0.000229945518784323	0.00364487512192684	12309	-0.402782595915287	ENSG00000100003	character(0)
1815	12493	enrichment	D1.islands	NR4A2	-3.74484661242802	0.000229639784457616	0.00364447882864152	1829	-1.64131424508386	ENSG00000153234	character(0)
1816	12494	enrichment	D1.islands	ZBTB37	-3.74541767580201	0.000229148980777888	0.00364114084266652	997	-0.671687908262315	ENSG00000185278	character(0)
1817	12495	enrichment	D1.islands	ENTPD2	-3.74652473501215	0.000228200334116391	0.00363051070771935	6226	-1.3157059602411	ENSG00000054179	character(0)
1818	12496	enrichment	D1.islands	PSMB8	-3.74763599507033	0.000227251820409197	0.00361985660435852	4155	-0.85733752214773	ENSG00000204264	character(0)
1819	12497	enrichment	D1.islands	MGST1	-3.74804863641078	0.000226900560659706	0.00361870157061953	7641	-0.441565892438791	ENSG00000008394	character(0)
1820	12498	enrichment	D1.islands	ACVRL1	-3.74876558375162	0.000226291481018755	0.00361342682236836	7777	-1.28782747254138	ENSG00000139567	character(0)
1821	12499	enrichment	D1.islands	SLC31A2	-3.74888326149473	0.000226191656099711	0.00361342682236836	6024	-1.07503154503495	ENSG00000136867	character(0)
1822	12500	enrichment	D1.islands	APCDD1	-3.7490978459611	0.000226009733231637	0.00361342682236836	10693	-0.439031287733205	ENSG00000154856	character(0)
1823	12501	enrichment	D1.islands	LDLRAP1	-3.74945605655106	0.000225706353373893	0.00361342682236836	219	-1.20752471973321	ENSG00000157978	character(0)
1824	12502	enrichment	D1.islands	FERMT2	-3.75467602211649	0.000221328831571386	0.00356487703655054	8609	-0.450661939047753	ENSG00000073712	character(0)
1825	12503	enrichment	D1.islands	HIP1	-3.75778846444441	0.000218757016434592	0.00353221839223119	4887	-0.893811515738159	ENSG00000127946	character(0)
1826	12504	enrichment	D1.islands	TRIOBP	-3.75888134340251	0.00021786068853138	0.00352212634933296	12363	-0.758292761671567	ENSG00000100106	character(0)
1827	12505	enrichment	D1.islands	IFITM3	-3.75910499627965	0.000217677687352165	0.00352212634933296	6784	-0.691731896426242	ENSG00000142089	c("Endothelial.Ependymal-Inhibitory_top13"; "Endothelial.Ependymal-MSN.3_top14"; "Endothelial.Ependymal-D1.islands_top20")
1828	12506	enrichment	D1.islands	SDF2L1	-3.75993050152132	0.000217003485059115	0.00351797501070306	12240	-0.418407613372413	ENSG00000128228	character(0)
1829	12507	enrichment	D1.islands	MATN2	-3.76001471293072	0.000216934819414744	0.00351797501070306	5556	-1.13746518384344	ENSG00000132561	character(0)
1830	12508	enrichment	D1.islands	SREBF1	-3.76406123336528	0.000213659401343134	0.00348020871798816	10082	-0.545687078311007	ENSG00000072310	character(0)
1831	12509	enrichment	D1.islands	AGT	-3.77127598772999	0.000207935162265718	0.00339122396549442	1226	-0.543708522711259	ENSG00000135744	character(0)
1832	12510	enrichment	D1.islands	GAB2	-3.7720414997848	0.000207336381842778	0.00338997595602387	7303	-0.904901036248044	ENSG00000033327	character(0)
1833	12511	enrichment	D1.islands	HAPLN2	-3.77222052142538	0.000207196587253648	0.00338997595602387	899	-1.01686251521851	ENSG00000132702	character(0)
1834	12512	enrichment	D1.islands	TAF10	-3.77337447546191	0.00020629762303515	0.00338190861397955	6847	-0.295454336584582	ENSG00000166337	character(0)
1835	12513	enrichment	D1.islands	ESYT1	-3.77345954963831	0.000206231493923778	0.00338190861397955	7828	-0.766425281866597	ENSG00000139641	character(0)
1836	12514	enrichment	D1.islands	CHST6	-3.77566643906214	0.000204523041781444	0.00336943924924709	9805	-1.21714715972239	ENSG00000183196	character(0)
1837	12515	enrichment	D1.islands	EGFR	-3.77673534840314	0.000203700370425685	0.00336015020186308	4826	-0.670992153761119	ENSG00000146648	character(0)
1838	12516	enrichment	D1.islands	CTSD	-3.77751016634438	0.000203105999825489	0.00335460825665967	6816	-0.216037069209494	ENSG00000117984	character(0)
1839	12517	enrichment	D1.islands	GPIHBP1	-3.77836928719354	0.000202448877228697	0.00334801442571075	5669	-1.56845454714986	ENSG00000277494	character(0)
1840	12518	enrichment	D1.islands	HOMER3	-3.77981980432385	0.000201343969527862	0.00333398904644223	11210	-0.691131542681803	ENSG00000051128	character(0)
1841	12519	enrichment	D1.islands	STT3B	-3.78033556705072	0.000200952472003067	0.00333175605561152	2270	-0.300867522971165	ENSG00000163527	character(0)
1842	12520	enrichment	D1.islands	CMTM5	-3.78980988786017	0.000193887673862887	0.00322285503468374	8493	-0.94227745694251	ENSG00000166091	character(0)
1843	12521	enrichment	D1.islands	THEMIS2	-3.7901319934391	0.000193651666660739	0.00322285503468374	251	-1.50628689898245	ENSG00000130775	character(0)
1844	12522	enrichment	D1.islands	CNTN4	-3.79016991590323	0.000193623898707466	0.00322285503468374	2167	-1.01065478734489	ENSG00000144619	character(0)
1845	12523	enrichment	D1.islands	CNTN2	-3.79606902676821	0.000189349963778872	0.00316363092635433	1104	-1.01104866527555	ENSG00000184144	c("MSN.2-MSN.3_top17"; "WM-MSN.3_top10")
1846	12524	enrichment	D1.islands	ADM	-3.79659024687901	0.000188976660012712	0.00316146262923328	6871	-1.2817530047423	ENSG00000148926	character(0)
1847	12525	enrichment	D1.islands	TPRN	-3.8032694662337	0.000184254150315922	0.00308643532825975	6235	-0.652852532795048	ENSG00000176058	character(0)
1848	12526	enrichment	D1.islands	IL17D	-3.80524808347783	0.000182876763281687	0.00306732059550758	8221	-0.374512018051891	ENSG00000172458	character(0)
1849	12527	enrichment	D1.islands	B2M	-3.80754402610891	0.000181290689677743	0.00304465166028002	9016	-0.503599188275176	ENSG00000166710	c("Endothelial.Ependymal-Inhibitory_top5"; "Endothelial.Ependymal-MSN.1_top6"; "Endothelial.Ependymal-MSN.2_top17"; "Endothelial.Ependymal-D1.islands_top13")
1850	12528	enrichment	D1.islands	GATM	-3.8085564818081	0.000180595413660763	0.00303690370484978	9020	-0.545102857322667	ENSG00000171766	character(0)
1851	12529	enrichment	D1.islands	PEX5L	-3.81089080997162	0.000179001983621145	0.00302123707076436	2810	-1.1250971942571	ENSG00000114757	character(0)
1852	12530	enrichment	D1.islands	GNA12	-3.81359934006499	0.000177169800295047	0.00299481555654987	4653	-0.336836706318549	ENSG00000146535	character(0)
1853	12531	enrichment	D1.islands	TMC7	-3.81487241911916	0.000176314773174491	0.00298424822079693	9489	-1.15780286574369	ENSG00000170537	character(0)
1854	12532	enrichment	D1.islands	FMNL2	-3.81562431768169	0.000175811618444308	0.002979616750188	1822	-0.587292378136779	ENSG00000157827	character(0)
1855	12533	enrichment	D1.islands	ABCC4	-3.81567024141646	0.000175780931333971	0.002979616750188	8390	-1.29673397274767	ENSG00000125257	character(0)
1856	12534	enrichment	D1.islands	PLOD3	-3.81667528130089	0.000175110613083494	0.00297940495288325	5026	-0.68300456267402	ENSG00000106397	character(0)
1857	12535	enrichment	D1.islands	CA8	-3.81744136014352	0.000174601297612726	0.00297463785512915	5449	-1.00168467037713	ENSG00000178538	character(0)
1858	12536	enrichment	D1.islands	FBXL7	-3.81866970084599	0.000173787580726567	0.00296466540472049	3414	-1.00309274125311	ENSG00000183580	character(0)
1859	12537	enrichment	D1.islands	SLC48A1	-3.82020541384362	0.000172775294399296	0.0029512748314364	7724	-0.554096179934382	ENSG00000211584	character(0)
1860	12538	enrichment	D1.islands	AC121493.1	-3.82289254363664	0.00017101745322379	0.00292509694038371	2499	-1.44502683429847	ENSG00000270059	character(0)
1861	12539	enrichment	D1.islands	HCN2	-3.82325632168519	0.000170780785901962	0.00292490258915471	10862	-0.382203829395173	ENSG00000099822	character(0)
1862	12540	enrichment	D1.islands	EIF3K	-3.823936474968	0.00017033912239943	0.00292119218888957	11357	-0.175936998891016	ENSG00000178982	character(0)
1863	12541	enrichment	D1.islands	ERMN	-3.82511033045316	0.000169579412071318	0.0029124677256761	1831	-1.20860389961522	ENSG00000136541	MSN.2-MSN.3_top11
1864	12542	enrichment	D1.islands	GPR37	-3.82918249123375	0.000166968736847754	0.00287478533389594	5100	-1.0518119208531	ENSG00000170775	character(0)
1865	12543	enrichment	D1.islands	STARD9	-3.83186843343648	0.000165267652843202	0.00285306471969474	8989	-1.46702779524019	ENSG00000159433	character(0)
1866	12544	enrichment	D1.islands	PIGT	-3.83285752176048	0.000164645380195292	0.00284610695831595	11935	-0.287705859144622	ENSG00000124155	character(0)
1867	12545	enrichment	D1.islands	C5orf51	-3.83707294784121	0.000162018095086448	0.00280442521388302	3463	-0.379360702593423	ENSG00000205765	character(0)
1868	12546	enrichment	D1.islands	SAR1B	-3.83897469610982	0.00016084586521384	0.00278785183205082	3717	-0.377264738242871	ENSG00000152700	character(0)
1869	12547	enrichment	D1.islands	MARCH2	-3.84116511004438	0.000159505659644606	0.00277486115046168	11020	-0.388320295091448	ENSG00000099785	character(0)
1870	12548	enrichment	D1.islands	ITGB1	-3.84119849374397	0.000159485315895872	0.00277486115046168	6363	-0.645163858701511	ENSG00000150093	character(0)
1871	12549	enrichment	D1.islands	HSPB1	-3.84503846117659	0.000157161603964379	0.00274230099820642	4894	-0.51006536285195	ENSG00000106211	c("Endothelial.Ependymal_top16"; "Endothelial.Ependymal-MSN.2_top15"; "Endothelial.Ependymal-MSN.3_top11")
1872	12550	enrichment	D1.islands	SRGN	-3.84633251906529	0.000156385772590741	0.00273243620427052	6447	-0.899969145746344	ENSG00000122862	character(0)
1873	12551	enrichment	D1.islands	CARNS1	-3.84717652639195	0.00015588171840295	0.00272729982251631	7209	-1.25277549132367	ENSG00000172508	character(0)
1874	12552	enrichment	D1.islands	ERBB3	-3.84874172775951	0.000154951027735624	0.00271467509050455	7825	-1.03474952271085	ENSG00000065361	character(0)
1875	12553	enrichment	D1.islands	RNF13	-3.85216812568386	0.000152931989548416	0.002682923092321	2733	-0.545710663214526	ENSG00000082996	character(0)
1876	12554	enrichment	D1.islands	RDX	-3.85443296206094	0.000151611125908274	0.0026705775258361	7381	-0.648311167172925	ENSG00000137710	character(0)
1877	12555	enrichment	D1.islands	FOLH1	-3.85535399009356	0.00015107707624483	0.00266837245259439	7016	-1.27849056583005	ENSG00000086205	character(0)
1878	12556	enrichment	D1.islands	C1orf198	-3.85630774168115	0.000150525931359754	0.00266229923830017	1227	-0.779101384552669	ENSG00000119280	character(0)
1879	12557	enrichment	D1.islands	CAPN3	-3.85916454096428	0.000148886451106504	0.00264085082982106	8984	-1.0905053270789	ENSG00000092529	character(0)
1880	12558	enrichment	D1.islands	ANGPT2	-3.86441971336477	0.000145914682802586	0.00260201155514172	5267	-1.3918230919711	ENSG00000091879	character(0)
1881	12559	enrichment	D1.islands	UQCRQ	-3.86721425582408	0.000144357374076081	0.00258489300724921	3704	-0.232272513273483	ENSG00000164405	character(0)
1882	12560	enrichment	D1.islands	CA12	-3.86895783488003	0.000143393729766592	0.00257474052535255	9091	-1.04489615939671	ENSG00000074410	c("MSN.1_top11"; "MSN.1-D1.islands_top13")
1883	12561	enrichment	D1.islands	KLK6	-3.86942746246174	0.000143135219580223	0.0025736584772721	11580	-1.20041210300508	ENSG00000167755	character(0)
1884	12562	enrichment	D1.islands	MYO1E	-3.87042424668887	0.000142587995279183	0.00256737497186456	9077	-1.32786648037574	ENSG00000157483	character(0)
1885	12563	enrichment	D1.islands	CLIP2	-3.87061252145197	0.000142484857323852	0.00256737497186456	4878	-0.455151799495209	ENSG00000106665	character(0)
1886	12564	enrichment	D1.islands	RPL11	-3.87223459469597	0.000141599201667318	0.00256022400563387	201	-0.399983192598383	ENSG00000142676	character(0)
1887	12565	enrichment	D1.islands	MRPL41	-3.87868457162411	0.000138128875303614	0.00250445399328424	6246	-0.243362359424834	ENSG00000182154	character(0)
1888	12566	enrichment	D1.islands	LINC02609	-3.87879449623523	0.000138070436733844	0.00250445399328424	588	-1.23069145661515	ENSG00000233593	character(0)
1889	12567	enrichment	D1.islands	GSN	-3.87880697209864	0.00013806380574616	0.00250445399328424	6052	-0.740931119088126	ENSG00000148180	character(0)
1890	12568	enrichment	D1.islands	MPDZ	-3.87956917951929	0.000137659260794198	0.00250445399328424	5756	-0.521598059071151	ENSG00000107186	character(0)
1891	12569	enrichment	D1.islands	TNRC6C-AS1	-3.88619925175385	0.000134187427970951	0.00245355097171674	10574	-1.52207692329385	ENSG00000204282	character(0)
1892	12570	enrichment	D1.islands	A2M	-3.88626939565971	0.000134151145045993	0.00245355097171674	7608	-0.56113491737328	ENSG00000175899	Endothelial.Ependymal-Inhibitory_top11
1893	12571	enrichment	D1.islands	CLCA4	-3.88959958039658	0.000132439228147541	0.00242842663815167	573	-1.31270712835465	ENSG00000016602	character(0)
1894	12572	enrichment	D1.islands	DYNC1H1	-3.89138364661164	0.000131530655017355	0.00241859909835029	8848	-0.236276444509156	ENSG00000197102	character(0)
1895	12573	enrichment	D1.islands	MYO10	-3.89377626094104	0.00013032144482785	0.00239976311596475	3418	-0.55983329632292	ENSG00000145555	character(0)
1896	12574	enrichment	D1.islands	ZNF253	-3.89597722434251	0.000129218412868591	0.00238283158502848	11229	-1.0808937777225	ENSG00000256771	character(0)
1897	12575	enrichment	D1.islands	RPL27	-3.89931611618817	0.000127561993525995	0.00235898831902346	10295	-0.244840105760317	ENSG00000131469	character(0)
1898	12576	enrichment	D1.islands	MSN	-3.89993983999125	0.000127254806716637	0.00235666462310325	12681	-0.680019652722775	ENSG00000147065	character(0)
1899	12577	enrichment	D1.islands	AMOTL2	-3.90045015126881	0.000127003998276945	0.00235537986518757	2680	-0.972266767206449	ENSG00000114019	character(0)
1900	12578	enrichment	D1.islands	SLC25A1	-3.90198978801905	0.000126250134804551	0.0023447485694316	12204	-0.601027185231167	ENSG00000100075	character(0)
1901	12579	enrichment	D1.islands	RAMP2	-3.90405461295006	0.000125245783140267	0.00233948310320425	10286	-0.795338618764299	ENSG00000131477	character(0)
1902	12580	enrichment	D1.islands	ID3	-3.90433181795481	0.000125111526505682	0.00233948310320425	200	-1.32452878351846	ENSG00000117318	c("Endothelial.Ependymal-MSN.2_top20"; "Endothelial.Ependymal-MSN.3_top16")
1903	12581	enrichment	D1.islands	LYNX1	-3.91156762426973	0.000121654987839722	0.00228556447487015	5665	-0.417879130602262	ENSG00000180155	character(0)
1904	12582	enrichment	D1.islands	ATP2C1	-3.91257893455579	0.000121179166803985	0.00227992455572367	2664	-0.330731232682585	ENSG00000017260	character(0)
1905	12583	enrichment	D1.islands	CDC42	-3.91269221328294	0.000121125979357812	0.00227992455572367	184	-0.276679474558415	ENSG00000070831	character(0)
1906	12584	enrichment	D1.islands	VPS41	-3.91685531504212	0.000119186588967739	0.00225222750797553	4774	-0.261866559141531	ENSG00000006715	character(0)
1907	12585	enrichment	D1.islands	ARHGAP42	-3.91976826448068	0.000117847152115091	0.00223341858212864	7355	-1.15336882264043	ENSG00000165895	character(0)
1908	12586	enrichment	D1.islands	MFAP3L	-3.9245918914359	0.000115660516582873	0.00219839652456641	3332	-0.486187994688691	ENSG00000198948	character(0)
1909	12587	enrichment	D1.islands	FAH	-3.92494204978026	0.000115503292413592	0.00219839652456641	9218	-0.853993686872246	ENSG00000103876	character(0)
1910	12588	enrichment	D1.islands	SYNDIG1	-3.927111537071	0.000114533687682665	0.0021833720021973	11815	-0.735452738977152	ENSG00000101463	character(0)
1911	12589	enrichment	D1.islands	C4orf48	-3.92790714807614	0.00011418004746984	0.00217983143566686	2932	-0.344342783234675	ENSG00000243449	character(0)
1912	12590	enrichment	D1.islands	KMT5A	-3.92969655845345	0.000113388458926501	0.00217110468109711	8162	-0.446459356658767	ENSG00000183955	character(0)
1913	12591	enrichment	D1.islands	SNX22	-3.93542684906792	0.000110888443877331	0.00213267226431927	9097	-0.955901756536136	ENSG00000157734	character(0)
1914	12592	enrichment	D1.islands	DPY19L4	-3.93583275748376	0.00011071335370423	0.00213246403232687	5541	-0.486145631408322	ENSG00000156162	character(0)
1915	12593	enrichment	D1.islands	COLEC12	-3.93667905111116	0.000110349145657832	0.0021317747156696	10661	-1.06718521519189	ENSG00000158270	character(0)
1916	12594	enrichment	D1.islands	MYH14	-3.93757618856867	0.000109964299226832	0.00212750600978052	11567	-0.63000194444938	ENSG00000105357	character(0)
1917	12595	enrichment	D1.islands	AQP4	-3.94050500107292	0.000108716776150148	0.00210650923579287	10733	-0.507427224487369	ENSG00000171885	character(0)
1918	12596	enrichment	D1.islands	RGS3	-3.94323662494918	0.000107565370316805	0.00208896501342354	6033	-0.952121486025289	ENSG00000138835	character(0)
1919	12597	enrichment	D1.islands	HSPA2	-3.94536910432033	0.000106674570366394	0.0020793532620068	8664	-1.00505667499998	ENSG00000126803	character(0)
1920	12598	enrichment	D1.islands	ID4	-3.94620998392159	0.000106325240123491	0.00207566055230551	4043	-0.475602018355673	ENSG00000172201	character(0)
1921	12599	enrichment	D1.islands	GPX3	-3.9467228755807	0.000106112701175408	0.00207463115460715	3827	-0.93149978490518	ENSG00000211445	character(0)
1922	12600	enrichment	D1.islands	STAU2	-3.94902213316653	0.000105164854157192	0.00206231138469587	5487	-0.426412169034283	ENSG00000040341	character(0)
1923	12601	enrichment	D1.islands	NES	-3.94970962442762	0.0001048830081211	0.00205989593256903	901	-1.03500519431035	ENSG00000132688	character(0)
1924	12602	enrichment	D1.islands	DAAM2	-3.95022417534298	0.000104672530938104	0.00205887696460374	4225	-1.1124221848798	ENSG00000146122	c("MSN.2-MSN.3_top18"; "Excitatory-D1.islands_top17"; "WM-MSN.3_top17")
1925	12603	enrichment	D1.islands	ELOVL5	-3.95133126053891	0.00010422103713805	0.00205622720991819	4302	-0.484177128718664	ENSG00000012660	character(0)
1926	12604	enrichment	D1.islands	MCRIP1	-3.95176298144807	0.000104045473754616	0.00205588788475256	10622	-0.379444085724205	ENSG00000225663	Excitatory-D1.islands_top19
1927	12605	enrichment	D1.islands	KTN1	-3.95328236783041	0.000103429832812809	0.00204683855118276	8623	-0.338660306963472	ENSG00000126777	character(0)
1928	12606	enrichment	D1.islands	LINC00844	-3.96459848299648	9.89523321369906e-05	0.0019732706233524	6418	-1.05570765057715	ENSG00000237949	c("MSN.2-MSN.3_top2"; "WM-D1.islands_top13"; "WM-Excitatory_top17"; "WM-MSN.3_top11")
1929	12607	enrichment	D1.islands	BCAP29	-3.96676557448031	9.81161555781735e-05	0.00196262547259761	5063	-0.287394571872999	ENSG00000075790	character(0)
1930	12608	enrichment	D1.islands	RAB5A	-3.97302420590278	9.57387910001299e-05	0.00192099070288051	2250	-0.255443546930826	ENSG00000144566	character(0)
1931	12609	enrichment	D1.islands	ACBD5	-3.97551460854034	9.48081168473526e-05	0.00190526156797575	6346	-0.406051601693753	ENSG00000107897	character(0)
1932	12610	enrichment	D1.islands	CDR2L	-3.97558403323774	9.47822961670333e-05	0.00190526156797575	10522	-1.18786424614937	ENSG00000109089	character(0)
1933	12611	enrichment	D1.islands	KCNJ10	-3.97705607553109	9.42363800247749e-05	0.00189965323832551	917	-0.548365628582828	ENSG00000177807	character(0)
1934	12612	enrichment	D1.islands	NFIA	-3.98437266788122	9.15670386109832e-05	0.00186028684702314	498	-0.508652726782982	ENSG00000162599	character(0)
1935	12613	enrichment	D1.islands	SLCO1A2	-3.98528062371063	9.12408446996758e-05	0.00185656527569152	7647	-1.09247278848026	ENSG00000084453	character(0)
1936	12614	enrichment	D1.islands	MOG	-3.98532316062166	9.12255899363821e-05	0.00185656527569152	4083	-1.22363535330524	ENSG00000204655	character(0)
1937	12615	enrichment	D1.islands	SSH3	-3.9853535293193	9.12147004719955e-05	0.00185656527569152	7205	-1.1308443597251	ENSG00000172830	character(0)
1938	12616	enrichment	D1.islands	CTNNA3	-3.98692305084398	9.06535884535019e-05	0.00185333052803679	6433	-1.52561964245486	ENSG00000183230	character(0)
1939	12617	enrichment	D1.islands	TMEM219	-3.99417730772459	8.81025276521425e-05	0.00180401737220838	9562	-0.271593095936282	ENSG00000149932	character(0)
1940	12618	enrichment	D1.islands	GPR62	-3.99861849191326	8.65745761390409e-05	0.00177834042315986	2434	-1.14374418989384	ENSG00000180929	character(0)
1941	12619	enrichment	D1.islands	EVI2A	-3.99985003245696	8.61553595531821e-05	0.00177253387911159	10167	-1.1032820724719	ENSG00000126860	character(0)
1942	12620	enrichment	D1.islands	FN1	-4.0029621240219	8.51045908461138e-05	0.00175369491803849	2024	-0.686448695623309	ENSG00000115414	Endothelial.Ependymal-Excitatory_top15
1943	12621	enrichment	D1.islands	UNC5B	-4.00402794229423	8.47475381543265e-05	0.00174911373659693	6465	-1.12248935327383	ENSG00000107731	character(0)
1944	12622	enrichment	D1.islands	SLC6A12	-4.00592591820318	8.41152354639175e-05	0.00173882800444678	7524	-0.782236768677721	ENSG00000111181	character(0)
1945	12623	enrichment	D1.islands	CNDP1	-4.00737528545431	8.36354097740427e-05	0.00173166649072827	10832	-1.19947450062008	ENSG00000150656	MSN.2-MSN.3_top20
1946	12624	enrichment	D1.islands	CYBA	-4.00765179688609	8.35441645276591e-05	0.00173166649072827	9862	-0.44153477634528	ENSG00000051523	character(0)
1947	12625	enrichment	D1.islands	MBOAT2	-4.00870264610573	8.31982608299843e-05	0.00172812771535177	1318	-0.460113185402439	ENSG00000143797	character(0)
1948	12626	enrichment	D1.islands	UGT8	-4.01088518494021	8.24841923995452e-05	0.00171879580374141	3218	-1.13006044678919	ENSG00000174607	MSN.2-MSN.3_top19
1949	12627	enrichment	D1.islands	CDKN1B	-4.01543851223257	8.10131931969532e-05	0.00169358015150217	7625	-0.439597877848541	ENSG00000111276	character(0)
1950	12628	enrichment	D1.islands	CRYAB	-4.01989080409989	7.95989961540823e-05	0.00166939284018142	7391	-1.03894887741159	ENSG00000109846	character(0)
1951	12629	enrichment	D1.islands	NKX2-1	-4.02126188937112	7.916824616994e-05	0.00166304558540156	8560	-1.71503807046559	ENSG00000136352	Inhibitory-Excitatory_top14
1952	12630	enrichment	D1.islands	PLCD3	-4.02276352480353	7.86990271748899e-05	0.00165586834811089	10329	-1.22639897878214	ENSG00000161714	character(0)
1953	12631	enrichment	D1.islands	EEF2	-4.02681626763861	7.74458336240102e-05	0.00163214579887484	10945	-0.233958525698867	ENSG00000167658	character(0)
1954	12632	enrichment	D1.islands	NPC1	-4.02722380593124	7.73208705901422e-05	0.00163214579887484	10722	-0.865376743684767	ENSG00000141458	character(0)
1955	12633	enrichment	D1.islands	WSB2	-4.02772212534868	7.71683322381028e-05	0.00163159493341213	8097	-0.317183079714091	ENSG00000176871	character(0)
1956	12634	enrichment	D1.islands	GEM	-4.02781950966391	7.71385558331537e-05	0.00163159493341213	5539	-1.36556650609007	ENSG00000164949	character(0)
1957	12635	enrichment	D1.islands	LITAF	-4.03065003728547	7.62778516509553e-05	0.00161803769629527	9457	-0.772373720344486	ENSG00000189067	character(0)
1958	12636	enrichment	D1.islands	STAT5A	-4.03344993887369	7.5435459276353e-05	0.00160278745061475	10271	-1.32431585000215	ENSG00000126561	character(0)
1959	12637	enrichment	D1.islands	LIMCH1	-4.0377418029733	7.41613587926985e-05	0.00158349138132699	3038	-0.55211084964869	ENSG00000064042	character(0)
1960	12638	enrichment	D1.islands	KLF2	-4.04025811425507	7.34239113821095e-05	0.00157032820026779	11152	-1.08718882486143	ENSG00000127528	c("Endothelial.Ependymal_top9"; "Endothelial.Ependymal-Excitatory_top13"; "Endothelial.Ependymal-MSN.2_top19"; "Endothelial.Ependymal-MSN.3_top17"; "Endothelial.Ependymal-WM_top18"; "Endothelial.Ependymal-D1.islands_top16")
1961	12639	enrichment	D1.islands	NKD1	-4.04144714919914	7.3077878727198e-05	0.00156550663636384	9640	-1.35040796885334	ENSG00000140807	character(0)
1962	12640	enrichment	D1.islands	ALG12	-4.04218334980087	7.28644087310661e-05	0.00156351364321769	12465	-1.01927598515823	ENSG00000182858	character(0)
1963	12641	enrichment	D1.islands	RCAN1	-4.0425953187491	7.27452127286051e-05	0.00156351364321769	12120	-0.340279341818181	ENSG00000159200	character(0)
1964	12642	enrichment	D1.islands	LINC00320	-4.04386991503328	7.23776053143783e-05	0.0015582190251928	12077	-1.45379252090457	ENSG00000224924	character(0)
1965	12643	enrichment	D1.islands	ARHGAP5	-4.0459836020834	7.17718909250638e-05	0.00154774532888568	8540	-0.380683175932315	ENSG00000100852	character(0)
1966	12644	enrichment	D1.islands	CUTC	-4.05315736200581	6.97519145169997e-05	0.00150668777747037	6607	-0.74905573452238	ENSG00000119929	character(0)
1967	12645	enrichment	D1.islands	RELN	-4.05892874051289	6.8166239800764e-05	0.00147735246259352	5046	-0.739066192137801	ENSG00000189056	character(0)
1968	12646	enrichment	D1.islands	PLPP4	-4.06141293773106	6.74943350726631e-05	0.00146702423372849	6718	-1.17587768467043	ENSG00000203805	character(0)
1969	12647	enrichment	D1.islands	DNM3	-4.06350502709747	6.693338273718e-05	0.00145793485686925	989	-0.456539017049194	ENSG00000197959	character(0)
1970	12648	enrichment	D1.islands	CYP27A1	-4.06442716113412	6.66875435217533e-05	0.00145502132773009	2047	-0.785058700034097	ENSG00000135929	character(0)
1971	12649	enrichment	D1.islands	SEPTIN9	-4.06705626952353	6.59913417801149e-05	0.00144305684538466	10572	-0.724025349017254	ENSG00000184640	character(0)
1972	12650	enrichment	D1.islands	DCXR	-4.0676774908466	6.58278534204301e-05	0.00144305684538466	10638	-0.278523946207413	ENSG00000169738	character(0)
1973	12651	enrichment	D1.islands	MYO9B	-4.071514336228	6.48266212206386e-05	0.0014239918725657	11164	-0.906785386447913	ENSG00000099331	character(0)
1974	12652	enrichment	D1.islands	TMEM184B	-4.07495078270924	6.39422063909622e-05	0.00140694529384317	12374	-0.346494718958755	ENSG00000198792	character(0)
1975	12653	enrichment	D1.islands	ITPKB	-4.07927636495557	6.28452984466757e-05	0.00138987677075766	1198	-0.754353996855315	ENSG00000143772	character(0)
1976	12654	enrichment	D1.islands	DECR1	-4.07977475758352	6.2720071304311e-05	0.00138947434415114	5525	-0.410945160564922	ENSG00000104325	character(0)
1977	12655	enrichment	D1.islands	LGI4	-4.08036030644047	6.25732489248666e-05	0.00138859131203866	11284	-0.494472583582466	ENSG00000153902	character(0)
1978	12656	enrichment	D1.islands	MOB3B	-4.08274281669972	6.19792215804386e-05	0.00137776413451585	5782	-0.594215524458463	ENSG00000120162	character(0)
1979	12657	enrichment	D1.islands	PRR18	-4.08465876472844	6.15054242572231e-05	0.00137193027097469	4606	-1.04115077703263	ENSG00000176381	character(0)
1980	12658	enrichment	D1.islands	CCDC159	-4.08862891872574	6.05346044854924e-05	0.00135727156378353	11075	-1.09814749197899	ENSG00000183401	character(0)
1981	12659	enrichment	D1.islands	SLC44A1	-4.08907587988626	6.04262286163707e-05	0.00135718563996146	5992	-0.854574315068567	ENSG00000070214	character(0)
1982	12660	enrichment	D1.islands	RHOU	-4.09811480690723	5.82738208689973e-05	0.00131338670576619	1216	-1.06792889077197	ENSG00000116574	character(0)
1983	12661	enrichment	D1.islands	KITLG	-4.0987876020144	5.81165678510219e-05	0.0013121204936382	7956	-1.08688698028548	ENSG00000049130	character(0)
1984	12662	enrichment	D1.islands	SAMD11	-4.09915938922004	5.80298433301103e-05	0.0013121204936382	3	-1.50204284626424	ENSG00000187634	character(0)
1985	12663	enrichment	D1.islands	MT1E	-4.09920385348008	5.80194796894546e-05	0.0013121204936382	9662	-0.435567178341248	ENSG00000169715	character(0)
1986	12664	enrichment	D1.islands	DENND5A	-4.1002725987102	5.77709089960468e-05	0.0013111572387879	6864	-0.537147026063856	ENSG00000184014	character(0)
1987	12665	enrichment	D1.islands	TSC22D4	-4.10052656371718	5.77119908409937e-05	0.0013111572387879	5006	-0.614731014856423	ENSG00000166925	character(0)
1988	12666	enrichment	D1.islands	HHATL	-4.10190415761571	5.7393395354586e-05	0.00130945704480358	2324	-0.848808978506743	ENSG00000010282	character(0)
1989	12667	enrichment	D1.islands	GRHPR	-4.10846485912446	5.58989784349132e-05	0.00127985985545334	5843	-0.353569625575794	ENSG00000137106	character(0)
1990	12668	enrichment	D1.islands	PNPLA7	-4.1096845797216	5.5625268721551e-05	0.00127584317763812	6245	-0.944821173053905	ENSG00000130653	character(0)
1991	12669	enrichment	D1.islands	ATP6V0E1	-4.1112907413788	5.52667894248291e-05	0.00127211606438498	3889	-0.418909560548979	ENSG00000113732	character(0)
1992	12670	enrichment	D1.islands	MAPK3	-4.11206980294256	5.50937051792144e-05	0.00127038451267595	9572	-0.22977310637316	ENSG00000102882	character(0)
1993	12671	enrichment	D1.islands	TNFRSF21	-4.12086915970976	5.31743048367102e-05	0.00123269433105388	4289	-0.521108305704672	ENSG00000146072	character(0)
1994	12672	enrichment	D1.islands	GAB1	-4.12536294713407	5.22188503200216e-05	0.00121271040224422	3269	-0.99317337450861	ENSG00000109458	character(0)
1995	12673	enrichment	D1.islands	EPB41L2	-4.12608725457128	5.20663913464923e-05	0.001211336724839	4497	-0.439839679307144	ENSG00000079819	character(0)
1996	12674	enrichment	D1.islands	LDHB	-4.12945457656343	5.13631650877813e-05	0.00119712138091486	7652	-0.233356057807703	ENSG00000111716	character(0)
1997	12675	enrichment	D1.islands	DLC1	-4.13476643062024	5.02722359967325e-05	0.00117804001391621	5286	-0.560968371122227	ENSG00000164741	character(0)
1998	12676	enrichment	D1.islands	TBC1D4	-4.13580894119001	5.00607404225694e-05	0.00117706651095601	8364	-0.694845405477259	ENSG00000136111	character(0)
1999	12677	enrichment	D1.islands	PLLP	-4.14950938710891	4.73590196738226e-05	0.00111988122660394	9674	-1.04806389850874	ENSG00000102934	character(0)
[truncated: 299,321 more rows]
